# Supplementary material for: Comprehensive benchmarking of metagenomic binning tools reveals key factors for improved genome recovery
Source: Nat Commun. 2026 Apr 14;17:3467. doi: 10.1038/s41467-026-71521-w (PMC13079874; doi:10.1038/s41467-026-71521-w)
Supplement: Supplementary file 2 — Supplementary Data 1 [file 41467_2026_71521_MOESM2_ESM.xlsx]

## Sheet: SD1
Dataset	Sample accession	Total read length (bp) (after pre-processing)	Assembler
single_3Gb	SAMEA6810861	3016819988	megahit
single_3Gb	SAMEA6810869	3046454616	megahit
single_3Gb	SAMEA6810876	3009794920	megahit
single_3Gb	SAMEA6810884	3045480384	megahit
single_3Gb	SAMEA6810889	2943560169	megahit
single_3Gb	SAMEA6810891	3214416033	megahit
single_3Gb	SAMEA6810901	3128304958	megahit
single_3Gb	SAMEA6810905	2989400227	megahit
single_3Gb	SAMEA6810919	3049533351	megahit
single_3Gb	SAMEA6810920	3108923744	megahit
single_3Gb	SAMEA6810931	2947280353	megahit
single_3Gb	SAMEA6810951	3052130958	megahit
single_3Gb	SAMEA6810955	2952149352	megahit
single_3Gb	SAMEA6810972	3005795530	megahit
single_3Gb	SAMEA6810998	2983950873	megahit
single_3Gb	SAMEA6811025	3103473872	megahit
single_3Gb	SAMEA6811042	3030194741	megahit
single_3Gb	SAMEA6811060	2942737111	megahit
single_3Gb	SAMEA6811084	2903693760	megahit
single_3Gb	SAMEA6811124	3020603977	megahit
single_7Gb	SAMN11311457	7157369076	megahit
single_7Gb	SAMN11311502	7307323237	megahit
single_7Gb	SAMN11311506	7192030476	megahit
single_7Gb	SAMN11311510	7208401725	megahit
single_7Gb	SAMN11311521	7271995957	megahit
single_7Gb	SAMN11311524	7328695808	megahit
single_7Gb	SAMN11311531	7106501017	megahit
single_7Gb	SAMN11311547	6992439349	megahit
single_7Gb	SAMN11311551	6925997792	megahit
single_7Gb	SAMN11311552	6986212442	megahit
single_7Gb	SAMN11311556	6893188801	megahit
single_7Gb	SAMN11311568	7200885996	megahit
single_7Gb	SAMN11311572	7155836995	megahit
single_7Gb	SAMN11311584	7027528955	megahit
single_7Gb	SAMN11311588	6939687976	megahit
single_7Gb	SAMN11311683	6918178111	megahit
single_7Gb	SAMN11311720	6966392051	megahit
single_7Gb	SAMN11311721	6995125079	megahit
single_7Gb	SAMN11311742	7305564703	megahit
single_7Gb	SAMN11311744	7183398591	megahit
single_10Gb	SAMN11311462	11206132306	megahit
single_10Gb	SAMN11311465	10725705214	megahit
single_10Gb	SAMN11311480	10549107606	megahit
single_10Gb	SAMN11311542	10885616006	megahit
single_10Gb	SAMN11311548	10295789229	megahit
single_10Gb	SAMN11311587	11938709461	megahit
single_10Gb	SAMN11311616	12595738246	megahit
single_10Gb	SAMN11311628	10241244802	megahit
single_10Gb	SAMN11311656	10707612807	megahit
single_10Gb	SAMN11311657	11646239314	megahit
single_10Gb	SAMN11311670	10451079368	megahit
single_10Gb	SAMN11311671	10476376348	megahit
single_10Gb	SAMN11311686	10667304929	megahit
single_10Gb	SAMN11311689	10324882759	megahit
single_10Gb	SAMN11311714	15208812165	megahit
single_10Gb	SAMN11311757	12082850733	megahit
single_10Gb	SAMN11311774	10729009201	megahit
single_10Gb	SAMN11311817	10183767336	megahit
single_10Gb	SAMN11311824	12881289051	megahit
single_10Gb	SAMN11311830	11995771398	megahit
gut_2.9Gb	SAMN25043502	3047864633	metaSPAdes
gut_2.9Gb	SAMN25042929	3016941335	metaSPAdes
gut_2.9Gb	SAMN25043487	2919219123	metaSPAdes
gut_2.9Gb	SAMN25042959	3057827241	metaSPAdes
gut_2.9Gb	SAMN25042919	2857589248	metaSPAdes
gut_2.9Gb	SAMN25043390	2832568083	metaSPAdes
gut_2.9Gb	SAMN25043379	2904202858	metaSPAdes
gut_2.9Gb	SAMN25043280	2833947715	metaSPAdes
gut_2.9Gb	SAMN25043159	2898779131	metaSPAdes
gut_2.9Gb	SAMN25043158	3011078119	metaSPAdes
gut_2.9Gb	SAMN25043152	2945619104	metaSPAdes
gut_2.9Gb	SAMN25042944	2935935570	metaSPAdes
gut_2.9Gb	SAMN25042943	2920003175	metaSPAdes
gut_2.9Gb	SAMN25043363	3057154605	metaSPAdes
gut_2.9Gb	SAMN25043359	2830319937	metaSPAdes
gut_2.9Gb	SAMN25043353	3001201261	metaSPAdes
gut_2.9Gb	SAMN25043217	2853401770	metaSPAdes
gut_2.9Gb	SAMN25042901	3041830189	metaSPAdes
gut_2.9Gb	SAMN25043206	2838004254	metaSPAdes
gut_2.9Gb	SAMN25043205	3078272324	metaSPAdes
gut_4.5Gb	SAMEA4719760	4418962134	metaSPAdes
gut_4.5Gb	SAMEA4719763	4148153812	metaSPAdes
gut_4.5Gb	SAMEA4719764	3741310395	metaSPAdes
gut_4.5Gb	SAMEA4719767	3181949566	metaSPAdes
gut_4.5Gb	SAMEA4719768	4132396762	metaSPAdes
gut_4.5Gb	SAMEA4719774	4339278383	metaSPAdes
gut_4.5Gb	SAMEA4719779	4666673825	metaSPAdes
gut_4.5Gb	SAMEA4719782	4700602206	metaSPAdes
gut_4.5Gb	SAMEA4719786	4224304511	metaSPAdes
gut_4.5Gb	SAMEA4719787	4680319627	metaSPAdes
gut_4.5Gb	SAMEA4719790	4526673780	metaSPAdes
gut_4.5Gb	SAMEA4719793	4462935968	metaSPAdes
gut_4.5Gb	SAMEA4719796	4388574605	metaSPAdes
gut_4.5Gb	SAMEA4719797	4639254819	metaSPAdes
gut_4.5Gb	SAMEA4719802	4139542622	metaSPAdes
gut_4.5Gb	SAMEA4719807	4325800241	metaSPAdes
gut_4.5Gb	SAMEA4719808	4444768652	metaSPAdes
gut_4.5Gb	SAMEA4719809	4024752286	metaSPAdes
gut_4.5Gb	SAMEA4719811	4209759774	metaSPAdes
gut_4.5Gb	SAMEA4719815	4642666103	metaSPAdes
gut_7.2Gb	SAMEA6104858	6546264934	metaSPAdes
gut_7.2Gb	SAMEA6104885	7006281536	metaSPAdes
gut_7.2Gb	SAMEA6104853	7684089770	metaSPAdes
gut_7.2Gb	SAMEA6104886	7163510333	metaSPAdes
gut_7.2Gb	SAMEA6104856	7901648917	metaSPAdes
gut_7.2Gb	SAMEA6104857	8120411989	metaSPAdes
gut_7.2Gb	SAMEA6104887	7100532439	metaSPAdes
gut_7.2Gb	SAMEA6104863	7503730443	metaSPAdes
gut_7.2Gb	SAMEA6104864	6214707554	metaSPAdes
gut_7.2Gb	SAMEA6104865	6271070471	metaSPAdes
gut_7.2Gb	SAMEA6104870	6572059841	metaSPAdes
gut_7.2Gb	SAMEA6104877	6833468921	metaSPAdes
gut_7.2Gb	SAMEA6104879	7624221190	metaSPAdes
gut_7.2Gb	SAMEA6104891	6357435618	metaSPAdes
gut_7.2Gb	SAMEA6104892	6311893840	metaSPAdes
gut_7.2Gb	SAMEA6104894	6404374888	metaSPAdes
gut_7.2Gb	SAMEA6104895	6346276502	metaSPAdes
gut_7.2Gb	SAMEA6104899	6573190540	metaSPAdes
gut_7.2Gb	SAMEA6104901	6683011291	metaSPAdes
gut_7.2Gb	SAMEA6104910	8166273720	metaSPAdes
gut_8.5Gb	SAMEA7041179	8464981440	metaSPAdes
gut_8.5Gb	SAMEA7041195	8563202517	metaSPAdes
gut_8.5Gb	SAMEA7041264	8570274209	metaSPAdes
gut_8.5Gb	SAMEA7045010	8605821522	metaSPAdes
gut_8.5Gb	SAMEA7045162	8642612149	metaSPAdes
gut_8.5Gb	SAMEA7045212	8603667211	metaSPAdes
gut_8.5Gb	SAMEA7045325	8639165457	metaSPAdes
gut_8.5Gb	SAMEA7045361	8519256667	metaSPAdes
gut_8.5Gb	SAMEA7045398	8583640901	metaSPAdes
gut_8.5Gb	SAMEA7045465	8458052336	metaSPAdes
gut_8.5Gb	SAMEA7045478	8594298564	metaSPAdes
gut_8.5Gb	SAMEA7045522	8556370256	metaSPAdes
gut_8.5Gb	SAMEA7045570	8471345993	metaSPAdes
gut_8.5Gb	SAMEA7045571	8499636974	metaSPAdes
gut_8.5Gb	SAMEA7045781	8455531093	metaSPAdes
gut_8.5Gb	SAMEA7045808	8516471557	metaSPAdes
gut_8.5Gb	SAMEA7045814	8546189551	metaSPAdes
gut_8.5Gb	SAMEA7045829	8579091554	metaSPAdes
gut_8.5Gb	SAMEA7045873	8571443312	metaSPAdes
gut_8.5Gb	SAMEA7045916	8472448954	metaSPAdes
gut_9.4Gb	SAMD00046782	10877904042	metaSPAdes
gut_9.4Gb	SAMD00046786	10376438934	metaSPAdes
gut_9.4Gb	SAMD00046787	10340256317	metaSPAdes
gut_9.4Gb	SAMD00046788	13039297930	metaSPAdes
gut_9.4Gb	SAMD00046789	9717136567	metaSPAdes
gut_9.4Gb	SAMD00046791	10371749995	metaSPAdes
gut_9.4Gb	SAMD00046795	9560844982	metaSPAdes
gut_9.4Gb	SAMD00046796	9883105353	metaSPAdes
gut_9.4Gb	SAMD00046799	10280532082	metaSPAdes
gut_9.4Gb	SAMD00046801	10268136707	metaSPAdes
gut_9.4Gb	SAMD00046803	13446808213	metaSPAdes
gut_9.4Gb	SAMD00046805	10724840011	metaSPAdes
gut_9.4Gb	SAMD00046806	9634557335	metaSPAdes
gut_9.4Gb	SAMD00046807	9706309168	metaSPAdes
gut_9.4Gb	SAMD00046810	10359962112	metaSPAdes
gut_9.4Gb	SAMD00046811	9908319408	metaSPAdes
gut_9.4Gb	SAMD00046812	12197290913	metaSPAdes
gut_9.4Gb	SAMD00046813	13902184932	metaSPAdes
gut_9.4Gb	SAMD00046815	9748835595	metaSPAdes
gut_9.4Gb	SAMD00046816	14087010567	metaSPAdes
gut_11.6Gb	SAMN14583007	11742651795	metaSPAdes
gut_11.6Gb	SAMN14583006	10803533536	metaSPAdes
gut_11.6Gb	SAMN14583004	10776826445	metaSPAdes
gut_11.6Gb	SAMN14583003	11924275561	metaSPAdes
gut_11.6Gb	SAMN14582999	11327529996	metaSPAdes
gut_11.6Gb	SAMN14582998	11720671860	metaSPAdes
gut_11.6Gb	SAMN14582995	10531089371	metaSPAdes
gut_11.6Gb	SAMN14582993	11550325122	metaSPAdes
gut_11.6Gb	SAMN14582989	11478731056	metaSPAdes
gut_11.6Gb	SAMN14582988	11615729490	metaSPAdes
gut_11.6Gb	SAMN14583027	11144991206	metaSPAdes
gut_11.6Gb	SAMN14583026	12307792169	metaSPAdes
gut_11.6Gb	SAMN14583024	11337619171	metaSPAdes
gut_11.6Gb	SAMN14583023	11759353246	metaSPAdes
gut_11.6Gb	SAMN14582942	12197263482	metaSPAdes
gut_11.6Gb	SAMN14583018	12287856509	metaSPAdes
gut_11.6Gb	SAMN14583015	11479129384	metaSPAdes
gut_11.6Gb	SAMN14582941	11554306887	metaSPAdes
gut_11.6Gb	SAMN14582960	12053382328	metaSPAdes
gut_11.6Gb	SAMN14582954	11790682646	metaSPAdes
ocean	SAMN03351359	5269187816	metaSPAdes
ocean	SAMN03351375	2455606179	metaSPAdes
ocean	SAMN03351376	445711344	metaSPAdes
ocean	SAMN03351378	2615222584	metaSPAdes
ocean	SAMN03351379	4857144660	metaSPAdes
ocean	SAMN03351381	1177745394	metaSPAdes
ocean	SAMN03351374	956952265	metaSPAdes
ocean	SAMN03351386	472938624	metaSPAdes
ocean	SAMN03351390	1502015167	metaSPAdes
ocean	SAMN03351360	1611415311	metaSPAdes
ocean	SAMN03351396	4350636225	metaSPAdes
ocean	SAMN03351397	1849481348	metaSPAdes
ocean	SAMN03351399	973980998	metaSPAdes
ocean	SAMN03351401	4340535041	metaSPAdes
ocean	SAMN03351406	3818548486	metaSPAdes
ocean	SAMN03351407	899972454	metaSPAdes
ocean	SAMN03351361	1720107353	metaSPAdes
ocean	SAMN03351411	2535545164	metaSPAdes
ocean	SAMN03351413	1230753475	metaSPAdes
ocean	SAMN03351371	810082622	metaSPAdes
soil	SAMN03075697	3585770404	metaSPAdes
soil	SAMN03075699	3584054177	metaSPAdes
soil	SAMN03075700	4432232939	metaSPAdes
soil	SAMN03075704	4060888314	metaSPAdes
soil	SAMN03075706	4184085143	metaSPAdes
soil	SAMN03075707	4125914995	metaSPAdes
soil	SAMN03075717	4049195161	metaSPAdes
soil	SAMN03075728	3661420749	metaSPAdes
soil	SAMN03075733	4855756202	metaSPAdes
soil	SAMN03075734	3880580150	metaSPAdes
soil	SAMN03075735	4617837805	metaSPAdes
soil	SAMN03075736	4542540442	metaSPAdes
soil	SAMN03075740	4447657791	metaSPAdes
soil	SAMN03075744	5186882926	metaSPAdes
soil	SAMN03075746	3465756224	metaSPAdes
soil	SAMN03075748	4639103288	metaSPAdes
soil	SAMN03075753	3223203057	metaSPAdes
soil	SAMN03075756	4644146191	metaSPAdes
soil	SAMN03075758	2379799727	metaSPAdes
soil	SAMN03075760	2690155498	metaSPAdes
