# Supplementary material for: Comprehensive benchmarking of metagenomic binning tools reveals key factors for improved genome recovery
Source: Nat Commun. 2026 Apr 14;17:3467. doi: 10.1038/s41467-026-71521-w (PMC13079874; doi:10.1038/s41467-026-71521-w)
Supplement: Supplementary file 5 — Source Data [file 41467_2026_71521_MOESM5_ESM.zip]

Archive with 10 entries (9 files):
- Source Data/
- Source Data/source_data_figure2.xlsx
- Source Data/source_data_figure3.xlsx
- Source Data/source_data_figure4.xlsx
- Source Data/source_data_figure5.xlsx
- Source Data/source_data_figure6.xlsx
- Source Data/source_data_figure7.xlsx
- Source Data/source_data_figure7e.iqtree
- Source Data/source_data_figure7e.treefile
- Source Data/source_data_supple.xlsx
