# Supplementary material for: Comprehensive benchmarking of metagenomic binning tools reveals key factors for improved genome recovery
Source: Nat Commun. 2026 Apr 14;17:3467. doi: 10.1038/s41467-026-71521-w (PMC13079874; doi:10.1038/s41467-026-71521-w)
Supplement: Supplementary file 5 — Source Data [file 41467_2026_71521_MOESM5_ESM.zip › Source Data/source_data_figure2.xlsx]

## Sheet: Figure 2a
dataset	tool	ARI	Purity	Completeness
CAMI_airway	binny	0.972075	0.978057	0.172643
CAMI_airway	COMEBin	0.762591	0.562571	0.26285
CAMI_airway	CONCOCT	0.227897	0.570565	0.370329
CAMI_airway	MaxBin2	0.603049	0.465254	0.141202
CAMI_airway	MetaBAT2	0.350113	0.763648	0.244951
CAMI_airway	MetaBinner	0.920688	0.879748	0.156514
CAMI_airway	MetaDecoder	0.743609	0.695724	0.191832
CAMI_airway	SemiBin2	0.756506	0.705343	0.204121
CAMI_airway	SemiBin2(multi)	0.777872	0.781492	0.212543
CAMI_airway	VAMB	0.302387	0.740742	0.157613
CAMI_airway	VAMB(multi)	0.660444	0.891806	0.144148
CAMI_gitrack	binny	0.966652	0.979746	0.704502
CAMI_gitrack	COMEBin	0.856004	0.881568	0.777026
CAMI_gitrack	CONCOCT	0.410995	0.750865	0.834772
CAMI_gitrack	MaxBin2	0.83959	0.796979	0.306022
CAMI_gitrack	MetaBAT2	0.45808	0.853579	0.78228
CAMI_gitrack	MetaBinner	0.957338	0.963423	0.646713
CAMI_gitrack	MetaDecoder	0.867438	0.851388	0.694975
CAMI_gitrack	SemiBin2	0.865435	0.881147	0.76945
CAMI_gitrack	SemiBin2(multi)	0.908596	0.939957	0.790227
CAMI_gitrack	VAMB	0.294455	0.854792	0.539411
CAMI_gitrack	VAMB(multi)	0.619517	0.897702	0.458443
CAMI_oral	binny	0.969877	0.971045	0.318046
CAMI_oral	COMEBin	0.733394	0.627004	0.437174
CAMI_oral	CONCOCT	0.272362	0.614244	0.558316
CAMI_oral	MaxBin2	0.566142	0.478764	0.182883
CAMI_oral	MetaBAT2	0.321036	0.775094	0.403844
CAMI_oral	MetaBinner	0.927829	0.884534	0.287054
CAMI_oral	MetaDecoder	0.781421	0.649724	0.315633
CAMI_oral	SemiBin2	0.754457	0.692005	0.357654
CAMI_oral	SemiBin2(multi)	0.803663	0.785768	0.389897
CAMI_oral	VAMB	0.362883	0.79784	0.256282
CAMI_oral	VAMB(multi)	0.693612	0.906716	0.355389

## Sheet: Figure 2b
dataset	tool	completeness>50%	completeness>60%	completeness>70%	completeness>80%	completeness>90%
CAMI_airway	binny	243	243	234	215	185
CAMI_airway	COMEBin	255	245	231	211	176
CAMI_airway	MetaDecoder	209	193	176	165	150
CAMI_airway	SemiBin2(multi)	233	203	182	168	143
CAMI_airway	MetaBinner	178	170	156	143	125
CAMI_airway	SemiBin2	196	181	159	146	123
CAMI_airway	MetaBAT2	114	104	94	82	63
CAMI_airway	VAMB(multi)	128	116	97	80	60
CAMI_airway	VAMB	67	63	56	50	48
CAMI_airway	CONCOCT	73	72	65	56	40
CAMI_airway	MaxBin2	57	55	49	44	38
CAMI_gitrack	COMEBin	336	329	320	304	269
CAMI_gitrack	binny	309	309	301	290	260
CAMI_gitrack	SemiBin2(multi)	313	301	290	280	254
CAMI_gitrack	SemiBin2	270	261	254	237	227
CAMI_gitrack	MetaDecoder	275	266	253	238	211
CAMI_gitrack	MetaBinner	265	256	242	227	204
CAMI_gitrack	CONCOCT	140	137	135	127	120
CAMI_gitrack	MetaBAT2	158	153	145	127	116
CAMI_gitrack	VAMB(multi)	151	139	133	126	111
CAMI_gitrack	MaxBin2	111	107	104	100	95
CAMI_gitrack	VAMB	71	70	64	62	54
CAMI_oral	binny	416	407	390	370	337
CAMI_oral	COMEBin	458	428	396	372	337
CAMI_oral	MetaDecoder	363	352	344	330	305
CAMI_oral	SemiBin2(multi)	357	347	329	314	286
CAMI_oral	MetaBinner	356	337	322	296	267
CAMI_oral	SemiBin2	315	308	302	293	264
CAMI_oral	VAMB(multi)	321	303	295	278	246
CAMI_oral	CONCOCT	178	172	155	137	128
CAMI_oral	MetaBAT2	169	161	151	142	110
CAMI_oral	VAMB	145	137	126	119	107
CAMI_oral	MaxBin2	122	110	105	101	87

## Sheet: Figure 2c
dataset	Method	Overall Score	quantity Metrics	Medium Quality	Near Complete	quality Metrics	Completeness	Precision	ARI	Data.Utilization
CAMI_airway	COMEBin	0.790982	0.969388	255	176	0.612576	0.325073	0.58153	0.774045	0.769655
CAMI_airway	binny	0.769853	0.969697	243	185	0.570009	0.212518	0.97487	0.957713	0.134938
CAMI_airway	SemiBin2(multi)	0.660689	0.801587	233	143	0.519791	0.283197	0.759318	0.765365	0.271283
CAMI_airway	MetaDecoder	0.625127	0.764791	209	150	0.485464	0.246978	0.66604	0.750034	0.278802
CAMI_airway	MetaBinner	0.567925	0.601474	178	125	0.534376	0.2026	0.868477	0.913011	0.153416
CAMI_airway	SemiBin2	0.566134	0.640126	196	123	0.492143	0.274177	0.699412	0.74888	0.246101
CAMI_airway	VAMB(multi)	0.358685	0.254123	128	60	0.463248	0.188743	0.883889	0.610358	0.170002
CAMI_airway	MetaBAT2	0.322465	0.228973	114	63	0.415956	0.317478	0.775906	0.34429	0.22615
CAMI_airway	CONCOCT	0.302296	0.0472068	73	40	0.557385	0.425846	0.571756	0.233537	0.998402
CAMI_airway	MaxBin2	0.242178	0	57	38	0.484355	0.156639	0.489909	0.611674	0.679199
CAMI_airway	VAMB	0.195542	0.0592661	67	48	0.331818	0.207751	0.750944	0.324439	0.0441397
CAMI_gitrack	COMEBin	0.932159	1	336	269	0.864318	0.779735	0.845401	0.84335	0.988786
CAMI_gitrack	binny	0.839928	0.928126	309	260	0.751731	0.651443	0.978092	0.963988	0.4134
CAMI_gitrack	SemiBin2(multi)	0.832171	0.92172	313	254	0.742622	0.750273	0.914274	0.870783	0.435159
CAMI_gitrack	SemiBin2	0.73989	0.777797	270	227	0.701982	0.724451	0.851171	0.82595	0.406357
CAMI_gitrack	MetaDecoder	0.716315	0.750022	275	211	0.682608	0.645861	0.829573	0.853673	0.401324
CAMI_gitrack	MetaBinner	0.704087	0.714875	265	204	0.693299	0.611627	0.952771	0.952697	0.256103
CAMI_gitrack	CONCOCT	0.512578	0.283677	140	120	0.74148	0.833799	0.745231	0.387751	0.999139
CAMI_gitrack	MetaBAT2	0.4461	0.308337	158	116	0.583863	0.700506	0.832643	0.467599	0.334704
CAMI_gitrack	VAMB(multi)	0.438937	0.283502	151	111	0.594372	0.549801	0.884246	0.586841	0.3566
CAMI_gitrack	MaxBin2	0.416147	0.170821	111	95	0.661474	0.369999	0.76791	0.788183	0.719803
CAMI_gitrack	VAMB	0.222227	0	71	54	0.444454	0.549156	0.814404	0.298153	0.116101
CAMI_oral	COMEBin	0.835758	1	458	337	0.671515	0.466259	0.63023	0.682893	0.906679
CAMI_oral	binny	0.773972	0.9375	416	337	0.610444	0.30342	0.973416	0.970757	0.194182
CAMI_oral	SemiBin2(multi)	0.667805	0.747702	357	286	0.587907	0.42006	0.803371	0.808285	0.31991
CAMI_oral	MetaDecoder	0.649022	0.794631	363	305	0.503414	0.324613	0.630018	0.765937	0.293088
CAMI_oral	MetaBinner	0.643263	0.708214	356	267	0.578312	0.284499	0.895378	0.932291	0.201082
CAMI_oral	SemiBin2	0.584914	0.641202	315	264	0.528625	0.382422	0.697733	0.743247	0.291096
CAMI_oral	VAMB(multi)	0.580809	0.614131	321	246	0.547488	0.393551	0.89538	0.663171	0.23785
CAMI_oral	CONCOCT	0.388766	0.165333	178	128	0.612198	0.553163	0.631918	0.264869	0.998841
CAMI_oral	MetaBAT2	0.283592	0.11594	169	110	0.451243	0.439599	0.75334	0.330626	0.281407
CAMI_oral	MaxBin2	0.239305	0	122	87	0.478609	0.193585	0.506923	0.56976	0.644169
CAMI_oral	VAMB	0.232986	0.0742262	145	107	0.391747	0.303684	0.783577	0.393314	0.0864108
