# Supplementary material for: Comprehensive benchmarking of metagenomic binning tools reveals key factors for improved genome recovery
Source: Nat Commun. 2026 Apr 14;17:3467. doi: 10.1038/s41467-026-71521-w (PMC13079874; doi:10.1038/s41467-026-71521-w)
Supplement: Supplementary file 5 — Source Data [file 41467_2026_71521_MOESM5_ESM.zip › Source Data/source_data_figure3.xlsx]

## Sheet: Figure 3a
dataset	tool	ARI	Purity	Completeness
c60_2.4Gbp	binny	0.972105	0.980401	0.37999
c60_2.4Gbp	COMEBin	0.919351	0.92722	0.45427
c60_2.4Gbp	CONCOCT	0.951439	0.908942	0.477335
c60_2.4Gbp	MaxBin2	0.850686	0.868965	0.441959
c60_2.4Gbp	MetaBAT2	0.975592	0.981725	0.383183
c60_2.4Gbp	Metabinner	0.975403	0.972273	0.385891
c60_2.4Gbp	MetaDecoder	0.980099	0.968806	0.339425
c60_2.4Gbp	SemiBin2	0.963515	0.968642	0.383981
c60_2.4Gbp	SemiBin2(multi)	0.971114	0.999375	0.391111
c60_2.4Gbp	VAMB	0.451916	0.907815	0.326174
c60_2.4Gbp	VAMB(multi)	0.980222	0.990849	0.395743
c60_5Gbp	binny	0.975619	0.984199	0.526
c60_5Gbp	COMEBin	0.969548	0.944606	0.621995
c60_5Gbp	CONCOCT	0.932513	0.913622	0.616995
c60_5Gbp	MaxBin2	0.87644	0.889377	0.573041
c60_5Gbp	MetaBAT2	0.979552	0.979947	0.532093
c60_5Gbp	Metabinner	0.979599	0.975785	0.518948
c60_5Gbp	MetaDecoder	0.976451	0.956081	0.515261
c60_5Gbp	SemiBin2	0.98725	0.98213	0.541912
c60_5Gbp	SemiBin2(multi)	0.994744	0.997745	0.550243
c60_5Gbp	VAMB	0.620982	0.915105	0.486434
c60_5Gbp	VAMB(multi)	0.997651	0.999579	0.549258
c60_7.2Gbp	binny	0.960175	0.976356	0.604826
c60_7.2Gbp	COMEBin	0.961371	0.951133	0.657679
c60_7.2Gbp	CONCOCT	0.966579	0.932712	0.673741
c60_7.2Gbp	MaxBin2	0.859465	0.891727	0.63104
c60_7.2Gbp	MetaBAT2	0.972073	0.99248	0.585574
c60_7.2Gbp	Metabinner	0.981753	0.97626	0.57912
c60_7.2Gbp	MetaDecoder	0.972482	0.969745	0.541669
c60_7.2Gbp	SemiBin2	0.976844	0.991775	0.586609
c60_7.2Gbp	SemiBin2(multi)	0.981231	0.999791	0.594891
c60_7.2Gbp	VAMB	0.533528	0.892806	0.592077
c60_7.2Gbp	VAMB(multi)	0.999748	0.999884	0.617393
c60_10Gbp	binny	0.982185	0.982807	0.614807
c60_10Gbp	COMEBin	0.963846	0.960599	0.669051
c60_10Gbp	CONCOCT	0.968092	0.926783	0.669036
c60_10Gbp	MaxBin2	0.904558	0.911036	0.607492
c60_10Gbp	MetaBAT2	0.988624	0.985567	0.586045
c60_10Gbp	Metabinner	0.986514	0.984583	0.590208
c60_10Gbp	MetaDecoder	0.979231	0.971154	0.58141
c60_10Gbp	SemiBin2	0.991329	0.9866	0.591688
c60_10Gbp	SemiBin2(multi)	0.992196	0.999023	0.595518
c60_10Gbp	VAMB	0.519618	0.868935	0.567406
c60_10Gbp	VAMB(multi)	0.999899	0.999957	0.593818
c150_2.4Gbp	binny	0.968627	0.977618	0.189564
c150_2.4Gbp	COMEBin	0.921696	0.896085	0.231889
c150_2.4Gbp	CONCOCT	0.920653	0.877092	0.235578
c150_2.4Gbp	MaxBin2	0.798815	0.7799	0.210707
c150_2.4Gbp	MetaBAT2	0.969534	0.975473	0.17907
c150_2.4Gbp	Metabinner	0.957992	0.941319	0.178687
c150_2.4Gbp	MetaDecoder	0.976632	0.958154	0.17079
c150_2.4Gbp	SemiBin2	0.977896	0.970686	0.180709
c150_2.4Gbp	SemiBin2(multi)	0.98626	0.99738	0.183124
c150_2.4Gbp	VAMB	0.417367	0.904795	0.130969
c150_2.4Gbp	VAMB(multi)	0.997033	0.99784	0.182538
c150_5Gbp	binny	0.939224	0.977162	0.256337
c150_5Gbp	COMEBin	0.919861	0.908787	0.330319
c150_5Gbp	CONCOCT	0.889611	0.867516	0.335991
c150_5Gbp	MaxBin2	0.776442	0.779833	0.302896
c150_5Gbp	MetaBAT2	0.945038	0.971337	0.254033
c150_5Gbp	Metabinner	0.966153	0.952747	0.261809
c150_5Gbp	MetaDecoder	0.961377	0.939892	0.249308
c150_5Gbp	SemiBin2	0.975526	0.963414	0.259009
c150_5Gbp	SemiBin2(multi)	0.979427	0.997326	0.260825
c150_5Gbp	VAMB	0.531984	0.916224	0.217163
c150_5Gbp	VAMB(multi)	0.995036	0.998938	0.260774
c150_7.2Gbp	binny	0.962877	0.974705	0.330383
c150_7.2Gbp	COMEBin	0.933233	0.916575	0.439303
c150_7.2Gbp	CONCOCT	0.906259	0.883139	0.443728
c150_7.2Gbp	MaxBin2	0.818356	0.812639	0.380225
c150_7.2Gbp	MetaBAT2	0.943005	0.960057	0.353246
c150_7.2Gbp	Metabinner	0.959717	0.95874	0.369224
c150_7.2Gbp	MetaDecoder	0.962216	0.927875	0.318996
c150_7.2Gbp	SemiBin2	0.977589	0.962817	0.356819
c150_7.2Gbp	SemiBin2(multi)	0.988685	0.998013	0.361338
c150_7.2Gbp	VAMB	0.515381	0.900874	0.315886
c150_7.2Gbp	VAMB(multi)	0.997896	0.999334	0.375285
c150_10Gbp	binny	0.973797	0.981182	0.451268
c150_10Gbp	COMEBin	0.955275	0.933064	0.540555
c150_10Gbp	CONCOCT	0.91323	0.884836	0.540725
c150_10Gbp	MaxBin2	0.852341	0.847772	0.434714
c150_10Gbp	MetaBAT2	0.945852	0.96922	0.450378
c150_10Gbp	Metabinner	0.967239	0.964632	0.449043
c150_10Gbp	MetaDecoder	0.967052	0.948106	0.432732
c150_10Gbp	SemiBin2	0.985695	0.974018	0.453864
c150_10Gbp	SemiBin2(multi)	0.995942	0.998935	0.461708
c150_10Gbp	VAMB	0.438741	0.911582	0.412525
c150_10Gbp	VAMB(multi)	0.991042	0.994321	0.481111
c600_2.4Gbp	binny	0.964987	0.966308	0.0660284
c600_2.4Gbp	COMEBin	0.907251	0.857336	0.1027
c600_2.4Gbp	CONCOCT	0.753218	0.817079	0.101377
c600_2.4Gbp	MaxBin2	0.657335	0.685257	0.0813076
c600_2.4Gbp	MetaBAT2	0.907329	0.955949	0.0635522
c600_2.4Gbp	Metabinner	0.926395	0.920024	0.0680832
c600_2.4Gbp	MetaDecoder	0.95058	0.914207	0.0625607
c600_2.4Gbp	SemiBin2	0.957138	0.937992	0.065483
c600_2.4Gbp	SemiBin2(multi)	0.976125	0.98646	0.0665814
c600_2.4Gbp	VAMB	0.491912	0.944082	0.0420747
c600_2.4Gbp	VAMB(multi)	0.985616	0.991985	0.0663433
c600_5Gbp	binny	0.96521	0.971713	0.089505
c600_5Gbp	COMEBin	0.908725	0.848219	0.141924
c600_5Gbp	CONCOCT	0.713888	0.799711	0.147326
c600_5Gbp	MaxBin2	0.685981	0.676538	0.119509
c600_5Gbp	MetaBAT2	0.918752	0.937073	0.0980218
c600_5Gbp	Metabinner	0.94198	0.90908	0.0985546
c600_5Gbp	MetaDecoder	0.945901	0.900656	0.090841
c600_5Gbp	SemiBin2	0.964232	0.940729	0.0987786
c600_5Gbp	SemiBin2(multi)	0.985489	0.986575	0.10192
c600_5Gbp	VAMB	0.450185	0.911674	0.0683724
c600_5Gbp	VAMB(multi)	0.975769	0.988132	0.105895
c600_7.2Gbp	binny	0.950316	0.970619	0.14411
c600_7.2Gbp	COMEBin	0.901958	0.866969	0.20054
c600_7.2Gbp	CONCOCT	0.681981	0.784455	0.209185
c600_7.2Gbp	MaxBin2	0.701309	0.690026	0.157219
c600_7.2Gbp	MetaBAT2	0.785697	0.930743	0.149908
c600_7.2Gbp	Metabinner	0.941505	0.924173	0.149656
c600_7.2Gbp	MetaDecoder	0.937592	0.884482	0.140526
c600_7.2Gbp	SemiBin2	0.958439	0.929314	0.15404
c600_7.2Gbp	SemiBin2(multi)	0.974894	0.987668	0.157194
c600_7.2Gbp	VAMB	0.380095	0.910247	0.113304
c600_7.2Gbp	VAMB(multi)	0.985199	0.993673	0.162958
c600_10Gbp	binny	0.956668	0.972038	0.175925
c600_10Gbp	COMEBin	0.904567	0.88912	0.244368
c600_10Gbp	CONCOCT	0.688157	0.792764	0.248028
c600_10Gbp	MaxBin2	0.736796	0.702553	0.192264
c600_10Gbp	MetaBAT2	0.845956	0.944922	0.183103
c600_10Gbp	Metabinner	0.943326	0.921875	0.178937
c600_10Gbp	MetaDecoder	0.932803	0.877656	0.165
c600_10Gbp	SemiBin2	0.962858	0.930806	0.189541
c600_10Gbp	SemiBin2(multi)	0.975776	0.99154	0.195547
c600_10Gbp	VAMB	0.347502	0.924554	0.148035
c600_10Gbp	VAMB(multi)	0.984377	0.992593	0.203348
c1000_2.4Gbp	binny	0.968155	0.97314	0.031528
c1000_2.4Gbp	COMEBin	0.890057	0.813215	0.0582684
c1000_2.4Gbp	CONCOCT	0.666721	0.796661	0.056103
c1000_2.4Gbp	MaxBin2	0.608242	0.624637	0.0448897
c1000_2.4Gbp	MetaBAT2	0.852322	0.931339	0.0314845
c1000_2.4Gbp	Metabinner	0.904689	0.870272	0.0338893
c1000_2.4Gbp	MetaDecoder	0.92926	0.882175	0.0314114
c1000_2.4Gbp	SemiBin2	0.950133	0.932141	0.0316563
c1000_2.4Gbp	SemiBin2(multi)	0.967389	0.980319	0.0325935
c1000_2.4Gbp	VAMB	0.588601	0.940859	0.0193843
c1000_2.4Gbp	VAMB(multi)	0.982209	0.990603	0.0309409
c1000_5Gbp	binny	0.964357	0.966274	0.0643659
c1000_5Gbp	COMEBin	0.903108	0.832203	0.105046
c1000_5Gbp	CONCOCT	0.635184	0.772093	0.103819
c1000_5Gbp	MaxBin2	0.659729	0.639775	0.0767172
c1000_5Gbp	MetaBAT2	0.849664	0.922175	0.0661858
c1000_5Gbp	Metabinner	0.934703	0.89458	0.064981
c1000_5Gbp	MetaDecoder	0.924203	0.861933	0.0634599
c1000_5Gbp	SemiBin2	0.952658	0.929701	0.0695885
c1000_5Gbp	SemiBin2(multi)	0.9673	0.984605	0.0714919
c1000_5Gbp	VAMB	0.434776	0.929106	0.0456439
c1000_5Gbp	VAMB(multi)	0.971538	0.989177	0.0708746
c1000_7.2Gbp	binny	0.958132	0.96857	0.0852105
c1000_7.2Gbp	COMEBin	0.90445	0.882003	0.123316
c1000_7.2Gbp	CONCOCT	0.633501	0.768762	0.132457
c1000_7.2Gbp	MaxBin2	0.65839	0.663233	0.100184
c1000_7.2Gbp	MetaBAT2	0.807444	0.931327	0.0912306
c1000_7.2Gbp	Metabinner	0.936343	0.914038	0.089891
c1000_7.2Gbp	MetaDecoder	0.913087	0.866909	0.0829288
c1000_7.2Gbp	SemiBin2	0.956734	0.926257	0.095144
c1000_7.2Gbp	SemiBin2(multi)	0.969531	0.98641	0.0974848
c1000_7.2Gbp	VAMB	0.401326	0.925783	0.0633294
c1000_7.2Gbp	VAMB(multi)	0.986334	0.993311	0.0969773
c1000_10Gbp	binny	0.952681	0.964374	0.101589
c1000_10Gbp	COMEBin	0.926515	0.915138	0.145555
c1000_10Gbp	CONCOCT	0.611684	0.756111	0.155328
c1000_10Gbp	MaxBin2	0.672606	0.671308	0.11595
c1000_10Gbp	MetaBAT2	0.775073	0.931892	0.107222
c1000_10Gbp	Metabinner	0.92907	0.904298	0.103533
c1000_10Gbp	MetaDecoder	0.917245	0.853561	0.0999957
c1000_10Gbp	SemiBin2	0.952935	0.925617	0.110733
c1000_10Gbp	SemiBin2(multi)	0.976002	0.988663	0.114656
c1000_10Gbp	VAMB	0.33204	0.93228	0.0798977
c1000_10Gbp	VAMB(multi)	0.987943	0.994541	0.117632
c1500_2.4Gbp	binny	0.971296	0.972122	0.0179674
c1500_2.4Gbp	COMEBin	0.899125	0.813906	0.0357318
c1500_2.4Gbp	CONCOCT	0.660316	0.812716	0.0347799
c1500_2.4Gbp	MaxBin2	0.630418	0.639197	0.0276945
c1500_2.4Gbp	MetaBAT2	0.931804	0.93726	0.0185393
c1500_2.4Gbp	Metabinner	0.924184	0.880219	0.0194596
c1500_2.4Gbp	MetaDecoder	0.948419	0.878243	0.0186878
c1500_2.4Gbp	SemiBin2	0.953394	0.938252	0.0193191
c1500_2.4Gbp	SemiBin2(multi)	0.957465	0.956058	0.0197326
c1500_2.4Gbp	VAMB	0.674946	0.923103	0.0116832
c1500_2.4Gbp	VAMB(multi)	0.988805	0.992834	0.0168604
c1500_5Gbp	binny	0.960651	0.964525	0.0361492
c1500_5Gbp	COMEBin	0.871418	0.82058	0.066244
c1500_5Gbp	CONCOCT	0.648861	0.774056	0.0646645
c1500_5Gbp	MaxBin2	0.626299	0.611436	0.0508993
c1500_5Gbp	MetaBAT2	0.839355	0.925615	0.037513
c1500_5Gbp	Metabinner	0.917137	0.89085	0.0382466
c1500_5Gbp	MetaDecoder	0.930993	0.865808	0.0359284
c1500_5Gbp	SemiBin2	0.948365	0.928203	0.0386271
c1500_5Gbp	SemiBin2(multi)	0.968026	0.974812	0.0391541
c1500_5Gbp	VAMB	0.485479	0.930014	0.0238949
c1500_5Gbp	VAMB(multi)	0.98967	0.994068	0.0369852
c1500_7.2Gbp	binny	0.956746	0.967783	0.0607585
c1500_7.2Gbp	COMEBin	0.907426	0.911207	0.0955845
c1500_7.2Gbp	CONCOCT	0.562726	0.741335	0.0989719
c1500_7.2Gbp	MaxBin2	0.640981	0.631691	0.0716121
c1500_7.2Gbp	MetaBAT2	0.721837	0.928021	0.0649512
c1500_7.2Gbp	Metabinner	0.931317	0.896002	0.0639844
c1500_7.2Gbp	MetaDecoder	0.912905	0.859169	0.0579729
c1500_7.2Gbp	SemiBin2	0.952403	0.913928	0.06726
c1500_7.2Gbp	SemiBin2(multi)	0.970703	0.979156	0.0689822
c1500_7.2Gbp	VAMB	0.335908	0.925994	0.0447607
c1500_7.2Gbp	VAMB(multi)	0.980256	0.992544	0.0677234
c1500_10Gbp	binny	0.951533	0.962956	0.0784512
c1500_10Gbp	COMEBin	0.903501	0.866932	0.120201
c1500_10Gbp	CONCOCT	0.542281	0.720534	0.122106
c1500_10Gbp	MaxBin2	0.644842	0.637736	0.0876468
c1500_10Gbp	MetaBAT2	0.722168	0.919206	0.0836027
c1500_10Gbp	Metabinner	0.936924	0.902836	0.0803789
c1500_10Gbp	MetaDecoder	0.911343	0.846609	0.0747857
c1500_10Gbp	SemiBin2	0.951875	0.913976	0.0864061
c1500_10Gbp	SemiBin2(multi)	0.973551	0.980045	0.089397
c1500_10Gbp	VAMB	0.289784	0.918956	0.0588959
c1500_10Gbp	VAMB(multi)	0.978741	0.990344	0.0873913

## Sheet: Figure 3b
Dataset	Method	Overall Score	quantity Metrics	Medium Quality	Near Complete	quality Metrics	Completeness	Precision	ARI	Data.Utilization
c60_7.2Gbp	COMEBin	0.927638	0.980645	349	280	0.874632	0.60955	0.954672	0.952362	0.981943
c60_7.2Gbp	CONCOCT	0.908113	0.940339	336	278	0.875887	0.615514	0.931833	0.957413	0.998786
c60_7.2Gbp	VAMB(multi)	0.84561	0.955729	332	286	0.73549	0.556298	0.999849	0.999079	0.386734
c60_7.2Gbp	SemiBin2(multi)	0.787397	0.870262	319	270	0.704533	0.535859	0.997801	0.979973	0.304499
c60_7.2Gbp	binny	0.766703	0.777335	318	242	0.756071	0.546976	0.974252	0.954929	0.548128
c60_7.2Gbp	SemiBin2	0.765957	0.837265	315	263	0.69465	0.529462	0.987191	0.971172	0.290775
c60_7.2Gbp	MetaBAT2	0.751141	0.810484	301	266	0.691798	0.528763	0.983186	0.97154	0.283704
c60_7.2Gbp	Metabinner	0.718906	0.710366	296	239	0.727446	0.534645	0.974437	0.977818	0.422883
c60_7.2Gbp	MetaDecoder	0.688174	0.698589	289	241	0.677758	0.496447	0.960463	0.971309	0.282814
c60_7.2Gbp	MaxBin2	0.573438	0.328579	220	182	0.818297	0.566319	0.884805	0.855453	0.966609
c60_7.2Gbp	VAMB	0.27286	0	157	131	0.54572	0.546042	0.893815	0.568747	0.174277
c1000_7.2Gbp	COMEBin	0.832609	0.990361	995	599	0.674857	0.123026	0.881895	0.909264	0.785242
c1000_7.2Gbp	VAMB(multi)	0.751322	0.924597	892	607	0.578047	0.0924687	0.991238	0.983392	0.24509
c1000_7.2Gbp	SemiBin2(multi)	0.727238	0.886759	865	592	0.567717	0.0918626	0.986018	0.973632	0.219354
c1000_7.2Gbp	SemiBin2	0.676502	0.80567	825	549	0.547335	0.0894961	0.926689	0.959378	0.213776
c1000_7.2Gbp	binny	0.61872	0.681739	738	499	0.555701	0.0819467	0.968596	0.958335	0.213925
c1000_7.2Gbp	MetaDecoder	0.560708	0.602967	688	464	0.518448	0.079205	0.861815	0.923083	0.209689
c1000_7.2Gbp	MetaBAT2	0.537711	0.567615	643	462	0.507807	0.0860609	0.931343	0.807493	0.206333
c1000_7.2Gbp	CONCOCT	0.528044	0.42302	615	359	0.633068	0.126908	0.76617	0.640851	0.998343
c1000_7.2Gbp	Metabinner	0.513057	0.467645	620	393	0.55847	0.0847206	0.909738	0.931813	0.307609
c1000_7.2Gbp	MaxBin2	0.325793	0.0759036	312	255	0.575683	0.0962394	0.664454	0.663933	0.878104
c1000_7.2Gbp	VAMB	0.1885	0.0190337	338	192	0.357966	0.0629804	0.925086	0.39217	0.0516281
