# Supplementary material for: Comprehensive benchmarking of metagenomic binning tools reveals key factors for improved genome recovery
Source: Nat Commun. 2026 Apr 14;17:3467. doi: 10.1038/s41467-026-71521-w (PMC13079874; doi:10.1038/s41467-026-71521-w)
Supplement: Supplementary file 5 — Source Data [file 41467_2026_71521_MOESM5_ESM.zip › Source Data/source_data_figure4.xlsx]

## Sheet: Figure 4a
dataset	tool	completeness>50%	completeness>60%	completeness>70%	completeness>80%	completeness>90%	completeness>90% + GUNC filtered
gut_7.2Gbp	COMEBin	1091	1011	939	836	617	505
gut_7.2Gbp	SemiBin2(multi)	1105	1039	956	830	623	462
gut_7.2Gbp	SemiBin2	1020	925	834	705	507	441
gut_7.2Gbp	MetaDecoder	974	904	831	723	523	425
gut_7.2Gbp	VAMB(multi)	883	806	738	628	352	334
gut_7.2Gbp	VAMB	640	604	565	486	320	300
gut_7.2Gbp	binny	805	795	742	648	461	298
gut_7.2Gbp	CONCOCT	549	519	495	456	371	285
gut_7.2Gbp	Metabinner	821	765	700	599	427	243
gut_7.2Gbp	MetaBAT2	791	682	569	439	249	204
gut_7.2Gbp	MaxBin2	431	400	377	354	291	107
Ocean	COMEBin	241	212	190	164	103	85
Ocean	SemiBin2(multi)	213	186	166	135	68	62
Ocean	SemiBin2	194	172	152	113	57	54
Ocean	VAMB(multi)	145	126	109	96	55	45
Ocean	binny	188	179	161	124	61	44
Ocean	MetaDecoder	189	164	144	112	48	40
Ocean	MetaBAT2	160	140	122	92	38	34
Ocean	Metabinner	169	146	123	104	68	27
Ocean	MaxBin2	86	77	75	71	59	23
Ocean	VAMB	86	82	68	57	25	22
Ocean	CONCOCT	100	88	79	68	45	0
Soil	COMEBin	163	123	101	68	36	30
Soil	binny	69	68	58	36	20	12
Soil	VAMB(multi)	50	46	40	25	15	12
Soil	MetaBAT2	70	58	46	30	13	11
Soil	MetaDecoder	81	70	56	36	13	10
Soil	SemiBin2	80	70	52	31	10	10
Soil	Metabinner	86	58	46	35	18	8
Soil	MaxBin2	33	23	20	18	15	5
Soil	SemiBin2(multi)	33	25	20	11	3	3
Soil	VAMB	22	17	13	9	2	2
Soil	CONCOCT	43	33	27	20	10	1

## Sheet: Figure 4b
dataset	tool	Filtering	Count
gut_7.2Gbp	binny	Before	16
gut_7.2Gbp	binny	Before	12
gut_7.2Gbp	binny	Before	19
gut_7.2Gbp	binny	Before	32
gut_7.2Gbp	binny	Before	21
gut_7.2Gbp	binny	Before	32
gut_7.2Gbp	binny	Before	26
gut_7.2Gbp	binny	Before	25
gut_7.2Gbp	binny	Before	23
gut_7.2Gbp	binny	Before	17
gut_7.2Gbp	binny	Before	21
gut_7.2Gbp	binny	Before	21
gut_7.2Gbp	binny	Before	29
gut_7.2Gbp	binny	Before	7
gut_7.2Gbp	binny	Before	12
gut_7.2Gbp	binny	Before	7
gut_7.2Gbp	binny	Before	35
gut_7.2Gbp	binny	Before	39
gut_7.2Gbp	binny	Before	29
gut_7.2Gbp	binny	Before	38
gut_7.2Gbp	COMEBin	Before	26
gut_7.2Gbp	COMEBin	Before	20
gut_7.2Gbp	COMEBin	Before	25
gut_7.2Gbp	COMEBin	Before	34
gut_7.2Gbp	COMEBin	Before	24
gut_7.2Gbp	COMEBin	Before	44
gut_7.2Gbp	COMEBin	Before	31
gut_7.2Gbp	COMEBin	Before	39
gut_7.2Gbp	COMEBin	Before	30
gut_7.2Gbp	COMEBin	Before	27
gut_7.2Gbp	COMEBin	Before	32
gut_7.2Gbp	COMEBin	Before	27
gut_7.2Gbp	COMEBin	Before	35
gut_7.2Gbp	COMEBin	Before	18
gut_7.2Gbp	COMEBin	Before	23
gut_7.2Gbp	COMEBin	Before	20
gut_7.2Gbp	COMEBin	Before	39
gut_7.2Gbp	COMEBin	Before	43
gut_7.2Gbp	COMEBin	Before	37
gut_7.2Gbp	COMEBin	Before	43
gut_7.2Gbp	CONCOCT	Before	13
gut_7.2Gbp	CONCOCT	Before	17
gut_7.2Gbp	CONCOCT	Before	17
gut_7.2Gbp	CONCOCT	Before	21
gut_7.2Gbp	CONCOCT	Before	14
gut_7.2Gbp	CONCOCT	Before	27
gut_7.2Gbp	CONCOCT	Before	14
gut_7.2Gbp	CONCOCT	Before	19
gut_7.2Gbp	CONCOCT	Before	20
gut_7.2Gbp	CONCOCT	Before	15
gut_7.2Gbp	CONCOCT	Before	17
gut_7.2Gbp	CONCOCT	Before	16
gut_7.2Gbp	CONCOCT	Before	20
gut_7.2Gbp	CONCOCT	Before	13
gut_7.2Gbp	CONCOCT	Before	14
gut_7.2Gbp	CONCOCT	Before	9
gut_7.2Gbp	CONCOCT	Before	25
gut_7.2Gbp	CONCOCT	Before	28
gut_7.2Gbp	CONCOCT	Before	19
gut_7.2Gbp	CONCOCT	Before	33
gut_7.2Gbp	MaxBin2	Before	8
gut_7.2Gbp	MaxBin2	Before	7
gut_7.2Gbp	MaxBin2	Before	16
gut_7.2Gbp	MaxBin2	Before	19
gut_7.2Gbp	MaxBin2	Before	11
gut_7.2Gbp	MaxBin2	Before	20
gut_7.2Gbp	MaxBin2	Before	11
gut_7.2Gbp	MaxBin2	Before	14
gut_7.2Gbp	MaxBin2	Before	15
gut_7.2Gbp	MaxBin2	Before	9
gut_7.2Gbp	MaxBin2	Before	15
gut_7.2Gbp	MaxBin2	Before	15
gut_7.2Gbp	MaxBin2	Before	19
gut_7.2Gbp	MaxBin2	Before	8
gut_7.2Gbp	MaxBin2	Before	10
gut_7.2Gbp	MaxBin2	Before	7
gut_7.2Gbp	MaxBin2	Before	26
gut_7.2Gbp	MaxBin2	Before	18
gut_7.2Gbp	MaxBin2	Before	17
gut_7.2Gbp	MaxBin2	Before	26
gut_7.2Gbp	MetaBAT2	Before	9
gut_7.2Gbp	MetaBAT2	Before	6
gut_7.2Gbp	MetaBAT2	Before	8
gut_7.2Gbp	MetaBAT2	Before	19
gut_7.2Gbp	MetaBAT2	Before	12
gut_7.2Gbp	MetaBAT2	Before	17
gut_7.2Gbp	MetaBAT2	Before	19
gut_7.2Gbp	MetaBAT2	Before	10
gut_7.2Gbp	MetaBAT2	Before	13
gut_7.2Gbp	MetaBAT2	Before	9
gut_7.2Gbp	MetaBAT2	Before	12
gut_7.2Gbp	MetaBAT2	Before	14
gut_7.2Gbp	MetaBAT2	Before	22
gut_7.2Gbp	MetaBAT2	Before	2
gut_7.2Gbp	MetaBAT2	Before	3
gut_7.2Gbp	MetaBAT2	Before	2
gut_7.2Gbp	MetaBAT2	Before	16
gut_7.2Gbp	MetaBAT2	Before	18
gut_7.2Gbp	MetaBAT2	Before	16
gut_7.2Gbp	MetaBAT2	Before	22
gut_7.2Gbp	Metabinner	Before	14
gut_7.2Gbp	Metabinner	Before	15
gut_7.2Gbp	Metabinner	Before	23
gut_7.2Gbp	Metabinner	Before	26
gut_7.2Gbp	Metabinner	Before	16
gut_7.2Gbp	Metabinner	Before	31
gut_7.2Gbp	Metabinner	Before	22
gut_7.2Gbp	Metabinner	Before	24
gut_7.2Gbp	Metabinner	Before	16
gut_7.2Gbp	Metabinner	Before	17
gut_7.2Gbp	Metabinner	Before	23
gut_7.2Gbp	Metabinner	Before	21
gut_7.2Gbp	Metabinner	Before	25
gut_7.2Gbp	Metabinner	Before	12
gut_7.2Gbp	Metabinner	Before	14
gut_7.2Gbp	Metabinner	Before	13
gut_7.2Gbp	Metabinner	Before	30
gut_7.2Gbp	Metabinner	Before	30
gut_7.2Gbp	Metabinner	Before	22
gut_7.2Gbp	Metabinner	Before	33
gut_7.2Gbp	MetaDecoder	Before	16
gut_7.2Gbp	MetaDecoder	Before	21
gut_7.2Gbp	MetaDecoder	Before	26
gut_7.2Gbp	MetaDecoder	Before	32
gut_7.2Gbp	MetaDecoder	Before	21
gut_7.2Gbp	MetaDecoder	Before	36
gut_7.2Gbp	MetaDecoder	Before	25
gut_7.2Gbp	MetaDecoder	Before	32
gut_7.2Gbp	MetaDecoder	Before	27
gut_7.2Gbp	MetaDecoder	Before	21
gut_7.2Gbp	MetaDecoder	Before	22
gut_7.2Gbp	MetaDecoder	Before	27
gut_7.2Gbp	MetaDecoder	Before	33
gut_7.2Gbp	MetaDecoder	Before	16
gut_7.2Gbp	MetaDecoder	Before	17
gut_7.2Gbp	MetaDecoder	Before	15
gut_7.2Gbp	MetaDecoder	Before	37
gut_7.2Gbp	MetaDecoder	Before	33
gut_7.2Gbp	MetaDecoder	Before	26
gut_7.2Gbp	MetaDecoder	Before	40
gut_7.2Gbp	SemiBin2	Before	16
gut_7.2Gbp	SemiBin2	Before	18
gut_7.2Gbp	SemiBin2	Before	26
gut_7.2Gbp	SemiBin2	Before	32
gut_7.2Gbp	SemiBin2	Before	22
gut_7.2Gbp	SemiBin2	Before	35
gut_7.2Gbp	SemiBin2	Before	26
gut_7.2Gbp	SemiBin2	Before	33
gut_7.2Gbp	SemiBin2	Before	22
gut_7.2Gbp	SemiBin2	Before	19
gut_7.2Gbp	SemiBin2	Before	26
gut_7.2Gbp	SemiBin2	Before	21
gut_7.2Gbp	SemiBin2	Before	29
gut_7.2Gbp	SemiBin2	Before	13
gut_7.2Gbp	SemiBin2	Before	14
gut_7.2Gbp	SemiBin2	Before	12
gut_7.2Gbp	SemiBin2	Before	38
gut_7.2Gbp	SemiBin2	Before	33
gut_7.2Gbp	SemiBin2	Before	31
gut_7.2Gbp	SemiBin2	Before	41
gut_7.2Gbp	SemiBin2(multi)	Before	20
gut_7.2Gbp	SemiBin2(multi)	Before	22
gut_7.2Gbp	SemiBin2(multi)	Before	35
gut_7.2Gbp	SemiBin2(multi)	Before	38
gut_7.2Gbp	SemiBin2(multi)	Before	21
gut_7.2Gbp	SemiBin2(multi)	Before	40
gut_7.2Gbp	SemiBin2(multi)	Before	32
gut_7.2Gbp	SemiBin2(multi)	Before	43
gut_7.2Gbp	SemiBin2(multi)	Before	27
gut_7.2Gbp	SemiBin2(multi)	Before	26
gut_7.2Gbp	SemiBin2(multi)	Before	30
gut_7.2Gbp	SemiBin2(multi)	Before	34
gut_7.2Gbp	SemiBin2(multi)	Before	34
gut_7.2Gbp	SemiBin2(multi)	Before	16
gut_7.2Gbp	SemiBin2(multi)	Before	19
gut_7.2Gbp	SemiBin2(multi)	Before	18
gut_7.2Gbp	SemiBin2(multi)	Before	47
gut_7.2Gbp	SemiBin2(multi)	Before	43
gut_7.2Gbp	SemiBin2(multi)	Before	35
gut_7.2Gbp	SemiBin2(multi)	Before	43
gut_7.2Gbp	VAMB	Before	12
gut_7.2Gbp	VAMB	Before	16
gut_7.2Gbp	VAMB	Before	16
gut_7.2Gbp	VAMB	Before	20
gut_7.2Gbp	VAMB	Before	13
gut_7.2Gbp	VAMB	Before	21
gut_7.2Gbp	VAMB	Before	16
gut_7.2Gbp	VAMB	Before	18
gut_7.2Gbp	VAMB	Before	14
gut_7.2Gbp	VAMB	Before	10
gut_7.2Gbp	VAMB	Before	20
gut_7.2Gbp	VAMB	Before	13
gut_7.2Gbp	VAMB	Before	15
gut_7.2Gbp	VAMB	Before	10
gut_7.2Gbp	VAMB	Before	10
gut_7.2Gbp	VAMB	Before	8
gut_7.2Gbp	VAMB	Before	24
gut_7.2Gbp	VAMB	Before	21
gut_7.2Gbp	VAMB	Before	18
gut_7.2Gbp	VAMB	Before	25
gut_7.2Gbp	VAMB(multi)	Before	12
gut_7.2Gbp	VAMB(multi)	Before	14
gut_7.2Gbp	VAMB(multi)	Before	26
gut_7.2Gbp	VAMB(multi)	Before	21
gut_7.2Gbp	VAMB(multi)	Before	12
gut_7.2Gbp	VAMB(multi)	Before	23
gut_7.2Gbp	VAMB(multi)	Before	17
gut_7.2Gbp	VAMB(multi)	Before	23
gut_7.2Gbp	VAMB(multi)	Before	16
gut_7.2Gbp	VAMB(multi)	Before	16
gut_7.2Gbp	VAMB(multi)	Before	16
gut_7.2Gbp	VAMB(multi)	Before	15
gut_7.2Gbp	VAMB(multi)	Before	15
gut_7.2Gbp	VAMB(multi)	Before	9
gut_7.2Gbp	VAMB(multi)	Before	12
gut_7.2Gbp	VAMB(multi)	Before	7
gut_7.2Gbp	VAMB(multi)	Before	26
gut_7.2Gbp	VAMB(multi)	Before	23
gut_7.2Gbp	VAMB(multi)	Before	21
gut_7.2Gbp	VAMB(multi)	Before	28
gut_7.2Gbp	binny	After	9
gut_7.2Gbp	binny	After	9
gut_7.2Gbp	binny	After	12
gut_7.2Gbp	binny	After	24
gut_7.2Gbp	binny	After	18
gut_7.2Gbp	binny	After	22
gut_7.2Gbp	binny	After	18
gut_7.2Gbp	binny	After	15
gut_7.2Gbp	binny	After	15
gut_7.2Gbp	binny	After	12
gut_7.2Gbp	binny	After	16
gut_7.2Gbp	binny	After	12
gut_7.2Gbp	binny	After	16
gut_7.2Gbp	binny	After	5
gut_7.2Gbp	binny	After	6
gut_7.2Gbp	binny	After	5
gut_7.2Gbp	binny	After	19
gut_7.2Gbp	binny	After	26
gut_7.2Gbp	binny	After	14
gut_7.2Gbp	binny	After	25
gut_7.2Gbp	COMEBin	After	24
gut_7.2Gbp	COMEBin	After	16
gut_7.2Gbp	COMEBin	After	22
gut_7.2Gbp	COMEBin	After	32
gut_7.2Gbp	COMEBin	After	21
gut_7.2Gbp	COMEBin	After	41
gut_7.2Gbp	COMEBin	After	28
gut_7.2Gbp	COMEBin	After	31
gut_7.2Gbp	COMEBin	After	23
gut_7.2Gbp	COMEBin	After	26
gut_7.2Gbp	COMEBin	After	29
gut_7.2Gbp	COMEBin	After	22
gut_7.2Gbp	COMEBin	After	26
gut_7.2Gbp	COMEBin	After	13
gut_7.2Gbp	COMEBin	After	15
gut_7.2Gbp	COMEBin	After	14
gut_7.2Gbp	COMEBin	After	27
gut_7.2Gbp	COMEBin	After	37
gut_7.2Gbp	COMEBin	After	24
gut_7.2Gbp	COMEBin	After	34
gut_7.2Gbp	CONCOCT	After	11
gut_7.2Gbp	CONCOCT	After	12
gut_7.2Gbp	CONCOCT	After	12
gut_7.2Gbp	CONCOCT	After	17
gut_7.2Gbp	CONCOCT	After	11
gut_7.2Gbp	CONCOCT	After	22
gut_7.2Gbp	CONCOCT	After	14
gut_7.2Gbp	CONCOCT	After	14
gut_7.2Gbp	CONCOCT	After	15
gut_7.2Gbp	CONCOCT	After	11
gut_7.2Gbp	CONCOCT	After	13
gut_7.2Gbp	CONCOCT	After	14
gut_7.2Gbp	CONCOCT	After	10
gut_7.2Gbp	CONCOCT	After	11
gut_7.2Gbp	CONCOCT	After	9
gut_7.2Gbp	CONCOCT	After	7
gut_7.2Gbp	CONCOCT	After	18
gut_7.2Gbp	CONCOCT	After	20
gut_7.2Gbp	CONCOCT	After	15
gut_7.2Gbp	CONCOCT	After	29
gut_7.2Gbp	MaxBin2	After	3
gut_7.2Gbp	MaxBin2	After	3
gut_7.2Gbp	MaxBin2	After	4
gut_7.2Gbp	MaxBin2	After	6
gut_7.2Gbp	MaxBin2	After	8
gut_7.2Gbp	MaxBin2	After	4
gut_7.2Gbp	MaxBin2	After	4
gut_7.2Gbp	MaxBin2	After	8
gut_7.2Gbp	MaxBin2	After	9
gut_7.2Gbp	MaxBin2	After	2
gut_7.2Gbp	MaxBin2	After	5
gut_7.2Gbp	MaxBin2	After	4
gut_7.2Gbp	MaxBin2	After	3
gut_7.2Gbp	MaxBin2	After	4
gut_7.2Gbp	MaxBin2	After	4
gut_7.2Gbp	MaxBin2	After	3
gut_7.2Gbp	MaxBin2	After	9
gut_7.2Gbp	MaxBin2	After	7
gut_7.2Gbp	MaxBin2	After	8
gut_7.2Gbp	MaxBin2	After	9
gut_7.2Gbp	MetaBAT2	After	5
gut_7.2Gbp	MetaBAT2	After	4
gut_7.2Gbp	MetaBAT2	After	7
gut_7.2Gbp	MetaBAT2	After	17
gut_7.2Gbp	MetaBAT2	After	11
gut_7.2Gbp	MetaBAT2	After	15
gut_7.2Gbp	MetaBAT2	After	14
gut_7.2Gbp	MetaBAT2	After	8
gut_7.2Gbp	MetaBAT2	After	11
gut_7.2Gbp	MetaBAT2	After	6
gut_7.2Gbp	MetaBAT2	After	11
gut_7.2Gbp	MetaBAT2	After	13
gut_7.2Gbp	MetaBAT2	After	18
gut_7.2Gbp	MetaBAT2	After	1
gut_7.2Gbp	MetaBAT2	After	1
gut_7.2Gbp	MetaBAT2	After	2
gut_7.2Gbp	MetaBAT2	After	13
gut_7.2Gbp	MetaBAT2	After	15
gut_7.2Gbp	MetaBAT2	After	12
gut_7.2Gbp	MetaBAT2	After	20
gut_7.2Gbp	Metabinner	After	7
gut_7.2Gbp	Metabinner	After	12
gut_7.2Gbp	Metabinner	After	13
gut_7.2Gbp	Metabinner	After	11
gut_7.2Gbp	Metabinner	After	13
gut_7.2Gbp	Metabinner	After	15
gut_7.2Gbp	Metabinner	After	14
gut_7.2Gbp	Metabinner	After	14
gut_7.2Gbp	Metabinner	After	10
gut_7.2Gbp	Metabinner	After	11
gut_7.2Gbp	Metabinner	After	13
gut_7.2Gbp	Metabinner	After	15
gut_7.2Gbp	Metabinner	After	11
gut_7.2Gbp	Metabinner	After	9
gut_7.2Gbp	Metabinner	After	7
gut_7.2Gbp	Metabinner	After	8
gut_7.2Gbp	Metabinner	After	14
gut_7.2Gbp	Metabinner	After	13
gut_7.2Gbp	Metabinner	After	16
gut_7.2Gbp	Metabinner	After	17
gut_7.2Gbp	MetaDecoder	After	13
gut_7.2Gbp	MetaDecoder	After	17
gut_7.2Gbp	MetaDecoder	After	20
gut_7.2Gbp	MetaDecoder	After	24
gut_7.2Gbp	MetaDecoder	After	16
gut_7.2Gbp	MetaDecoder	After	34
gut_7.2Gbp	MetaDecoder	After	22
gut_7.2Gbp	MetaDecoder	After	26
gut_7.2Gbp	MetaDecoder	After	23
gut_7.2Gbp	MetaDecoder	After	17
gut_7.2Gbp	MetaDecoder	After	17
gut_7.2Gbp	MetaDecoder	After	25
gut_7.2Gbp	MetaDecoder	After	25
gut_7.2Gbp	MetaDecoder	After	13
gut_7.2Gbp	MetaDecoder	After	13
gut_7.2Gbp	MetaDecoder	After	13
gut_7.2Gbp	MetaDecoder	After	27
gut_7.2Gbp	MetaDecoder	After	28
gut_7.2Gbp	MetaDecoder	After	20
gut_7.2Gbp	MetaDecoder	After	32
gut_7.2Gbp	SemiBin2	After	14
gut_7.2Gbp	SemiBin2	After	14
gut_7.2Gbp	SemiBin2	After	22
gut_7.2Gbp	SemiBin2	After	27
gut_7.2Gbp	SemiBin2	After	19
gut_7.2Gbp	SemiBin2	After	31
gut_7.2Gbp	SemiBin2	After	22
gut_7.2Gbp	SemiBin2	After	28
gut_7.2Gbp	SemiBin2	After	20
gut_7.2Gbp	SemiBin2	After	18
gut_7.2Gbp	SemiBin2	After	26
gut_7.2Gbp	SemiBin2	After	18
gut_7.2Gbp	SemiBin2	After	25
gut_7.2Gbp	SemiBin2	After	11
gut_7.2Gbp	SemiBin2	After	10
gut_7.2Gbp	SemiBin2	After	11
gut_7.2Gbp	SemiBin2	After	29
gut_7.2Gbp	SemiBin2	After	30
gut_7.2Gbp	SemiBin2	After	27
gut_7.2Gbp	SemiBin2	After	39
gut_7.2Gbp	SemiBin2(multi)	After	16
gut_7.2Gbp	SemiBin2(multi)	After	15
gut_7.2Gbp	SemiBin2(multi)	After	26
gut_7.2Gbp	SemiBin2(multi)	After	30
gut_7.2Gbp	SemiBin2(multi)	After	16
gut_7.2Gbp	SemiBin2(multi)	After	28
gut_7.2Gbp	SemiBin2(multi)	After	24
gut_7.2Gbp	SemiBin2(multi)	After	38
gut_7.2Gbp	SemiBin2(multi)	After	24
gut_7.2Gbp	SemiBin2(multi)	After	20
gut_7.2Gbp	SemiBin2(multi)	After	23
gut_7.2Gbp	SemiBin2(multi)	After	21
gut_7.2Gbp	SemiBin2(multi)	After	22
gut_7.2Gbp	SemiBin2(multi)	After	10
gut_7.2Gbp	SemiBin2(multi)	After	10
gut_7.2Gbp	SemiBin2(multi)	After	14
gut_7.2Gbp	SemiBin2(multi)	After	32
gut_7.2Gbp	SemiBin2(multi)	After	32
gut_7.2Gbp	SemiBin2(multi)	After	29
gut_7.2Gbp	SemiBin2(multi)	After	32
gut_7.2Gbp	VAMB	After	11
gut_7.2Gbp	VAMB	After	14
gut_7.2Gbp	VAMB	After	15
gut_7.2Gbp	VAMB	After	19
gut_7.2Gbp	VAMB	After	11
gut_7.2Gbp	VAMB	After	20
gut_7.2Gbp	VAMB	After	16
gut_7.2Gbp	VAMB	After	17
gut_7.2Gbp	VAMB	After	12
gut_7.2Gbp	VAMB	After	8
gut_7.2Gbp	VAMB	After	20
gut_7.2Gbp	VAMB	After	12
gut_7.2Gbp	VAMB	After	13
gut_7.2Gbp	VAMB	After	10
gut_7.2Gbp	VAMB	After	9
gut_7.2Gbp	VAMB	After	7
gut_7.2Gbp	VAMB	After	22
gut_7.2Gbp	VAMB	After	21
gut_7.2Gbp	VAMB	After	18
gut_7.2Gbp	VAMB	After	25
gut_7.2Gbp	VAMB(multi)	After	12
gut_7.2Gbp	VAMB(multi)	After	12
gut_7.2Gbp	VAMB(multi)	After	26
gut_7.2Gbp	VAMB(multi)	After	21
gut_7.2Gbp	VAMB(multi)	After	11
gut_7.2Gbp	VAMB(multi)	After	22
gut_7.2Gbp	VAMB(multi)	After	17
gut_7.2Gbp	VAMB(multi)	After	22
gut_7.2Gbp	VAMB(multi)	After	16
gut_7.2Gbp	VAMB(multi)	After	16
gut_7.2Gbp	VAMB(multi)	After	16
gut_7.2Gbp	VAMB(multi)	After	15
gut_7.2Gbp	VAMB(multi)	After	12
gut_7.2Gbp	VAMB(multi)	After	8
gut_7.2Gbp	VAMB(multi)	After	12
gut_7.2Gbp	VAMB(multi)	After	7
gut_7.2Gbp	VAMB(multi)	After	21
gut_7.2Gbp	VAMB(multi)	After	21
gut_7.2Gbp	VAMB(multi)	After	20
gut_7.2Gbp	VAMB(multi)	After	27

## Sheet: Figure 4c
Method	Overall Score	quantity Metrics	Medium Quality	Near Complete	NC(GUNC filtered)	quality Metrics	Completeness	Precision	GUNC.Score	Data.Utilization
COMEBin	0.703344	0.959596	2480	2480	1274	0.447092	0.488986	0.974515	0.582668	0.325971
SemiBin2	0.642684	0.792368	2004	2004	1285	0.493001	0.520341	0.984144	0.678247	0.225146
SemiBin2(multi)	0.631934	0.760368	2058	2058	1092	0.5035	0.546675	0.988335	0.584134	0.287927
VAMB(multi)	0.607787	0.682317	1595	1595	1421	0.533257	0.562174	0.990006	0.853335	0.0158909
MetaBAT2	0.59911	0.760143	1809	1809	1426	0.438078	0.498938	0.969635	0.749612	0.108403
MetaDecoder	0.502636	0.503196	1462	1462	926	0.502077	0.645947	0.975138	0.6147	0.14722
CONCOCT	0.483186	0.435107	1682	1682	374	0.531266	0.457255	0.897081	0.93628	0.904957
VAMB	0.428789	0.307617	958	958	868	0.54996	0.655128	0.969923	0.851072	0.0509745
binny	0.3973	0.149798	808	808	476	0.644801	0.880576	0.976302	0.593849	0.177938
Metabinner	0.374667	0.152923	845	845	438	0.596411	0.828617	0.966181	0.506715	0.306935
MaxBin2	0.0875015	0	615	615	172	0.175003	0.716465	0.883799	0.213897	0.0938506

## Sheet: Figure 4d
Ranking	Method	AI Type	Features	SCG	paired_2.9Gbp	paired_4.5Gbp	paired_7.2Gbp	paired_8.5Gbp	paired_9.4Gbp	paired_11.6Gbp	ocean	soil	c60_2.4Gbp	c60_5Gbp	c60_7.2Gbp	c60_10Gbp	c150_2.4Gbp	c150_5Gbp	c150_7.2Gbp	c150_10Gbp	c600_2.4Gbp	c600_5Gbp	c600_7.2Gbp	c600_10Gbp	c1000_2.4Gbp	c1000_5Gbp	c1000_7.2Gbp	c1000_10Gbp	c1500_2.4Gbp	c1500_5Gbp	c1500_7.2Gbp	c1500_10Gbp	cami-airway	cami-gitrack	cami-oral	Scalability time	Scalability memory
1	COMEBin	ML	un	o	0.690859	0.707365	0.703344	0.709388	0.710956	0.690957	0.64732	0.6838	0.898566	0.938039	0.927638	0.947943	0.874965	0.893817	0.890004	0.917377	0.849719	0.846461	0.824851	0.837075	0.837556	0.84028	0.832609	0.818204	0.834942	0.8345	0.815025	0.820443	0.790982	0.932159	0.835758	0	0.00605153
2	SemiBin2	DL	self	o	0.636475	0.627068	0.642684	0.625492	0.654825	0.648261	0.492207	0.481141	0.731022	0.756264	0.765957	0.794026	0.7083	0.718504	0.74544	0.768971	0.633391	0.682736	0.690019	0.709771	0.595434	0.646171	0.676502	0.673418	0.571819	0.664787	0.670695	0.672587	0.566134	0.73989	0.584914	0.175124	0.0448209
3	SemiBin2(multi)	DL	self	o	0.638491	0.64541	0.631934	0.6234	0.623603	0.618696	0.523963	0.34674	0.765199	0.792107	0.787397	0.809824	0.723088	0.733075	0.773179	0.792151	0.658612	0.703632	0.722996	0.749006	0.6251	0.681758	0.727238	0.718463	0.584728	0.697292	0.708709	0.72661	0.660689	0.832171	0.667805	0.165776	0.0342047
4	VAMB(multi)	DL	un	x	0.567124	0.535211	0.607787	0.592187	0.598052	0.583085	0.434194	0.378009	0.725684	0.821875	0.84561	0.838494	0.740246	0.771003	0.82372	0.827106	0.695696	0.729301	0.779288	0.784839	0.630287	0.689763	0.751322	0.77208	0.589027	0.699518	0.736421	0.739529	0.358685	0.438937	0.580809	1	0.0127201
5	CONCOCT	ML	un	x	0.564444	0.622786	0.483186	0.47121	0.525906	0.490139	0.658034	0.384834	0.90576	0.880112	0.908113	0.909223	0.845224	0.784766	0.822473	0.817859	0.681675	0.616079	0.555884	0.535895	0.61075	0.555506	0.528044	0.463711	0.625607	0.612457	0.450844	0.415965	0.302296	0.512578	0.388766	0.0770698	0.0906209
6	MetaBAT2	ML	un	x	0.533508	0.47826	0.59911	0.520156	0.538102	0.543254	0.360169	0.334399	0.712379	0.728198	0.751141	0.767488	0.643677	0.634978	0.657032	0.684883	0.547746	0.594465	0.530265	0.584028	0.490776	0.490614	0.537711	0.528423	0.506286	0.520927	0.511604	0.517414	0.322465	0.4461	0.283592	0.0438764	0.298325
7	MetaDecoder	ML	semi	o	0.493877	0.450059	0.502636	0.486836	0.504806	0.495359	0.39021	0.390123	0.650692	0.683498	0.688174	0.706101	0.631944	0.618433	0.626166	0.671503	0.584682	0.615115	0.58591	0.586965	0.535887	0.549316	0.560708	0.558606	0.520654	0.571572	0.553535	0.546952	0.625127	0.716315	0.649022	0.490843	0.146233
8	binny	ML	semi	o	0.406193	0.388888	0.3973	0.409185	0.350421	0.372529	0.390379	0.324328	0.756317	0.743759	0.766703	0.779244	0.705066	0.669683	0.666101	0.699444	0.622192	0.615904	0.613876	0.644099	0.583956	0.599088	0.61872	0.601899	0.568469	0.61777	0.601181	0.613457	0.769853	0.839928	0.773972	0.0138306	0
9	VAMB	DL	un	x	0.39134	0.346848	0.428789	0.40323	0.408055	0.38366	0.301546	0.250179	0.231888	0.271857	0.27286	0.271999	0.204111	0.223118	0.221201	0.24004	0.264858	0.187608	0.193323	0.18613	0.256755	0.205778	0.1885	0.192075	0.254946	0.20073	0.185841	0.167023	0.195542	0.222227	0.232986	0.0441625	1
10	Metabinner	ML	semi	o	0.344666	0.333932	0.374667	0.368858	0.366544	0.345083	0.331355	0.283725	0.724957	0.664084	0.718906	0.736332	0.641731	0.605635	0.664048	0.685511	0.504831	0.555318	0.555383	0.565588	0.483419	0.496549	0.513057	0.519721	0.444732	0.491625	0.522492	0.508544	0.567925	0.704087	0.643263	0.0372949	0.0837884
11	MaxBin2	ML	un	o	0.0828623	0.0809383	0.0875015	0.0824515	0.0925511	0.0744502	0.119109	0.100655	0.540576	0.613866	0.573438	0.650289	0.460232	0.400796	0.521418	0.503027	0.296235	0.354774	0.326622	0.376488	0.27684	0.283021	0.325793	0.319117	0.27804	0.286389	0.290518	0.321278	0.242178	0.416147	0.239305	0.0288058	0.145906

## Sheet: Figure 4e
Tool	time(min)	ram(GB)	Near Complete Genome Count (GUNC css score filtering)
binny	158.659	7.49134	298
COMEBin	247.218	5.72759	505
COMEBin(GPU)	61.246	5.40536	505
CONCOCT	26.9353	0.934449	285
MaxBin2	16.205	0.887424	107
MetaBAT2	5.02193	2.12725	204
Metabinner	49.7972	0.886546	243
MetaDecoder	4.80809	0.885019	425
SemiBin2	35.7659	3.35281	441
SemiBin2(multi)	39.48	4.69593	462
VAMB	4.86316	0.361774	300
VAMB(multi)	5.1925	6.63319	334
