# Supplementary material for: Comprehensive benchmarking of metagenomic binning tools reveals key factors for improved genome recovery
Source: Nat Commun. 2026 Apr 14;17:3467. doi: 10.1038/s41467-026-71521-w (PMC13079874; doi:10.1038/s41467-026-71521-w)
Supplement: Supplementary file 5 — Source Data [file 41467_2026_71521_MOESM5_ESM.zip › Source Data/source_data_figure5.xlsx]

## Sheet: Figure 5a
tool	# of samples participated in multi-mode	Sample	GUNC filtered NC Genome Count				Statistical significance was assessed using the two-sided Mann–Whitney U test (*p ≤ 0.05, **p ≤ 0.01, ***p ≤ 0.001, ****p ≤ 1.00 × 10⁻⁴).
SemiBin2	1	ERR3607252	14				=== SemiBin2 Mann–Whitney U Test (BH corrected) ===
SemiBin2	1	ERR3607253	14				Group1	Group2	n1	n2	U_statistic	p_value	p_adj_BH	significance
SemiBin2	1	ERR3607257	22				1	5	20	5	55	0.759238	0.876044
SemiBin2	1	ERR3607260	27				1	10	20	10	95	0.842772	0.90297
SemiBin2	1	ERR3607262	19				1	20	20	20	181.5	0.625907	0.93886
SemiBin2	1	ERR3607264	31				1	30	20	30	474.5	0.000555896	0.00208461	***
SemiBin2	1	ERR3607265	22				1	40	20	40	640.5	0.000161058	0.00080529	***
SemiBin2	1	ERR3607269	28				5	10	5	10	21.5	0.712813	0.891016
SemiBin2	1	ERR3607270	20				5	20	5	20	42	0.609765	1
SemiBin2	1	ERR3607271	18				5	30	5	30	105.5	0.155989	0.292479
SemiBin2	1	ERR3607277	26				5	40	5	40	145	0.106522	0.228262
SemiBin2	1	ERR3607284	18				10	20	10	20	95.5	0.860097	0.860097
SemiBin2	1	ERR3607287	25				10	30	10	30	231.5	0.0111411	0.0278526	*
SemiBin2	1	ERR3607289	11				10	40	10	40	311.5	0.00690678	0.0207203	**
SemiBin2	1	ERR3607290	10				20	30	20	30	495.5	0.000109695	0.000822711	***
SemiBin2	1	ERR3607294	11				20	40	20	40	661	4.26368e-05	0.000639552	****
SemiBin2	1	ERR3607295	29				30	40	30	40	631.5	0.711998	0.970907
SemiBin2	1	ERR3607299	30
SemiBin2	1	ERR3607301	27				=== VAMB Mann–Whitney U Test (BH corrected) ===
SemiBin2	1	ERR3607311	39				Group1	Group2	n1	n2	U_statistic	p_value	p_adj_BH	significance
SemiBin2	5	ERR3607262	14				1	5	20	5	65	0.323559	0.606672
SemiBin2	5	ERR3607264	26				1	10	20	10	92	0.741072	1
SemiBin2	5	ERR3607284	19				1	20	20	20	162	0.308786	0.661684
SemiBin2	5	ERR3607289	11				1	30	20	30	231	0.173944	0.65229
SemiBin2	5	ERR3607311	33				1	40	20	40	325.5	0.245014	0.735041
SemiBin2	10	ERR3607260	30				5	10	5	10	15.5	0.269487	0.673718
SemiBin2	10	ERR3607262	17				5	20	5	20	26.5	0.116035	0.580175
SemiBin2	10	ERR3607264	29				5	30	5	30	35	0.0618433	0.92765
SemiBin2	10	ERR3607265	18				5	40	5	40	52	0.08555	0.641625
SemiBin2	10	ERR3607269	28				10	20	10	20	93	0.774124	0.967655
SemiBin2	10	ERR3607277	15				10	30	10	30	130	0.540759	0.901265
SemiBin2	10	ERR3607284	28				10	40	10	40	189.5	0.807967	0.865679
SemiBin2	10	ERR3607289	11				20	30	20	30	286.5	0.796323	0.918834
SemiBin2	10	ERR3607294	13				20	40	20	40	396.5	0.962405	0.962405
SemiBin2	10	ERR3607311	37				30	40	30	40	641.5	0.625744	0.938617
SemiBin2	20	ERR3607252	16
SemiBin2	20	ERR3607253	15
SemiBin2	20	ERR3607257	26
SemiBin2	20	ERR3607260	30
SemiBin2	20	ERR3607262	16
SemiBin2	20	ERR3607264	28
SemiBin2	20	ERR3607265	24
SemiBin2	20	ERR3607269	38
SemiBin2	20	ERR3607270	24
SemiBin2	20	ERR3607271	20
SemiBin2	20	ERR3607277	23
SemiBin2	20	ERR3607284	21
SemiBin2	20	ERR3607287	22
SemiBin2	20	ERR3607289	10
SemiBin2	20	ERR3607290	10
SemiBin2	20	ERR3607294	14
SemiBin2	20	ERR3607295	32
SemiBin2	20	ERR3607299	32
SemiBin2	20	ERR3607301	29
SemiBin2	20	ERR3607311	32
SemiBin2	30	ERR3607252	10
SemiBin2	30	ERR3607253	12
SemiBin2	30	ERR3607254	15
SemiBin2	30	ERR3607257	13
SemiBin2	30	ERR3607258	17
SemiBin2	30	ERR3607260	12
SemiBin2	30	ERR3607261	14
SemiBin2	30	ERR3607262	11
SemiBin2	30	ERR3607264	15
SemiBin2	30	ERR3607265	14
SemiBin2	30	ERR3607269	21
SemiBin2	30	ERR3607270	17
SemiBin2	30	ERR3607271	11
SemiBin2	30	ERR3607276	12
SemiBin2	30	ERR3607277	14
SemiBin2	30	ERR3607284	15
SemiBin2	30	ERR3607285	18
SemiBin2	30	ERR3607286	13
SemiBin2	30	ERR3607287	17
SemiBin2	30	ERR3607289	5
SemiBin2	30	ERR3607290	8
SemiBin2	30	ERR3607294	8
SemiBin2	30	ERR3607295	16
SemiBin2	30	ERR3607298	15
SemiBin2	30	ERR3607299	22
SemiBin2	30	ERR3607300	18
SemiBin2	30	ERR3607301	20
SemiBin2	30	ERR3607306	13
SemiBin2	30	ERR3607309	13
SemiBin2	30	ERR3607311	20
SemiBin2	40	ERR3607252	8
SemiBin2	40	ERR3607253	11
SemiBin2	40	ERR3607254	17
SemiBin2	40	ERR3607257	14
SemiBin2	40	ERR3607258	19
SemiBin2	40	ERR3607259	7
SemiBin2	40	ERR3607260	12
SemiBin2	40	ERR3607261	12
SemiBin2	40	ERR3607262	15
SemiBin2	40	ERR3607263	10
SemiBin2	40	ERR3607264	18
SemiBin2	40	ERR3607265	7
SemiBin2	40	ERR3607267	21
SemiBin2	40	ERR3607268	15
SemiBin2	40	ERR3607269	21
SemiBin2	40	ERR3607270	17
SemiBin2	40	ERR3607271	7
SemiBin2	40	ERR3607272	11
SemiBin2	40	ERR3607276	11
SemiBin2	40	ERR3607277	16
SemiBin2	40	ERR3607280	21
SemiBin2	40	ERR3607284	12
SemiBin2	40	ERR3607285	17
SemiBin2	40	ERR3607286	14
SemiBin2	40	ERR3607287	17
SemiBin2	40	ERR3607289	9
SemiBin2	40	ERR3607290	11
SemiBin2	40	ERR3607294	11
SemiBin2	40	ERR3607295	21
SemiBin2	40	ERR3607296	11
SemiBin2	40	ERR3607297	12
SemiBin2	40	ERR3607298	13
SemiBin2	40	ERR3607299	18
SemiBin2	40	ERR3607300	19
SemiBin2	40	ERR3607301	18
SemiBin2	40	ERR3607305	10
SemiBin2	40	ERR3607306	14
SemiBin2	40	ERR3607309	15
SemiBin2	40	ERR3607311	19
SemiBin2	40	ERR3607312	12
VAMB	1	ERR3607252	11
VAMB	1	ERR3607253	14
VAMB	1	ERR3607257	15
VAMB	1	ERR3607260	19
VAMB	1	ERR3607262	11
VAMB	1	ERR3607264	20
VAMB	1	ERR3607265	16
VAMB	1	ERR3607269	17
VAMB	1	ERR3607270	12
VAMB	1	ERR3607271	8
VAMB	1	ERR3607277	20
VAMB	1	ERR3607284	12
VAMB	1	ERR3607287	13
VAMB	1	ERR3607289	10
VAMB	1	ERR3607290	9
VAMB	1	ERR3607294	7
VAMB	1	ERR3607295	22
VAMB	1	ERR3607299	21
VAMB	1	ERR3607301	18
VAMB	1	ERR3607311	25
VAMB	5	ERR3607262	11
VAMB	5	ERR3607264	14
VAMB	5	ERR3607284	12
VAMB	5	ERR3607289	6
VAMB	5	ERR3607311	18
VAMB	10	ERR3607260	23
VAMB	10	ERR3607262	15
VAMB	10	ERR3607264	17
VAMB	10	ERR3607265	18
VAMB	10	ERR3607269	21
VAMB	10	ERR3607277	10
VAMB	10	ERR3607284	15
VAMB	10	ERR3607289	8
VAMB	10	ERR3607294	7
VAMB	10	ERR3607311	24
VAMB	20	ERR3607252	12
VAMB	20	ERR3607253	12
VAMB	20	ERR3607257	26
VAMB	20	ERR3607260	21
VAMB	20	ERR3607262	11
VAMB	20	ERR3607264	22
VAMB	20	ERR3607265	17
VAMB	20	ERR3607269	22
VAMB	20	ERR3607270	16
VAMB	20	ERR3607271	16
VAMB	20	ERR3607277	16
VAMB	20	ERR3607284	15
VAMB	20	ERR3607287	12
VAMB	20	ERR3607289	8
VAMB	20	ERR3607290	12
VAMB	20	ERR3607294	7
VAMB	20	ERR3607295	21
VAMB	20	ERR3607299	21
VAMB	20	ERR3607301	20
VAMB	20	ERR3607311	27
VAMB	30	ERR3607252	15
VAMB	30	ERR3607253	11
VAMB	30	ERR3607254	15
VAMB	30	ERR3607257	24
VAMB	30	ERR3607258	19
VAMB	30	ERR3607260	20
VAMB	30	ERR3607261	13
VAMB	30	ERR3607262	9
VAMB	30	ERR3607264	21
VAMB	30	ERR3607265	18
VAMB	30	ERR3607269	22
VAMB	30	ERR3607270	15
VAMB	30	ERR3607271	16
VAMB	30	ERR3607276	11
VAMB	30	ERR3607277	17
VAMB	30	ERR3607284	15
VAMB	30	ERR3607285	24
VAMB	30	ERR3607286	17
VAMB	30	ERR3607287	15
VAMB	30	ERR3607289	7
VAMB	30	ERR3607290	10
VAMB	30	ERR3607294	8
VAMB	30	ERR3607295	22
VAMB	30	ERR3607298	20
VAMB	30	ERR3607299	24
VAMB	30	ERR3607300	17
VAMB	30	ERR3607301	20
VAMB	30	ERR3607306	18
VAMB	30	ERR3607309	26
VAMB	30	ERR3607311	27
VAMB	40	ERR3607252	13
VAMB	40	ERR3607253	11
VAMB	40	ERR3607254	14
VAMB	40	ERR3607257	22
VAMB	40	ERR3607258	23
VAMB	40	ERR3607259	11
VAMB	40	ERR3607260	20
VAMB	40	ERR3607261	15
VAMB	40	ERR3607262	12
VAMB	40	ERR3607263	21
VAMB	40	ERR3607264	21
VAMB	40	ERR3607265	17
VAMB	40	ERR3607267	22
VAMB	40	ERR3607268	20
VAMB	40	ERR3607269	24
VAMB	40	ERR3607270	18
VAMB	40	ERR3607271	12
VAMB	40	ERR3607272	8
VAMB	40	ERR3607276	14
VAMB	40	ERR3607277	20
VAMB	40	ERR3607280	23
VAMB	40	ERR3607284	18
VAMB	40	ERR3607285	17
VAMB	40	ERR3607286	17
VAMB	40	ERR3607287	17
VAMB	40	ERR3607289	7
VAMB	40	ERR3607290	9
VAMB	40	ERR3607294	6
VAMB	40	ERR3607295	24
VAMB	40	ERR3607296	15
VAMB	40	ERR3607297	13
VAMB	40	ERR3607298	19
VAMB	40	ERR3607299	25
VAMB	40	ERR3607300	15
VAMB	40	ERR3607301	14
VAMB	40	ERR3607305	13
VAMB	40	ERR3607306	14
VAMB	40	ERR3607309	23
VAMB	40	ERR3607311	28
VAMB	40	ERR3607312	11

## Sheet: Figure 5b
Tool	# of samples participated in multi-mode	Sample	quality score				Statistical significance was assessed using the two-sided Mann–Whitney U test (*p ≤ 0.05, **p ≤ 0.01, ***p ≤ 0.001, ****p ≤ 1.00 × 10⁻⁴).
SemiBin2	1	ERR3607252	38.6398				=== SemiBin2 Mann–Whitney U Test (BH corrected) ===
SemiBin2	1	ERR3607253	50.141				Group1	Group2	n1	n2	U_statistic	p_value	p_adj_BH	significance
SemiBin2	1	ERR3607257	39.6417				1	5	20	5	31	0.216337	0.360562
SemiBin2	1	ERR3607260	42.7272				1	10	20	10	43	0.0129308	0.0969812	*
SemiBin2	1	ERR3607262	41.0779				1	20	20	20	98	0.00604033	0.0906049	**
SemiBin2	1	ERR3607264	45.1447				1	30	20	30	216	0.0982197	0.294659
SemiBin2	1	ERR3607265	47.0647				1	40	20	40	268	0.0391997	0.195998	*
SemiBin2	1	ERR3607269	48.0153				5	10	5	10	18	0.43956	0.659341
SemiBin2	1	ERR3607270	47.5594				5	20	5	20	40	0.530435	0.72332
SemiBin2	1	ERR3607271	48.8966				5	30	5	30	84	0.697485	0.871856
SemiBin2	1	ERR3607277	40.5449				5	40	5	40	102	0.95815	0.95815
SemiBin2	1	ERR3607284	35.9636				10	20	10	20	107	0.774907	0.830258
SemiBin2	1	ERR3607287	43.9749				10	30	10	30	205	0.0887003	0.332626
SemiBin2	1	ERR3607289	46.144				10	40	10	40	259	0.155948	0.334173
SemiBin2	1	ERR3607290	38.0895				20	30	20	30	381	0.110905	0.277263
SemiBin2	1	ERR3607294	40.48				20	40	20	40	481	0.206826	0.387799
SemiBin2	1	ERR3607295	52.0218				30	40	30	40	569	0.717376	0.827741
SemiBin2	1	ERR3607299	42.5719
SemiBin2	1	ERR3607301	48.1647				=== VAMB Mann–Whitney U Test (BH corrected) ===
SemiBin2	1	ERR3607311	51.8239				Group1	Group2	n1	n2	U_statistic	p_value	p_adj_BH	significance
SemiBin2	5	ERR3607262	45.2483				1	5	20	5	79	0.0506305	0.126576
SemiBin2	5	ERR3607264	50.3309				1	10	20	10	135	0.129065	0.241998
SemiBin2	5	ERR3607284	39.8808				1	20	20	20	210	0.797197	0.797197
SemiBin2	5	ERR3607289	48.2942				1	30	20	30	356	0.27174	0.339675
SemiBin2	5	ERR3607311	55.4803				1	40	20	40	511	0.0831351	0.178147
SemiBin2	10	ERR3607260	46.0701				5	10	5	10	12	0.129204	0.21534
SemiBin2	10	ERR3607262	46.2331				5	20	5	20	10	0.00425372	0.0638058	**
SemiBin2	10	ERR3607264	52.2154				5	30	5	30	25	0.0160305	0.120228	*
SemiBin2	10	ERR3607265	47.1312				5	40	5	40	43	0.0385084	0.115525	*
SemiBin2	10	ERR3607269	55.7125				10	20	10	20	47	0.0209052	0.104526	*
SemiBin2	10	ERR3607277	47.3442				10	30	10	30	109	0.205869	0.28073
SemiBin2	10	ERR3607284	45.4643				10	40	10	40	176	0.568706	0.609328
SemiBin2	10	ERR3607289	56.8679				20	30	20	30	376	0.134882	0.202324
SemiBin2	10	ERR3607294	50.049				20	40	20	40	542	0.0264937	0.0993515	*
SemiBin2	10	ERR3607311	57.0918				30	40	30	40	669	0.416249	0.480288
Semibin2	20	ERR3607252	39.3187
SemiBin2	20	ERR3607253	55.6264
SemiBin2	20	ERR3607257	46.8617
SemiBin2	20	ERR3607260	46.5403
SemiBin2	20	ERR3607262	41.9078
SemiBin2	20	ERR3607264	53.2424
SemiBin2	20	ERR3607265	52.9987
SemiBin2	20	ERR3607269	51.5841
SemiBin2	20	ERR3607270	48.1215
SemiBin2	20	ERR3607271	55.5667
SemiBin2	20	ERR3607277	45.9652
SemiBin2	20	ERR3607284	48.9346
SemiBin2	20	ERR3607287	45.565
SemiBin2	20	ERR3607289	58.014
SemiBin2	20	ERR3607290	42.3171
SemiBin2	20	ERR3607294	49.7605
SemiBin2	20	ERR3607295	51.7217
SemiBin2	20	ERR3607299	48.9373
SemiBin2	20	ERR3607301	48.9476
SemiBin2	20	ERR3607311	57.9247
SemiBin2	30	ERR3607252	39.4168
SemiBin2	30	ERR3607253	53.3416
SemiBin2	30	ERR3607254	48.2259
SemiBin2	30	ERR3607257	48.5544
SemiBin2	30	ERR3607258	36.9313
SemiBin2	30	ERR3607260	42.5288
SemiBin2	30	ERR3607261	44.1758
SemiBin2	30	ERR3607262	45.0542
SemiBin2	30	ERR3607264	51.5017
SemiBin2	30	ERR3607265	45.3586
SemiBin2	30	ERR3607269	48.7491
SemiBin2	30	ERR3607270	51.5541
SemiBin2	30	ERR3607271	54.0465
SemiBin2	30	ERR3607276	46.2883
SemiBin2	30	ERR3607277	42.9321
SemiBin2	30	ERR3607284	45.5415
SemiBin2	30	ERR3607285	54.3883
SemiBin2	30	ERR3607286	54.5168
SemiBin2	30	ERR3607287	47.0248
SemiBin2	30	ERR3607289	52.5257
SemiBin2	30	ERR3607290	39.1021
SemiBin2	30	ERR3607294	47.6793
SemiBin2	30	ERR3607295	46.5488
SemiBin2	30	ERR3607298	42.8427
SemiBin2	30	ERR3607299	49.6578
SemiBin2	30	ERR3607300	43.4893
SemiBin2	30	ERR3607301	53.5447
SemiBin2	30	ERR3607306	43.3824
SemiBin2	30	ERR3607309	39.5491
SemiBin2	30	ERR3607311	51.2273
SemiBin2	40	ERR3607252	40.8348
SemiBin2	40	ERR3607253	58.0865
SemiBin2	40	ERR3607254	50.171
SemiBin2	40	ERR3607257	49.3951
SemiBin2	40	ERR3607258	40.4202
SemiBin2	40	ERR3607259	52.0964
SemiBin2	40	ERR3607260	41.4772
SemiBin2	40	ERR3607261	44.4354
SemiBin2	40	ERR3607262	45.1588
SemiBin2	40	ERR3607263	55.82
SemiBin2	40	ERR3607264	50.4893
SemiBin2	40	ERR3607265	47.0614
SemiBin2	40	ERR3607267	47.4013
SemiBin2	40	ERR3607268	45.4848
SemiBin2	40	ERR3607269	51.9143
SemiBin2	40	ERR3607270	53.9313
SemiBin2	40	ERR3607271	49.8085
SemiBin2	40	ERR3607272	50.0581
SemiBin2	40	ERR3607276	48.2534
SemiBin2	40	ERR3607277	44.5225
SemiBin2	40	ERR3607280	48.6906
SemiBin2	40	ERR3607284	46.1397
SemiBin2	40	ERR3607285	52.189
SemiBin2	40	ERR3607286	53.3648
SemiBin2	40	ERR3607287	45.9647
SemiBin2	40	ERR3607289	52.3415
SemiBin2	40	ERR3607290	38.0817
SemiBin2	40	ERR3607294	37.4339
SemiBin2	40	ERR3607295	50.0766
SemiBin2	40	ERR3607296	41.8377
SemiBin2	40	ERR3607297	45.1106
SemiBin2	40	ERR3607298	41.3082
SemiBin2	40	ERR3607299	48.6846
SemiBin2	40	ERR3607300	45.3465
SemiBin2	40	ERR3607301	52.0128
SemiBin2	40	ERR3607305	42.3182
SemiBin2	40	ERR3607306	45.544
SemiBin2	40	ERR3607309	37.537
SemiBin2	40	ERR3607311	52.0629
SemiBin2	40	ERR3607312	57.8171
VAMB	1	ERR3607252	43.7558
VAMB	1	ERR3607253	61.4627
VAMB	1	ERR3607257	50.2717
VAMB	1	ERR3607260	58.0348
VAMB	1	ERR3607262	47.148
VAMB	1	ERR3607264	43.5947
VAMB	1	ERR3607265	60.4624
VAMB	1	ERR3607269	63.5856
VAMB	1	ERR3607270	54.8011
VAMB	1	ERR3607271	47.0448
VAMB	1	ERR3607277	57.6643
VAMB	1	ERR3607284	55.2444
VAMB	1	ERR3607287	38.9492
VAMB	1	ERR3607289	57.7838
VAMB	1	ERR3607290	48.7939
VAMB	1	ERR3607294	38.3576
VAMB	1	ERR3607295	34.3289
VAMB	1	ERR3607299	51.9039
VAMB	1	ERR3607301	60.1512
VAMB	1	ERR3607311	52.7893
VAMB	5	ERR3607262	40.6253
VAMB	5	ERR3607264	39.8766
VAMB	5	ERR3607284	40.5706
VAMB	5	ERR3607289	46.0202
VAMB	5	ERR3607311	48.0752
VAMB	10	ERR3607260	47.183
VAMB	10	ERR3607262	39.6814
VAMB	10	ERR3607264	48.6135
VAMB	10	ERR3607265	48.3406
VAMB	10	ERR3607269	50.5171
VAMB	10	ERR3607277	40.1457
VAMB	10	ERR3607284	42.7882
VAMB	10	ERR3607289	49.0379
VAMB	10	ERR3607294	49.7026
VAMB	10	ERR3607311	52.3174
VAMB	20	ERR3607252	45.3804
VAMB	20	ERR3607253	52.6587
VAMB	20	ERR3607257	50.1914
VAMB	20	ERR3607260	46.8116
VAMB	20	ERR3607262	39.884
VAMB	20	ERR3607264	54.639
VAMB	20	ERR3607265	52.3361
VAMB	20	ERR3607269	54.3335
VAMB	20	ERR3607270	49.7733
VAMB	20	ERR3607271	61.8432
VAMB	20	ERR3607277	48.6683
VAMB	20	ERR3607284	45.3878
VAMB	20	ERR3607287	53.7315
VAMB	20	ERR3607289	52.5656
VAMB	20	ERR3607290	47.1281
VAMB	20	ERR3607294	52.4896
VAMB	20	ERR3607295	51.1913
VAMB	20	ERR3607299	51.8163
VAMB	20	ERR3607301	56.6251
VAMB	20	ERR3607311	63.9766
VAMB	30	ERR3607252	46.013
VAMB	30	ERR3607253	49.8387
VAMB	30	ERR3607254	45.8217
VAMB	30	ERR3607257	45.9898
VAMB	30	ERR3607258	45.6149
VAMB	30	ERR3607260	48.8931
VAMB	30	ERR3607261	44.7372
VAMB	30	ERR3607262	35.8237
VAMB	30	ERR3607264	53.0986
VAMB	30	ERR3607265	49.653
VAMB	30	ERR3607269	49.4305
VAMB	30	ERR3607270	47.0935
VAMB	30	ERR3607271	63.9707
VAMB	30	ERR3607276	43.5218
VAMB	30	ERR3607277	47.0037
VAMB	30	ERR3607284	50.9206
VAMB	30	ERR3607285	61.1709
VAMB	30	ERR3607286	57.4843
VAMB	30	ERR3607287	49.9182
VAMB	30	ERR3607289	53.9
VAMB	30	ERR3607290	44.0217
VAMB	30	ERR3607294	50.7173
VAMB	30	ERR3607295	44.9059
VAMB	30	ERR3607298	52.7778
VAMB	30	ERR3607299	50.9226
VAMB	30	ERR3607300	41.978
VAMB	30	ERR3607301	53.1682
VAMB	30	ERR3607306	49.5653
VAMB	30	ERR3607309	51.1272
VAMB	30	ERR3607311	56.4229
VAMB	40	ERR3607252	41.6471
VAMB	40	ERR3607253	46.2647
VAMB	40	ERR3607254	44.5857
VAMB	40	ERR3607257	45.8818
VAMB	40	ERR3607258	48.0588
VAMB	40	ERR3607259	56.7977
VAMB	40	ERR3607260	45.8986
VAMB	40	ERR3607261	49.6829
VAMB	40	ERR3607262	36.7412
VAMB	40	ERR3607263	41.0038
VAMB	40	ERR3607264	51.2163
VAMB	40	ERR3607265	48.7643
VAMB	40	ERR3607267	53.9682
VAMB	40	ERR3607268	50.3144
VAMB	40	ERR3607269	51.7175
VAMB	40	ERR3607270	50.6689
VAMB	40	ERR3607271	56.8996
VAMB	40	ERR3607272	45.9884
VAMB	40	ERR3607276	43.5043
VAMB	40	ERR3607277	46.1645
VAMB	40	ERR3607280	48.9594
VAMB	40	ERR3607284	48.5705
VAMB	40	ERR3607285	52.8072
VAMB	40	ERR3607286	56.041
VAMB	40	ERR3607287	51.2758
VAMB	40	ERR3607289	49.0733
VAMB	40	ERR3607290	39.3091
VAMB	40	ERR3607294	40.36
VAMB	40	ERR3607295	44.1682
VAMB	40	ERR3607296	46.7972
VAMB	40	ERR3607297	47.0314
VAMB	40	ERR3607298	50.7339
VAMB	40	ERR3607299	52.9266
VAMB	40	ERR3607300	36.3479
VAMB	40	ERR3607301	50.8349
VAMB	40	ERR3607305	47.3663
VAMB	40	ERR3607306	45.5292
VAMB	40	ERR3607309	52.2867
VAMB	40	ERR3607311	60.7078
VAMB	40	ERR3607312	48.4767

## Sheet: Figure 5c
tool	# of samples participated in multi-mode	Sample	GUNC filtered NC Genome Count				Statistical significance was assessed using the two-sided Mann–Whitney U test (*p ≤ 0.05, **p ≤ 0.01, ***p ≤ 0.001, ****p ≤ 1.00 × 10⁻⁴).
SemiBin2	1	ERR2619707	13				=== SemiBin2 Mann–Whitney U Test (BH corrected) ===
SemiBin2	1	ERR2619710	9				Group1	Group2	n1	n2	U_statistic	p_value	p_adj_BH	significance
SemiBin2	1	ERR2619711	15				1	5	20	5	49.5	1	1
SemiBin2	1	ERR2619714	18				1	10	20	10	81	0.412939	0.688232
SemiBin2	1	ERR2619715	9				1	20	20	20	166.5	0.369902	0.693566
SemiBin2	1	ERR2619721	8				1	30	20	30	337	0.46722	0.584025
SemiBin2	1	ERR2619726	17				1	40	20	40	463.5	0.321837	0.689652
SemiBin2	1	ERR2619729	9				5	10	5	10	15.5	0.259434	0.648585
SemiBin2	1	ERR2619733	4				5	20	5	20	32.5	0.245747	0.737242
SemiBin2	1	ERR2619734	11				5	30	5	30	92.5	0.418107	0.627161
SemiBin2	1	ERR2619737	7				5	40	5	40	121	0.456931	0.623088
SemiBin2	1	ERR2619740	16				10	20	10	20	91.5	0.723184	0.834444
SemiBin2	1	ERR2619743	12				10	30	10	30	213	0.049098	0.24549	*
SemiBin2	1	ERR2619744	6				10	40	10	40	281	0.0499677	0.187379	*
SemiBin2	1	ERR2619749	2				20	30	20	30	403.5	0.0404162	0.303121	*
SemiBin2	1	ERR2619754	8				20	40	20	40	535	0.034449	0.516735	*
SemiBin2	1	ERR2619755	9				30	40	30	40	624.5	0.774854	0.830201
SemiBin2	1	ERR2619756	3
SemiBin2	1	ERR2619758	5				=== VAMB Mann–Whitney U Test (BH corrected) ===
SemiBin2	1	ERR2619762	12				Group1	Group2	n1	n2	U_statistic	p_value	p_adj_BH	significance
SemiBin2	10	ERR2619710	10				1	5	20	5	40.5	0.537532	1
SemiBin2	10	ERR2619711	15				1	10	20	10	75	0.278084	1
SemiBin2	10	ERR2619715	12				1	20	20	20	162.5	0.314204	1
SemiBin2	10	ERR2619721	10				1	30	20	9	62	0.192976	1
SemiBin2	10	ERR2619734	11				1	40	20	7	64	0.759862	1
SemiBin2	10	ERR2619737	8				5	10	5	10	22	0.756495	1
SemiBin2	10	ERR2619743	12				5	20	5	20	47.5	0.891212	0.95487
SemiBin2	10	ERR2619744	9				5	30	5	9	17.5	0.54495	1
SemiBin2	10	ERR2619754	8				5	40	5	7	20.5	0.679942	1
SemiBin2	10	ERR2619762	12				10	20	10	20	102	0.946875	0.946875
SemiBin2	20	ERR2619707	14				10	30	10	9	42.5	0.869256	1
SemiBin2	20	ERR2619710	12				10	40	10	7	41	0.589153	1
SemiBin2	20	ERR2619711	14				20	30	20	9	79	0.618229	1
SemiBin2	20	ERR2619714	19				20	40	20	7	73.5	0.867425	1
SemiBin2	20	ERR2619715	11				30	40	9	7	36.5	0.627175	1
SemiBin2	20	ERR2619721	11
SemiBin2	20	ERR2619726	15
SemiBin2	20	ERR2619729	10
SemiBin2	20	ERR2619733	4
SemiBin2	20	ERR2619734	11
SemiBin2	20	ERR2619737	9
SemiBin2	20	ERR2619740	15
SemiBin2	20	ERR2619743	15
SemiBin2	20	ERR2619744	9
SemiBin2	20	ERR2619749	2
SemiBin2	20	ERR2619754	9
SemiBin2	20	ERR2619755	13
SemiBin2	20	ERR2619756	4
SemiBin2	20	ERR2619758	5
SemiBin2	20	ERR2619762	12
SemiBin2	30	ERR2619707	9
SemiBin2	30	ERR2619708	6
SemiBin2	30	ERR2619710	8
SemiBin2	30	ERR2619711	10
SemiBin2	30	ERR2619712	6
SemiBin2	30	ERR2619714	17
SemiBin2	30	ERR2619715	9
SemiBin2	30	ERR2619717	10
SemiBin2	30	ERR2619721	8
SemiBin2	30	ERR2619726	14
SemiBin2	30	ERR2619727	13
SemiBin2	30	ERR2619728	9
SemiBin2	30	ERR2619729	9
SemiBin2	30	ERR2619730	4
SemiBin2	30	ERR2619733	4
SemiBin2	30	ERR2619734	10
SemiBin2	30	ERR2619737	8
SemiBin2	30	ERR2619738	10
SemiBin2	30	ERR2619739	8
SemiBin2	30	ERR2619740	15
SemiBin2	30	ERR2619743	8
SemiBin2	30	ERR2619744	5
SemiBin2	30	ERR2619746	7
SemiBin2	30	ERR2619747	15
SemiBin2	30	ERR2619749	2
SemiBin2	30	ERR2619754	9
SemiBin2	30	ERR2619755	11
SemiBin2	30	ERR2619756	3
SemiBin2	30	ERR2619758	4
SemiBin2	30	ERR2619762	8
SemiBin2	40	ERR2619707	10
SemiBin2	40	ERR2619708	5
SemiBin2	40	ERR2619709	21
SemiBin2	40	ERR2619710	8
SemiBin2	40	ERR2619711	11
SemiBin2	40	ERR2619712	5
SemiBin2	40	ERR2619713	1
SemiBin2	40	ERR2619714	13
SemiBin2	40	ERR2619715	9
SemiBin2	40	ERR2619716	11
SemiBin2	40	ERR2619717	10
SemiBin2	40	ERR2619721	8
SemiBin2	40	ERR2619723	10
SemiBin2	40	ERR2619725	14
SemiBin2	40	ERR2619726	16
SemiBin2	40	ERR2619727	12
SemiBin2	40	ERR2619728	5
SemiBin2	40	ERR2619729	9
SemiBin2	40	ERR2619730	8
SemiBin2	40	ERR2619733	4
SemiBin2	40	ERR2619734	11
SemiBin2	40	ERR2619735	13
SemiBin2	40	ERR2619737	8
SemiBin2	40	ERR2619738	11
SemiBin2	40	ERR2619739	6
SemiBin2	40	ERR2619740	14
SemiBin2	40	ERR2619742	3
SemiBin2	40	ERR2619743	10
SemiBin2	40	ERR2619744	6
SemiBin2	40	ERR2619746	8
SemiBin2	40	ERR2619747	12
SemiBin2	40	ERR2619749	3
SemiBin2	40	ERR2619750	6
SemiBin2	40	ERR2619754	7
SemiBin2	40	ERR2619755	7
SemiBin2	40	ERR2619756	3
SemiBin2	40	ERR2619757	5
SemiBin2	40	ERR2619758	3
SemiBin2	40	ERR2619762	7
SemiBin2	40	ERR2619763	4
SemiBin2	5	ERR2619715	10
SemiBin2	5	ERR2619721	10
SemiBin2	5	ERR2619734	11
SemiBin2	5	ERR2619737	8
SemiBin2	5	ERR2619754	8
VAMB	1	ERR2619707	5
VAMB	1	ERR2619710	4
VAMB	1	ERR2619711	11
VAMB	1	ERR2619714	12
VAMB	1	ERR2619715	6
VAMB	1	ERR2619721	7
VAMB	1	ERR2619726	9
VAMB	1	ERR2619729	7
VAMB	1	ERR2619733	2
VAMB	1	ERR2619734	7
VAMB	1	ERR2619737	5
VAMB	1	ERR2619740	8
VAMB	1	ERR2619743	8
VAMB	1	ERR2619744	1
VAMB	1	ERR2619749	1
VAMB	1	ERR2619754	6
VAMB	1	ERR2619755	3
VAMB	1	ERR2619756	1
VAMB	1	ERR2619758	5
VAMB	1	ERR2619762	9
VAMB	10	ERR2619710	6
VAMB	10	ERR2619711	13
VAMB	10	ERR2619715	8
VAMB	10	ERR2619721	5
VAMB	10	ERR2619734	7
VAMB	10	ERR2619737	5
VAMB	10	ERR2619743	10
VAMB	10	ERR2619744	1
VAMB	10	ERR2619754	10
VAMB	10	ERR2619762	8
VAMB	20	ERR2619707	10
VAMB	20	ERR2619710	5
VAMB	20	ERR2619711	13
VAMB	20	ERR2619714	11
VAMB	20	ERR2619715	6
VAMB	20	ERR2619721	8
VAMB	20	ERR2619726	11
VAMB	20	ERR2619729	8
VAMB	20	ERR2619733	2
VAMB	20	ERR2619734	11
VAMB	20	ERR2619737	5
VAMB	20	ERR2619740	10
VAMB	20	ERR2619743	10
VAMB	20	ERR2619744	3
VAMB	20	ERR2619749	3
VAMB	20	ERR2619754	8
VAMB	20	ERR2619755	5
VAMB	20	ERR2619756	1
VAMB	20	ERR2619758	1
VAMB	20	ERR2619762	8
VAMB	30	ERR2619707	12
VAMB	30	ERR2619708	4
VAMB	30	ERR2619710	3
VAMB	30	ERR2619711	12
VAMB	30	ERR2619712	4
VAMB	30	ERR2619714	10
VAMB	30	ERR2619715	8
VAMB	30	ERR2619717	10
VAMB	30	ERR2619721	7
VAMB	40	ERR2619707	10
VAMB	40	ERR2619708	4
VAMB	40	ERR2619709	21
VAMB	40	ERR2619710	4
VAMB	40	ERR2619711	9
VAMB	40	ERR2619712	4
VAMB	40	ERR2619713	3
VAMB	5	ERR2619715	6
VAMB	5	ERR2619721	7
VAMB	5	ERR2619734	9
VAMB	5	ERR2619737	6
VAMB	5	ERR2619754	6

## Sheet: Figure 5d
Tool	# of samples participated in multi-mode	Sample	quality score				Statistical significance was assessed using the two-sided Mann–Whitney U test (*p ≤ 0.05, **p ≤ 0.01, ***p ≤ 0.001, ****p ≤ 1.00 × 10⁻⁴).
SemiBin2	1	ERR2619707	35.1656				=== SemiBin2 Mann–Whitney U Test (BH corrected) ===
SemiBin2	1	ERR2619710	30.8793				Group1	Group2	n1	n2	U_statistic	p_value	p_adj_BH	significance
SemiBin2	1	ERR2619711	39.863				1	5	20	5	53	0.869415	0.869415
SemiBin2	1	ERR2619714	47.1763				1	10	20	10	106	0.808805	0.933237
SemiBin2	1	ERR2619715	37.4338				1	20	20	20	158	0.261616	0.981062
SemiBin2	1	ERR2619721	36.6585				1	30	20	30	333	0.519838	1
SemiBin2	1	ERR2619726	42.5593				1	40	20	40	426	0.689251	1
SemiBin2	1	ERR2619729	34.8434				5	10	5	10	29	0.678655	1
SemiBin2	1	ERR2619733	37.2442				5	20	5	20	34	0.302654	0.907962
SemiBin2	1	ERR2619734	33.5367				5	30	5	30	88	0.566771	1
SemiBin2	1	ERR2619737	35.648				5	40	5	40	107	0.820001	0.878573
SemiBin2	1	ERR2619740	41.5328				10	20	10	20	61	0.0903082	0.677312
SemiBin2	1	ERR2619743	43.8503				10	30	10	30	162	0.719446	0.981062
SemiBin2	1	ERR2619744	30.4989				10	40	10	40	211	0.798984	0.99873
SemiBin2	1	ERR2619749	20.8317				20	30	20	30	406	0.0366887	0.550331	*
SemiBin2	1	ERR2619754	35.2207				20	40	20	40	503	0.107982	0.539912
SemiBin2	1	ERR2619755	36.3953				30	40	30	40	549	0.548956	1
SemiBin2	1	ERR2619756	29.7634
SemiBin2	1	ERR2619758	26.1752				=== VAMB Mann–Whitney U Test (BH corrected) ===
SemiBin2	1	ERR2619762	39.4116				Group1	Group2	n1	n2	U_statistic	p_value	p_adj_BH	significance
SemiBin2	10	ERR2619710	36.8707				1	5	20	5	42	0.621005	0.846825
SemiBin2	10	ERR2619711	36.6666				1	10	20	10	109	0.708441	0.885552
SemiBin2	10	ERR2619715	35.1926				1	20	20	20	264	0.0858549	0.321956
SemiBin2	10	ERR2619721	34.9907				1	30	20	9	114	0.267948	0.66987
SemiBin2	10	ERR2619734	32.8757				1	40	20	7	86	0.399845	0.666408
SemiBin2	10	ERR2619737	35.3137				5	10	5	10	35	0.254412	0.763237
SemiBin2	10	ERR2619743	36.7503				5	20	5	20	81	0.0351214	0.263411	*
SemiBin2	10	ERR2619744	35.9391				5	30	5	9	39	0.028971	0.434565	*
SemiBin2	10	ERR2619754	30.5637				5	40	5	7	29	0.0732323	0.366162
SemiBin2	10	ERR2619762	39.6856				10	20	10	20	124	0.301201	0.64543
SemiBin2	20	ERR2619707	34.3681				10	30	10	9	56	0.391267	0.733626
SemiBin2	20	ERR2619710	38.7008				10	40	10	7	44	0.417318	0.625977
SemiBin2	20	ERR2619711	37.2758				20	30	20	9	91	0.981195	0.981195
SemiBin2	20	ERR2619714	46.0596				20	40	20	7	72	0.935426	1
SemiBin2	20	ERR2619715	37.5766				30	40	9	7	33	0.918182	1
SemiBin2	20	ERR2619721	36.4103
SemiBin2	20	ERR2619726	40.4217
SemiBin2	20	ERR2619729	35.863
SemiBin2	20	ERR2619733	37.326
SemiBin2	20	ERR2619734	35.24
SemiBin2	20	ERR2619737	36.171
SemiBin2	20	ERR2619740	39.573
SemiBin2	20	ERR2619743	38.5623
SemiBin2	20	ERR2619744	33.5876
SemiBin2	20	ERR2619749	19.9872
SemiBin2	20	ERR2619754	35.6275
SemiBin2	20	ERR2619755	39.2356
SemiBin2	20	ERR2619756	36.5241
SemiBin2	20	ERR2619758	44.2474
SemiBin2	20	ERR2619762	44.5075
SemiBin2	30	ERR2619707	31.5819
SemiBin2	30	ERR2619708	31.2365
SemiBin2	30	ERR2619710	29.4179
SemiBin2	30	ERR2619711	39.5789
SemiBin2	30	ERR2619712	32.8332
SemiBin2	30	ERR2619714	50.1956
SemiBin2	30	ERR2619715	38.74
SemiBin2	30	ERR2619717	26.7623
SemiBin2	30	ERR2619721	35.2587
SemiBin2	30	ERR2619726	41.3488
SemiBin2	30	ERR2619727	37.6408
SemiBin2	30	ERR2619728	31.6468
SemiBin2	30	ERR2619729	37.962
SemiBin2	30	ERR2619730	37.2627
SemiBin2	30	ERR2619733	32.574
SemiBin2	30	ERR2619734	36.2071
SemiBin2	30	ERR2619737	33.3758
SemiBin2	30	ERR2619738	37.3065
SemiBin2	30	ERR2619739	28.2233
SemiBin2	30	ERR2619740	43.1737
SemiBin2	30	ERR2619743	33.3921
SemiBin2	30	ERR2619744	29.4818
SemiBin2	30	ERR2619746	33.2358
SemiBin2	30	ERR2619747	36.1496
SemiBin2	30	ERR2619749	18.6405
SemiBin2	30	ERR2619754	35.736
SemiBin2	30	ERR2619755	37.2777
SemiBin2	30	ERR2619756	31.7819
SemiBin2	30	ERR2619758	46.1026
SemiBin2	30	ERR2619762	33.7815
SemiBin2	40	ERR2619707	32.5371
SemiBin2	40	ERR2619708	35.0075
SemiBin2	40	ERR2619709	44.7215
SemiBin2	40	ERR2619710	33.0748
SemiBin2	40	ERR2619711	38.851
SemiBin2	40	ERR2619712	31.9144
SemiBin2	40	ERR2619713	32.29
SemiBin2	40	ERR2619714	46.9584
SemiBin2	40	ERR2619715	38.5255
SemiBin2	40	ERR2619716	35.1077
SemiBin2	40	ERR2619717	25.8973
SemiBin2	40	ERR2619721	35.9624
SemiBin2	40	ERR2619723	47.3648
SemiBin2	40	ERR2619725	37.3324
SemiBin2	40	ERR2619726	43.4412
SemiBin2	40	ERR2619727	41.0014
SemiBin2	40	ERR2619728	29.7216
SemiBin2	40	ERR2619729	38.223
SemiBin2	40	ERR2619730	38.5409
SemiBin2	40	ERR2619733	33.5164
SemiBin2	40	ERR2619734	37.9266
SemiBin2	40	ERR2619735	45.2886
SemiBin2	40	ERR2619737	33.9066
SemiBin2	40	ERR2619738	41.211
SemiBin2	40	ERR2619739	28.1018
SemiBin2	40	ERR2619740	44.0304
SemiBin2	40	ERR2619742	28.27
SemiBin2	40	ERR2619743	34.5253
SemiBin2	40	ERR2619744	34.6911
SemiBin2	40	ERR2619746	32.2225
SemiBin2	40	ERR2619747	35.8948
SemiBin2	40	ERR2619749	18.9586
SemiBin2	40	ERR2619750	32.7389
SemiBin2	40	ERR2619754	34.27
SemiBin2	40	ERR2619755	38.9539
SemiBin2	40	ERR2619756	29.7519
SemiBin2	40	ERR2619757	28.3451
SemiBin2	40	ERR2619758	44.6354
SemiBin2	40	ERR2619762	34.4035
SemiBin2	40	ERR2619763	29.4391
SemiBin2	5	ERR2619715	39.7417
SemiBin2	5	ERR2619721	36.8838
SemiBin2	5	ERR2619734	33.2309
SemiBin2	5	ERR2619737	36.2552
SemiBin2	5	ERR2619754	33.3859
VAMB	1	ERR2619707	18.3087
VAMB	1	ERR2619710	32.5361
VAMB	1	ERR2619711	61.9214
VAMB	1	ERR2619714	65.4076
VAMB	1	ERR2619715	51.8611
VAMB	1	ERR2619721	40.4118
VAMB	1	ERR2619726	53.0383
VAMB	1	ERR2619729	49.9278
VAMB	1	ERR2619733	46.2261
VAMB	1	ERR2619734	55.3725
VAMB	1	ERR2619737	50.5518
VAMB	1	ERR2619740	54.6026
VAMB	1	ERR2619743	53.2231
VAMB	1	ERR2619744	38.9206
VAMB	1	ERR2619749	44.2056
VAMB	1	ERR2619754	56.092
VAMB	1	ERR2619755	53.8721
VAMB	1	ERR2619756	30.0433
VAMB	1	ERR2619758	32.0322
VAMB	1	ERR2619762	57.9568
VAMB	10	ERR2619710	39.1268
VAMB	10	ERR2619711	54.2672
VAMB	10	ERR2619715	50.0108
VAMB	10	ERR2619721	51.5544
VAMB	10	ERR2619734	46.4573
VAMB	10	ERR2619737	44.7636
VAMB	10	ERR2619743	49.506
VAMB	10	ERR2619744	39.2921
VAMB	10	ERR2619754	56.3094
VAMB	10	ERR2619762	46.9286
VAMB	20	ERR2619707	46.6173
VAMB	20	ERR2619710	36.3506
VAMB	20	ERR2619711	53.5666
VAMB	20	ERR2619714	50.261
VAMB	20	ERR2619715	49.5258
VAMB	20	ERR2619721	48.1442
VAMB	20	ERR2619726	45.7454
VAMB	20	ERR2619729	49.5247
VAMB	20	ERR2619733	37.7445
VAMB	20	ERR2619734	47.8843
VAMB	20	ERR2619737	45.5143
VAMB	20	ERR2619740	51.902
VAMB	20	ERR2619743	49.8077
VAMB	20	ERR2619744	38.7537
VAMB	20	ERR2619749	23.6229
VAMB	20	ERR2619754	50.0511
VAMB	20	ERR2619755	49.1747
VAMB	20	ERR2619756	34.9755
VAMB	20	ERR2619758	11.291
VAMB	20	ERR2619762	44.9084
VAMB	30	ERR2619707	45.0771
VAMB	30	ERR2619708	38.2631
VAMB	30	ERR2619710	39.338
VAMB	30	ERR2619711	49.0907
VAMB	30	ERR2619712	45.4472
VAMB	30	ERR2619714	55.0485
VAMB	30	ERR2619715	48.9103
VAMB	30	ERR2619717	31.5894
VAMB	30	ERR2619721	51.1723
VAMB	40	ERR2619707	44.3127
VAMB	40	ERR2619708	37.21
VAMB	40	ERR2619709	54.6537
VAMB	40	ERR2619710	40.0794
VAMB	40	ERR2619711	50.0513
VAMB	40	ERR2619712	43.4025
VAMB	40	ERR2619713	46.595
VAMB	5	ERR2619715	49.4484
VAMB	5	ERR2619721	57.7439
VAMB	5	ERR2619734	56.205
VAMB	5	ERR2619737	49.213
VAMB	5	ERR2619754	49.5888
