# Supplementary material for: Comprehensive benchmarking of metagenomic binning tools reveals key factors for improved genome recovery
Source: Nat Commun. 2026 Apr 14;17:3467. doi: 10.1038/s41467-026-71521-w (PMC13079874; doi:10.1038/s41467-026-71521-w)
Supplement: Supplementary file 5 — Source Data [file 41467_2026_71521_MOESM5_ESM.zip › Source Data/source_data_figure6.xlsx]

## Sheet: Figure 6a
dataset	tool	Sample	MQ	NC	NC+gunc				Statistical significance was assessed using the two-sided Mann–Whitney U test (*p ≤ 0.05, **p ≤ 0.01, ***p ≤ 0.001, ****p ≤ 1.00 × 10⁻⁴).
derived_single	COMEBin	ERR3607252	20	7	7				Group1	Group2	n1	n2	U_statistic	p_value	p_adj_BH	significance_unadj	significance_BH
derived_single	COMEBin	ERR3607253	15	3	2				paired	half_paired	220	140	24465	4.27271e-21	8.54542e-21	****	****
derived_single	COMEBin	ERR3607257	29	11	11				paired	derived_single	220	160	32273.5	6.95072e-44	2.08522e-43	****	****
derived_single	COMEBin	ERR3607260	29	13	10				paired	single	220	200	42190.5	1.38641e-59	8.31844e-59	****	****
derived_single	COMEBin	ERR3607262	25	12	11				half_paired	derived_single	140	160	14998	3.73464e-07	3.73464e-07	****	****
derived_single	COMEBin	ERR3607264	34	13	10				half_paired	single	140	200	21289.5	2.19865e-16	3.29798e-16	****	****
derived_single	COMEBin	ERR3607265	29	8	8				derived_single	single	160	200	21057.5	2.11113e-07	2.53336e-07	****	****
derived_single	COMEBin	ERR3607269	24	9	7
derived_single	COMEBin	ERR3607270	23	8	5
derived_single	COMEBin	ERR3607271	17	7	2
derived_single	COMEBin	ERR3607277	20	11	8
derived_single	COMEBin	ERR3607284	16	10	7
derived_single	COMEBin	ERR3607287	27	13	8
derived_single	COMEBin	ERR3607289	15	9	7
derived_single	COMEBin	ERR3607290	22	9	5
derived_single	COMEBin	ERR3607294	16	6	5
derived_single	COMEBin	ERR3607295	29	14	11
derived_single	COMEBin	ERR3607299	38	16	14
derived_single	COMEBin	ERR3607301	28	17	11
derived_single	COMEBin	ERR3607311	36	16	15
derived_single	CONCOCT	ERR3607252	11	4	0
derived_single	CONCOCT	ERR3607253	9	5	3
derived_single	CONCOCT	ERR3607257	17	7	0
derived_single	CONCOCT	ERR3607260	15	7	0
derived_single	CONCOCT	ERR3607262	15	8	0
derived_single	CONCOCT	ERR3607264	14	9	0
derived_single	CONCOCT	ERR3607265	11	5	4
derived_single	CONCOCT	ERR3607269	20	10	0
derived_single	CONCOCT	ERR3607270	13	6	0
derived_single	CONCOCT	ERR3607271	10	3	0
derived_single	CONCOCT	ERR3607277	12	7	0
derived_single	CONCOCT	ERR3607284	11	10	0
derived_single	CONCOCT	ERR3607287	21	12	0
derived_single	CONCOCT	ERR3607289	8	6	5
derived_single	CONCOCT	ERR3607290	14	6	3
derived_single	CONCOCT	ERR3607294	10	7	0
derived_single	CONCOCT	ERR3607295	17	7	5
derived_single	CONCOCT	ERR3607299	26	12	0
derived_single	CONCOCT	ERR3607301	13	9	0
derived_single	CONCOCT	ERR3607311	23	11	0
derived_single	MetaBAT2	ERR3607252	10	2	2
derived_single	MetaBAT2	ERR3607253	13	0	0
derived_single	MetaBAT2	ERR3607257	19	2	2
derived_single	MetaBAT2	ERR3607260	22	3	3
derived_single	MetaBAT2	ERR3607262	16	4	4
derived_single	MetaBAT2	ERR3607264	22	4	2
derived_single	MetaBAT2	ERR3607265	21	1	0
derived_single	MetaBAT2	ERR3607269	24	3	3
derived_single	MetaBAT2	ERR3607270	15	2	2
derived_single	MetaBAT2	ERR3607271	8	1	1
derived_single	MetaBAT2	ERR3607277	19	4	3
derived_single	MetaBAT2	ERR3607284	17	2	2
derived_single	MetaBAT2	ERR3607287	24	10	8
derived_single	MetaBAT2	ERR3607289	9	2	1
derived_single	MetaBAT2	ERR3607290	14	1	0
derived_single	MetaBAT2	ERR3607294	14	0	0
derived_single	MetaBAT2	ERR3607295	26	6	6
derived_single	MetaBAT2	ERR3607299	25	4	4
derived_single	MetaBAT2	ERR3607301	19	4	3
derived_single	MetaBAT2	ERR3607311	24	6	6
derived_single	Metabinner	ERR3607252	12	5	1
derived_single	Metabinner	ERR3607253	12	4	1
derived_single	Metabinner	ERR3607257	17	7	2
derived_single	Metabinner	ERR3607260	17	4	1
derived_single	Metabinner	ERR3607262	16	6	5
derived_single	Metabinner	ERR3607264	23	12	4
derived_single	Metabinner	ERR3607265	14	5	1
derived_single	Metabinner	ERR3607269	19	5	2
derived_single	Metabinner	ERR3607270	14	5	3
derived_single	Metabinner	ERR3607271	11	5	1
derived_single	Metabinner	ERR3607277	15	7	2
derived_single	Metabinner	ERR3607284	12	8	6
derived_single	Metabinner	ERR3607287	19	13	4
derived_single	Metabinner	ERR3607289	10	4	4
derived_single	Metabinner	ERR3607290	17	9	6
derived_single	Metabinner	ERR3607294	9	5	4
derived_single	Metabinner	ERR3607295	21	10	6
derived_single	Metabinner	ERR3607299	21	9	7
derived_single	Metabinner	ERR3607301	19	12	7
derived_single	Metabinner	ERR3607311	18	8	4
derived_single	SemiBin2	ERR3607252	18	6	6
derived_single	SemiBin2	ERR3607253	16	5	3
derived_single	SemiBin2	ERR3607257	25	6	6
derived_single	SemiBin2	ERR3607260	28	5	5
derived_single	SemiBin2	ERR3607262	21	8	7
derived_single	SemiBin2	ERR3607264	30	13	11
derived_single	SemiBin2	ERR3607265	21	4	4
derived_single	SemiBin2	ERR3607269	31	5	5
derived_single	SemiBin2	ERR3607270	22	6	5
derived_single	SemiBin2	ERR3607271	14	7	6
derived_single	SemiBin2	ERR3607277	20	8	7
derived_single	SemiBin2	ERR3607284	24	10	8
derived_single	SemiBin2	ERR3607287	30	13	10
derived_single	SemiBin2	ERR3607289	14	6	5
derived_single	SemiBin2	ERR3607290	18	7	6
derived_single	SemiBin2	ERR3607294	18	4	4
derived_single	SemiBin2	ERR3607295	25	14	12
derived_single	SemiBin2	ERR3607299	28	7	6
derived_single	SemiBin2	ERR3607301	27	9	6
derived_single	SemiBin2	ERR3607311	27	13	11
derived_single	SemiBin2(multi)	ERR3607252	19	5	4
derived_single	SemiBin2(multi)	ERR3607253	19	6	3
derived_single	SemiBin2(multi)	ERR3607257	29	7	4
derived_single	SemiBin2(multi)	ERR3607260	35	10	8
derived_single	SemiBin2(multi)	ERR3607262	23	11	8
derived_single	SemiBin2(multi)	ERR3607264	31	15	12
derived_single	SemiBin2(multi)	ERR3607265	24	7	7
derived_single	SemiBin2(multi)	ERR3607269	33	9	8
derived_single	SemiBin2(multi)	ERR3607270	23	7	7
derived_single	SemiBin2(multi)	ERR3607271	13	7	4
derived_single	SemiBin2(multi)	ERR3607277	21	10	8
derived_single	SemiBin2(multi)	ERR3607284	26	10	7
derived_single	SemiBin2(multi)	ERR3607287	30	15	8
derived_single	SemiBin2(multi)	ERR3607289	17	7	5
derived_single	SemiBin2(multi)	ERR3607290	19	9	6
derived_single	SemiBin2(multi)	ERR3607294	19	8	6
derived_single	SemiBin2(multi)	ERR3607295	29	13	9
derived_single	SemiBin2(multi)	ERR3607299	30	12	9
derived_single	SemiBin2(multi)	ERR3607301	28	16	8
derived_single	SemiBin2(multi)	ERR3607311	26	14	11
derived_single	VAMB	ERR3607252	8	5	4
derived_single	VAMB	ERR3607253	8	4	3
derived_single	VAMB	ERR3607257	13	4	4
derived_single	VAMB	ERR3607260	12	4	4
derived_single	VAMB	ERR3607262	10	5	5
derived_single	VAMB	ERR3607264	18	5	4
derived_single	VAMB	ERR3607265	12	6	6
derived_single	VAMB	ERR3607269	13	6	5
derived_single	VAMB	ERR3607270	11	5	4
derived_single	VAMB	ERR3607271	6	3	2
derived_single	VAMB	ERR3607277	13	3	2
derived_single	VAMB	ERR3607284	12	3	3
derived_single	VAMB	ERR3607287	19	9	7
derived_single	VAMB	ERR3607289	10	6	5
derived_single	VAMB	ERR3607290	12	2	1
derived_single	VAMB	ERR3607294	11	2	1
derived_single	VAMB	ERR3607295	21	10	8
derived_single	VAMB	ERR3607299	16	7	7
derived_single	VAMB	ERR3607301	17	5	4
derived_single	VAMB	ERR3607311	17	7	5
derived_single	VAMB(multi)	ERR3607252	12	4	4
derived_single	VAMB(multi)	ERR3607253	14	3	2
derived_single	VAMB(multi)	ERR3607257	24	6	6
derived_single	VAMB(multi)	ERR3607260	28	3	3
derived_single	VAMB(multi)	ERR3607262	20	7	6
derived_single	VAMB(multi)	ERR3607264	28	8	8
derived_single	VAMB(multi)	ERR3607265	22	3	3
derived_single	VAMB(multi)	ERR3607269	24	7	5
derived_single	VAMB(multi)	ERR3607270	20	6	4
derived_single	VAMB(multi)	ERR3607271	10	5	5
derived_single	VAMB(multi)	ERR3607277	20	10	8
derived_single	VAMB(multi)	ERR3607284	20	5	3
derived_single	VAMB(multi)	ERR3607287	27	11	9
derived_single	VAMB(multi)	ERR3607289	12	5	2
derived_single	VAMB(multi)	ERR3607290	16	6	6
derived_single	VAMB(multi)	ERR3607294	17	2	1
derived_single	VAMB(multi)	ERR3607295	26	8	8
derived_single	VAMB(multi)	ERR3607299	29	8	7
derived_single	VAMB(multi)	ERR3607301	21	8	6
derived_single	VAMB(multi)	ERR3607311	28	9	8
half_paired	CONCOCT	ERR3607252	16	8	0
half_paired	CONCOCT	ERR3607253	16	11	0
half_paired	CONCOCT	ERR3607257	24	16	0
half_paired	CONCOCT	ERR3607260	20	12	0
half_paired	CONCOCT	ERR3607262	21	14	0
half_paired	CONCOCT	ERR3607264	26	14	0
half_paired	CONCOCT	ERR3607265	17	13	0
half_paired	CONCOCT	ERR3607269	26	19	0
half_paired	CONCOCT	ERR3607270	19	11	0
half_paired	CONCOCT	ERR3607271	16	10	0
half_paired	CONCOCT	ERR3607277	19	13	0
half_paired	CONCOCT	ERR3607284	22	15	0
half_paired	CONCOCT	ERR3607287	26	18	0
half_paired	CONCOCT	ERR3607289	12	10	0
half_paired	CONCOCT	ERR3607290	15	12	0
half_paired	CONCOCT	ERR3607294	11	11	0
half_paired	CONCOCT	ERR3607295	25	17	0
half_paired	CONCOCT	ERR3607299	31	17	0
half_paired	CONCOCT	ERR3607301	20	12	0
half_paired	CONCOCT	ERR3607311	33	20	0
half_paired	MaxBin2	ERR3607252	7	6	4
half_paired	MaxBin2	ERR3607253	12	8	2
half_paired	MaxBin2	ERR3607257	11	6	2
half_paired	MaxBin2	ERR3607260	13	8	2
half_paired	MaxBin2	ERR3607262	8	6	6
half_paired	MaxBin2	ERR3607264	26	18	2
half_paired	MaxBin2	ERR3607265	13	10	3
half_paired	MaxBin2	ERR3607269	16	12	3
half_paired	MaxBin2	ERR3607270	12	7	4
half_paired	MaxBin2	ERR3607271	10	4	3
half_paired	MaxBin2	ERR3607277	15	12	2
half_paired	MaxBin2	ERR3607284	14	11	1
half_paired	MaxBin2	ERR3607287	15	13	3
half_paired	MaxBin2	ERR3607289	14	10	4
half_paired	MaxBin2	ERR3607290	14	11	3
half_paired	MaxBin2	ERR3607294	8	8	4
half_paired	MaxBin2	ERR3607295	17	14	5
half_paired	MaxBin2	ERR3607299	21	12	4
half_paired	MaxBin2	ERR3607301	16	11	4
half_paired	MaxBin2	ERR3607311	25	15	7
half_paired	MetaBAT2	ERR3607252	21	5	3
half_paired	MetaBAT2	ERR3607253	19	4	3
half_paired	MetaBAT2	ERR3607257	31	6	5
half_paired	MetaBAT2	ERR3607260	39	14	11
half_paired	MetaBAT2	ERR3607262	28	9	8
half_paired	MetaBAT2	ERR3607264	40	19	16
half_paired	MetaBAT2	ERR3607265	33	8	7
half_paired	MetaBAT2	ERR3607269	35	8	7
half_paired	MetaBAT2	ERR3607270	22	7	6
half_paired	MetaBAT2	ERR3607271	19	4	3
half_paired	MetaBAT2	ERR3607277	29	12	10
half_paired	MetaBAT2	ERR3607284	25	11	10
half_paired	MetaBAT2	ERR3607287	37	16	12
half_paired	MetaBAT2	ERR3607289	13	3	3
half_paired	MetaBAT2	ERR3607290	18	1	1
half_paired	MetaBAT2	ERR3607294	17	5	4
half_paired	MetaBAT2	ERR3607295	31	11	10
half_paired	MetaBAT2	ERR3607299	37	15	15
half_paired	MetaBAT2	ERR3607301	30	6	5
half_paired	MetaBAT2	ERR3607311	38	14	13
half_paired	Metabinner	ERR3607252	24	8	4
half_paired	Metabinner	ERR3607253	20	11	9
half_paired	Metabinner	ERR3607257	29	13	5
half_paired	Metabinner	ERR3607260	35	16	4
half_paired	Metabinner	ERR3607262	25	11	9
half_paired	Metabinner	ERR3607264	41	18	12
half_paired	Metabinner	ERR3607265	21	11	5
half_paired	Metabinner	ERR3607269	37	16	9
half_paired	Metabinner	ERR3607270	25	12	6
half_paired	Metabinner	ERR3607271	21	12	7
half_paired	Metabinner	ERR3607277	29	15	10
half_paired	Metabinner	ERR3607284	23	12	10
half_paired	Metabinner	ERR3607287	33	16	6
half_paired	Metabinner	ERR3607289	19	15	13
half_paired	Metabinner	ERR3607290	21	13	11
half_paired	Metabinner	ERR3607294	21	12	10
half_paired	Metabinner	ERR3607295	39	16	10
half_paired	Metabinner	ERR3607299	38	16	12
half_paired	Metabinner	ERR3607301	29	15	11
half_paired	Metabinner	ERR3607311	41	17	12
half_paired	SemiBin2	ERR3607252	30	11	8
half_paired	SemiBin2	ERR3607253	25	14	13
half_paired	SemiBin2	ERR3607257	38	16	14
half_paired	SemiBin2	ERR3607260	49	26	22
half_paired	SemiBin2	ERR3607262	30	16	15
half_paired	SemiBin2	ERR3607264	51	24	22
half_paired	SemiBin2	ERR3607265	38	17	14
half_paired	SemiBin2	ERR3607269	43	24	20
half_paired	SemiBin2	ERR3607270	34	17	14
half_paired	SemiBin2	ERR3607271	21	9	8
half_paired	SemiBin2	ERR3607277	35	19	18
half_paired	SemiBin2	ERR3607284	35	17	12
half_paired	SemiBin2	ERR3607287	44	19	16
half_paired	SemiBin2	ERR3607289	22	12	11
half_paired	SemiBin2	ERR3607290	26	13	12
half_paired	SemiBin2	ERR3607294	24	14	12
half_paired	SemiBin2	ERR3607295	42	29	21
half_paired	SemiBin2	ERR3607299	45	21	19
half_paired	SemiBin2	ERR3607301	39	16	13
half_paired	SemiBin2	ERR3607311	42	24	23
half_paired	VAMB	ERR3607252	13	6	5
half_paired	VAMB	ERR3607253	19	10	9
half_paired	VAMB	ERR3607257	26	10	9
half_paired	VAMB	ERR3607260	27	9	9
half_paired	VAMB	ERR3607262	18	9	9
half_paired	VAMB	ERR3607264	28	19	19
half_paired	VAMB	ERR3607265	26	6	6
half_paired	VAMB	ERR3607269	31	12	12
half_paired	VAMB	ERR3607270	19	10	8
half_paired	VAMB	ERR3607271	12	7	6
half_paired	VAMB	ERR3607277	21	12	12
half_paired	VAMB	ERR3607284	24	14	14
half_paired	VAMB	ERR3607287	26	17	13
half_paired	VAMB	ERR3607289	12	11	11
half_paired	VAMB	ERR3607290	13	11	10
half_paired	VAMB	ERR3607294	18	8	7
half_paired	VAMB	ERR3607295	28	15	12
half_paired	VAMB	ERR3607299	29	13	12
half_paired	VAMB	ERR3607301	27	12	12
half_paired	VAMB	ERR3607311	27	13	13
half_paired	VAMB(multi)	ERR3607252	25	9	8
half_paired	VAMB(multi)	ERR3607253	20	11	8
half_paired	VAMB(multi)	ERR3607257	36	9	9
half_paired	VAMB(multi)	ERR3607260	35	10	8
half_paired	VAMB(multi)	ERR3607262	22	12	11
half_paired	VAMB(multi)	ERR3607264	42	15	14
half_paired	VAMB(multi)	ERR3607265	29	12	12
half_paired	VAMB(multi)	ERR3607269	39	15	15
half_paired	VAMB(multi)	ERR3607270	26	12	11
half_paired	VAMB(multi)	ERR3607271	20	6	6
half_paired	VAMB(multi)	ERR3607277	27	14	13
half_paired	VAMB(multi)	ERR3607284	26	12	11
half_paired	VAMB(multi)	ERR3607287	37	12	10
half_paired	VAMB(multi)	ERR3607289	18	8	7
half_paired	VAMB(multi)	ERR3607290	22	6	6
half_paired	VAMB(multi)	ERR3607294	19	10	10
half_paired	VAMB(multi)	ERR3607295	40	17	16
half_paired	VAMB(multi)	ERR3607299	40	17	15
half_paired	VAMB(multi)	ERR3607301	30	14	13
half_paired	VAMB(multi)	ERR3607311	42	17	17
paired	binny	ERR3607252	28	16	9
paired	binny	ERR3607253	19	12	9
paired	binny	ERR3607257	38	19	12
paired	binny	ERR3607260	48	32	24
paired	binny	ERR3607262	41	21	18
paired	binny	ERR3607264	55	32	22
paired	binny	ERR3607265	41	26	18
paired	binny	ERR3607269	44	25	15
paired	binny	ERR3607270	40	23	15
paired	binny	ERR3607271	26	17	12
paired	binny	ERR3607277	41	21	16
paired	binny	ERR3607284	40	21	12
paired	binny	ERR3607287	58	29	16
paired	binny	ERR3607289	15	7	5
paired	binny	ERR3607290	26	12	6
paired	binny	ERR3607294	16	7	5
paired	binny	ERR3607295	58	35	19
paired	binny	ERR3607299	68	39	26
paired	binny	ERR3607301	46	29	14
paired	binny	ERR3607311	57	38	25
paired	COMEBin	ERR3607252	49	26	24
paired	COMEBin	ERR3607253	32	20	16
paired	COMEBin	ERR3607257	68	25	22
paired	COMEBin	ERR3607260	76	34	32
paired	COMEBin	ERR3607262	53	24	21
paired	COMEBin	ERR3607264	79	44	41
paired	COMEBin	ERR3607265	49	31	28
paired	COMEBin	ERR3607269	53	39	31
paired	COMEBin	ERR3607270	44	30	23
paired	COMEBin	ERR3607271	33	27	26
paired	COMEBin	ERR3607277	59	32	29
paired	COMEBin	ERR3607284	67	27	22
paired	COMEBin	ERR3607287	80	35	26
paired	COMEBin	ERR3607289	30	18	13
paired	COMEBin	ERR3607290	34	23	15
paired	COMEBin	ERR3607294	28	20	14
paired	COMEBin	ERR3607295	61	39	27
paired	COMEBin	ERR3607299	83	43	37
paired	COMEBin	ERR3607301	57	37	24
paired	COMEBin	ERR3607311	56	43	34
paired	CONCOCT	ERR3607252	19	13	11
paired	CONCOCT	ERR3607253	24	17	12
paired	CONCOCT	ERR3607257	26	17	12
paired	CONCOCT	ERR3607260	31	21	17
paired	CONCOCT	ERR3607262	26	14	11
paired	CONCOCT	ERR3607264	33	27	22
paired	CONCOCT	ERR3607265	20	14	14
paired	CONCOCT	ERR3607269	27	19	14
paired	CONCOCT	ERR3607270	27	20	15
paired	CONCOCT	ERR3607271	18	15	11
paired	CONCOCT	ERR3607277	29	17	13
paired	CONCOCT	ERR3607284	29	16	14
paired	CONCOCT	ERR3607287	33	20	10
paired	CONCOCT	ERR3607289	16	13	11
paired	CONCOCT	ERR3607290	22	14	9
paired	CONCOCT	ERR3607294	14	9	7
paired	CONCOCT	ERR3607295	40	25	18
paired	CONCOCT	ERR3607299	44	28	20
paired	CONCOCT	ERR3607301	28	19	15
paired	CONCOCT	ERR3607311	43	33	29
paired	MaxBin2	ERR3607252	11	8	3
paired	MaxBin2	ERR3607253	14	7	3
paired	MaxBin2	ERR3607257	26	16	4
paired	MaxBin2	ERR3607260	27	19	6
paired	MaxBin2	ERR3607262	15	11	8
paired	MaxBin2	ERR3607264	29	20	4
paired	MaxBin2	ERR3607265	22	11	4
paired	MaxBin2	ERR3607269	20	14	8
paired	MaxBin2	ERR3607270	23	15	9
paired	MaxBin2	ERR3607271	14	9	2
paired	MaxBin2	ERR3607277	21	15	5
paired	MaxBin2	ERR3607284	18	15	4
paired	MaxBin2	ERR3607287	27	19	3
paired	MaxBin2	ERR3607289	14	8	4
paired	MaxBin2	ERR3607290	16	10	4
paired	MaxBin2	ERR3607294	13	7	3
paired	MaxBin2	ERR3607295	34	26	9
paired	MaxBin2	ERR3607299	31	18	7
paired	MaxBin2	ERR3607301	22	17	8
paired	MaxBin2	ERR3607311	34	26	9
paired	MetaBAT2	ERR3607252	34	9	5
paired	MetaBAT2	ERR3607253	21	6	4
paired	MetaBAT2	ERR3607257	40	8	7
paired	MetaBAT2	ERR3607260	51	19	17
paired	MetaBAT2	ERR3607262	37	12	11
paired	MetaBAT2	ERR3607264	58	17	15
paired	MetaBAT2	ERR3607265	41	19	14
paired	MetaBAT2	ERR3607269	44	10	8
paired	MetaBAT2	ERR3607270	40	13	11
paired	MetaBAT2	ERR3607271	26	9	6
paired	MetaBAT2	ERR3607277	44	12	11
paired	MetaBAT2	ERR3607284	36	14	13
paired	MetaBAT2	ERR3607287	62	22	18
paired	MetaBAT2	ERR3607289	15	2	1
paired	MetaBAT2	ERR3607290	22	3	1
paired	MetaBAT2	ERR3607294	16	2	2
paired	MetaBAT2	ERR3607295	40	16	13
paired	MetaBAT2	ERR3607299	66	18	15
paired	MetaBAT2	ERR3607301	47	16	12
paired	MetaBAT2	ERR3607311	51	22	20
paired	Metabinner	ERR3607252	30	14	7
paired	Metabinner	ERR3607253	26	15	12
paired	Metabinner	ERR3607257	42	23	13
paired	Metabinner	ERR3607260	49	26	11
paired	Metabinner	ERR3607262	38	16	13
paired	Metabinner	ERR3607264	57	31	15
paired	Metabinner	ERR3607265	39	22	14
paired	Metabinner	ERR3607269	44	24	14
paired	Metabinner	ERR3607270	38	16	10
paired	Metabinner	ERR3607271	27	17	11
paired	Metabinner	ERR3607277	48	23	13
paired	Metabinner	ERR3607284	45	21	15
paired	Metabinner	ERR3607287	54	25	11
paired	Metabinner	ERR3607289	23	12	9
paired	Metabinner	ERR3607290	28	14	7
paired	Metabinner	ERR3607294	22	13	8
paired	Metabinner	ERR3607295	55	30	14
paired	Metabinner	ERR3607299	58	30	13
paired	Metabinner	ERR3607301	44	22	16
paired	Metabinner	ERR3607311	54	33	17
paired	MetaDecoder	ERR3607252	39	16	13
paired	MetaDecoder	ERR3607253	31	21	17
paired	MetaDecoder	ERR3607257	53	26	20
paired	MetaDecoder	ERR3607260	60	32	24
paired	MetaDecoder	ERR3607262	47	21	16
paired	MetaDecoder	ERR3607264	71	36	34
paired	MetaDecoder	ERR3607265	47	25	22
paired	MetaDecoder	ERR3607269	52	32	26
paired	MetaDecoder	ERR3607270	45	27	23
paired	MetaDecoder	ERR3607271	31	21	17
paired	MetaDecoder	ERR3607277	50	22	17
paired	MetaDecoder	ERR3607284	55	27	25
paired	MetaDecoder	ERR3607287	71	33	25
paired	MetaDecoder	ERR3607289	27	16	13
paired	MetaDecoder	ERR3607290	30	17	13
paired	MetaDecoder	ERR3607294	24	15	13
paired	MetaDecoder	ERR3607295	62	37	27
paired	MetaDecoder	ERR3607299	72	33	28
paired	MetaDecoder	ERR3607301	47	26	20
paired	MetaDecoder	ERR3607311	61	40	32
paired	SemiBin2	ERR3607252	45	16	14
paired	SemiBin2	ERR3607253	32	18	14
paired	SemiBin2	ERR3607257	60	26	22
paired	SemiBin2	ERR3607260	65	32	27
paired	SemiBin2	ERR3607262	49	22	19
paired	SemiBin2	ERR3607264	70	35	31
paired	SemiBin2	ERR3607265	53	26	22
paired	SemiBin2	ERR3607269	55	33	28
paired	SemiBin2	ERR3607270	48	22	20
paired	SemiBin2	ERR3607271	30	19	18
paired	SemiBin2	ERR3607277	53	26	26
paired	SemiBin2	ERR3607284	51	21	18
paired	SemiBin2	ERR3607287	75	29	25
paired	SemiBin2	ERR3607289	27	13	11
paired	SemiBin2	ERR3607290	32	14	10
paired	SemiBin2	ERR3607294	28	12	11
paired	SemiBin2	ERR3607295	63	38	29
paired	SemiBin2	ERR3607299	75	33	30
paired	SemiBin2	ERR3607301	51	31	27
paired	SemiBin2	ERR3607311	58	41	39
paired	SemiBin2(multi)	ERR3607252	43	20	16
paired	SemiBin2(multi)	ERR3607253	34	22	15
paired	SemiBin2(multi)	ERR3607257	69	35	26
paired	SemiBin2(multi)	ERR3607260	67	38	30
paired	SemiBin2(multi)	ERR3607262	50	21	16
paired	SemiBin2(multi)	ERR3607264	78	40	28
paired	SemiBin2(multi)	ERR3607265	58	32	24
paired	SemiBin2(multi)	ERR3607269	60	43	38
paired	SemiBin2(multi)	ERR3607270	53	27	24
paired	SemiBin2(multi)	ERR3607271	32	26	20
paired	SemiBin2(multi)	ERR3607277	61	30	23
paired	SemiBin2(multi)	ERR3607284	67	34	21
paired	SemiBin2(multi)	ERR3607287	76	34	22
paired	SemiBin2(multi)	ERR3607289	29	16	10
paired	SemiBin2(multi)	ERR3607290	35	19	10
paired	SemiBin2(multi)	ERR3607294	31	18	14
paired	SemiBin2(multi)	ERR3607295	65	47	32
paired	SemiBin2(multi)	ERR3607299	80	43	32
paired	SemiBin2(multi)	ERR3607301	54	35	29
paired	SemiBin2(multi)	ERR3607311	63	43	32
paired	VAMB	ERR3607252	24	12	11
paired	VAMB	ERR3607253	23	16	14
paired	VAMB	ERR3607257	36	16	15
paired	VAMB	ERR3607260	41	20	19
paired	VAMB	ERR3607262	25	13	11
paired	VAMB	ERR3607264	42	21	20
paired	VAMB	ERR3607265	32	16	16
paired	VAMB	ERR3607269	42	18	17
paired	VAMB	ERR3607270	28	14	12
paired	VAMB	ERR3607271	23	10	8
paired	VAMB	ERR3607277	35	20	20
paired	VAMB	ERR3607284	33	13	12
paired	VAMB	ERR3607287	42	15	13
paired	VAMB	ERR3607289	16	10	10
paired	VAMB	ERR3607290	20	10	9
paired	VAMB	ERR3607294	17	8	7
paired	VAMB	ERR3607295	40	24	22
paired	VAMB	ERR3607299	42	21	21
paired	VAMB	ERR3607301	38	18	18
paired	VAMB	ERR3607311	41	25	25
paired	VAMB(multi)	ERR3607252	33	12	12
paired	VAMB(multi)	ERR3607253	29	14	12
paired	VAMB(multi)	ERR3607257	50	26	26
paired	VAMB(multi)	ERR3607260	49	21	21
paired	VAMB(multi)	ERR3607262	35	12	11
paired	VAMB(multi)	ERR3607264	65	23	22
paired	VAMB(multi)	ERR3607265	44	17	17
paired	VAMB(multi)	ERR3607269	49	23	22
paired	VAMB(multi)	ERR3607270	39	16	16
paired	VAMB(multi)	ERR3607271	31	16	16
paired	VAMB(multi)	ERR3607277	45	16	16
paired	VAMB(multi)	ERR3607284	46	15	15
paired	VAMB(multi)	ERR3607287	65	15	12
paired	VAMB(multi)	ERR3607289	22	9	8
paired	VAMB(multi)	ERR3607290	31	12	12
paired	VAMB(multi)	ERR3607294	24	7	7
paired	VAMB(multi)	ERR3607295	59	26	21
paired	VAMB(multi)	ERR3607299	58	23	21
paired	VAMB(multi)	ERR3607301	48	21	20
paired	VAMB(multi)	ERR3607311	61	28	27
single	binny	SRR8845324	28	5	4
single	binny	SRR8845328	24	7	4
single	binny	SRR8845389	12	4	3
single	binny	SRR8845395	2	1	1
single	binny	SRR8845399	14	3	2
single	binny	SRR8845407	21	7	4
single	binny	SRR8845412	31	10	10
single	binny	SRR8845427	10	4	4
single	binny	SRR8845524	14	7	5
single	binny	SRR8845531	6	3	2
single	binny	SRR8845533	23	7	3
single	binny	SRR8845546	10	4	3
single	binny	SRR8845555	19	6	4
single	binny	SRR8845577	16	6	2
single	binny	SRR8845578	19	9	8
single	binny	SRR8845583	19	4	2
single	binny	SRR8845587	14	5	3
single	binny	SRR8845589	5	3	3
single	binny	SRR8845590	33	12	8
single	binny	SRR8845638	18	7	2
single	CONCOCT	SRR8845324	21	5	4
single	CONCOCT	SRR8845328	19	9	5
single	CONCOCT	SRR8845389	10	4	4
single	CONCOCT	SRR8845395	7	4	2
single	CONCOCT	SRR8845399	11	5	4
single	CONCOCT	SRR8845407	16	7	5
single	CONCOCT	SRR8845412	27	14	12
single	CONCOCT	SRR8845427	9	1	1
single	CONCOCT	SRR8845524	9	4	1
single	CONCOCT	SRR8845531	5	3	1
single	CONCOCT	SRR8845533	12	5	5
single	CONCOCT	SRR8845546	15	6	4
single	CONCOCT	SRR8845555	16	7	6
single	CONCOCT	SRR8845577	11	4	3
single	CONCOCT	SRR8845578	14	5	4
single	CONCOCT	SRR8845583	12	3	2
single	CONCOCT	SRR8845587	10	4	3
single	CONCOCT	SRR8845589	4	2	2
single	CONCOCT	SRR8845590	23	13	10
single	CONCOCT	SRR8845638	15	8	4
single	MaxBin2	SRR8845324	5	2	1
single	MaxBin2	SRR8845328	3	0	0
single	MaxBin2	SRR8845389	3	2	0
single	MaxBin2	SRR8845395	4	3	3
single	MaxBin2	SRR8845399	8	0	0
single	MaxBin2	SRR8845407	8	3	1
single	MaxBin2	SRR8845412	11	5	1
single	MaxBin2	SRR8845427	3	2	1
single	MaxBin2	SRR8845524	8	2	0
single	MaxBin2	SRR8845531	4	2	0
single	MaxBin2	SRR8845533	8	3	0
single	MaxBin2	SRR8845546	8	4	0
single	MaxBin2	SRR8845555	7	2	1
single	MaxBin2	SRR8845577	6	3	0
single	MaxBin2	SRR8845578	6	0	0
single	MaxBin2	SRR8845583	7	2	0
single	MaxBin2	SRR8845587	5	1	0
single	MaxBin2	SRR8845589	2	0	0
single	MaxBin2	SRR8845590	13	8	2
single	MaxBin2	SRR8845638	6	5	2
single	MetaBAT2	SRR8845324	21	3	2
single	MetaBAT2	SRR8845328	24	4	4
single	MetaBAT2	SRR8845389	15	1	1
single	MetaBAT2	SRR8845395	4	0	0
single	MetaBAT2	SRR8845399	13	0	0
single	MetaBAT2	SRR8845407	17	2	2
single	MetaBAT2	SRR8845412	27	4	4
single	MetaBAT2	SRR8845427	6	1	1
single	MetaBAT2	SRR8845524	9	3	2
single	MetaBAT2	SRR8845531	5	1	1
single	MetaBAT2	SRR8845533	15	2	2
single	MetaBAT2	SRR8845546	3	0	0
single	MetaBAT2	SRR8845555	21	4	3
single	MetaBAT2	SRR8845577	13	0	0
single	MetaBAT2	SRR8845578	20	4	3
single	MetaBAT2	SRR8845583	17	1	1
single	MetaBAT2	SRR8845587	15	2	2
single	MetaBAT2	SRR8845589	6	0	0
single	MetaBAT2	SRR8845590	28	8	6
single	MetaBAT2	SRR8845638	16	1	1
single	Metabinner	SRR8845324	15	2	0
single	Metabinner	SRR8845328	18	5	3
single	Metabinner	SRR8845389	10	5	2
single	Metabinner	SRR8845395	5	2	2
single	Metabinner	SRR8845399	11	3	1
single	Metabinner	SRR8845407	17	6	2
single	Metabinner	SRR8845412	25	9	3
single	Metabinner	SRR8845427	6	3	2
single	Metabinner	SRR8845524	10	5	2
single	Metabinner	SRR8845531	10	4	3
single	Metabinner	SRR8845533	12	3	2
single	Metabinner	SRR8845546	11	5	0
single	Metabinner	SRR8845555	16	5	2
single	Metabinner	SRR8845577	9	5	1
single	Metabinner	SRR8845578	13	6	1
single	Metabinner	SRR8845583	9	4	1
single	Metabinner	SRR8845587	15	5	4
single	Metabinner	SRR8845589	4	2	2
single	Metabinner	SRR8845590	20	12	6
single	Metabinner	SRR8845638	12	6	3
single	MetaDecoder	SRR8845324	16	4	2
single	MetaDecoder	SRR8845328	24	11	7
single	MetaDecoder	SRR8845389	13	5	4
single	MetaDecoder	SRR8845395	10	3	2
single	MetaDecoder	SRR8845399	15	2	1
single	MetaDecoder	SRR8845407	23	4	2
single	MetaDecoder	SRR8845412	31	9	8
single	MetaDecoder	SRR8845427	10	2	2
single	MetaDecoder	SRR8845524	12	7	5
single	MetaDecoder	SRR8845531	11	3	2
single	MetaDecoder	SRR8845533	17	7	4
single	MetaDecoder	SRR8845546	13	6	2
single	MetaDecoder	SRR8845555	21	4	3
single	MetaDecoder	SRR8845577	10	2	2
single	MetaDecoder	SRR8845578	20	6	5
single	MetaDecoder	SRR8845583	12	4	1
single	MetaDecoder	SRR8845587	15	5	4
single	MetaDecoder	SRR8845589	8	5	3
single	MetaDecoder	SRR8845590	33	11	8
single	MetaDecoder	SRR8845638	15	5	4
single	SemiBin2	SRR8845324	25	4	3
single	SemiBin2	SRR8845328	27	10	8
single	SemiBin2	SRR8845389	18	4	4
single	SemiBin2	SRR8845395	6	3	3
single	SemiBin2	SRR8845399	18	2	1
single	SemiBin2	SRR8845407	23	5	5
single	SemiBin2	SRR8845412	33	8	8
single	SemiBin2	SRR8845427	11	2	2
single	SemiBin2	SRR8845524	12	6	5
single	SemiBin2	SRR8845531	10	4	4
single	SemiBin2	SRR8845533	20	4	4
single	SemiBin2	SRR8845546	13	4	4
single	SemiBin2	SRR8845555	24	3	3
single	SemiBin2	SRR8845577	15	3	3
single	SemiBin2	SRR8845578	25	6	6
single	SemiBin2	SRR8845583	17	5	3
single	SemiBin2	SRR8845587	18	5	5
single	SemiBin2	SRR8845589	8	3	3
single	SemiBin2	SRR8845590	35	12	8
single	SemiBin2	SRR8845638	17	5	5
single	SemiBin2(multi)	SRR8845324	27	4	2
single	SemiBin2(multi)	SRR8845328	31	12	8
single	SemiBin2(multi)	SRR8845389	18	3	3
single	SemiBin2(multi)	SRR8845395	9	3	3
single	SemiBin2(multi)	SRR8845399	19	4	3
single	SemiBin2(multi)	SRR8845407	24	6	5
single	SemiBin2(multi)	SRR8845412	33	9	8
single	SemiBin2(multi)	SRR8845427	13	3	3
single	SemiBin2(multi)	SRR8845524	13	6	4
single	SemiBin2(multi)	SRR8845531	11	3	3
single	SemiBin2(multi)	SRR8845533	21	6	4
single	SemiBin2(multi)	SRR8845546	16	6	2
single	SemiBin2(multi)	SRR8845555	25	6	5
single	SemiBin2(multi)	SRR8845577	18	5	5
single	SemiBin2(multi)	SRR8845578	26	5	5
single	SemiBin2(multi)	SRR8845583	17	5	5
single	SemiBin2(multi)	SRR8845587	17	7	7
single	SemiBin2(multi)	SRR8845589	8	6	5
single	SemiBin2(multi)	SRR8845590	37	12	8
single	SemiBin2(multi)	SRR8845638	19	6	4
single	VAMB	SRR8845324	5	2	2
single	VAMB	SRR8845328	22	8	6
single	VAMB	SRR8845389	7	1	1
single	VAMB	SRR8845395	3	2	2
single	VAMB	SRR8845399	6	2	1
single	VAMB	SRR8845407	8	1	0
single	VAMB	SRR8845412	18	4	3
single	VAMB	SRR8845427	4	2	2
single	VAMB	SRR8845524	7	2	2
single	VAMB	SRR8845531	4	1	0
single	VAMB	SRR8845533	9	2	1
single	VAMB	SRR8845546	8	3	2
single	VAMB	SRR8845555	15	4	4
single	VAMB	SRR8845577	9	0	0
single	VAMB	SRR8845578	11	2	2
single	VAMB	SRR8845583	7	0	0
single	VAMB	SRR8845587	8	2	2
single	VAMB	SRR8845589	4	1	1
single	VAMB	SRR8845590	15	5	5
single	VAMB	SRR8845638	10	4	4
single	VAMB(multi)	SRR8845324	26	3	3
single	VAMB(multi)	SRR8845328	24	9	8
single	VAMB(multi)	SRR8845389	16	1	1
single	VAMB(multi)	SRR8845395	8	4	4
single	VAMB(multi)	SRR8845399	16	1	1
single	VAMB(multi)	SRR8845407	23	4	4
single	VAMB(multi)	SRR8845412	27	7	7
single	VAMB(multi)	SRR8845427	9	2	2
single	VAMB(multi)	SRR8845524	12	3	3
single	VAMB(multi)	SRR8845531	11	3	3
single	VAMB(multi)	SRR8845533	19	5	5
single	VAMB(multi)	SRR8845546	15	6	5
single	VAMB(multi)	SRR8845555	22	7	6
single	VAMB(multi)	SRR8845577	17	3	3
single	VAMB(multi)	SRR8845578	24	4	4
single	VAMB(multi)	SRR8845583	17	4	4
single	VAMB(multi)	SRR8845587	15	5	5
single	VAMB(multi)	SRR8845589	10	3	3
single	VAMB(multi)	SRR8845590	35	9	7
single	VAMB(multi)	SRR8845638	19	5	5

## Sheet: Figure 6b,c
Sample	Contig_Count	Total_Contig_Length	read format				Statistical significance was assessed using the two-sided Mann–Whitney U test (*p ≤ 0.05, **p ≤ 0.01, ***p ≤ 0.001, ****p ≤ 1.00 × 10⁻⁴).
ERR3607252	314155	285987728	Paired				Figure 6b (contig count) (BH corrected)
ERR3607253	160743	173831725	Paired				Group1	Group2	n1	n2	U_statistic	p_value	p_adj_BH	significance_unadj	significance_BH
ERR3607257	480254	399380123	Paired				Paired	Half-paired	20	20	253	0.15557	0.15557	ns	ns
ERR3607260	375087	407413255	Paired				Paired	Single	20	20	372	3.49946e-06	1.04984e-05	****	****
ERR3607262	460658	368019339	Paired				Half-paired	Single	20	20	346	8.29242e-05	0.000124386	****	***
ERR3607264	424026	418263212	Paired
ERR3607265	440660	370415851	Paired
ERR3607269	267999	306416629	Paired				Statistical significance was assessed using the two-sided Mann–Whitney U test (*p ≤ 0.05, **p ≤ 0.01, ***p ≤ 0.001, ****p ≤ 1.00 × 10⁻⁴).
ERR3607270	244591	283979148	Paired				Figure 6c (total contig legnth) (BH corrected)
ERR3607271	183066	177139995	Paired				Group1	Group2	n1	n2	U_statistic	p_value	p_adj_BH	significance_unadj	significance_BH
ERR3607277	452766	383205923	Paired				Paired	Half-paired	20	20	294	0.0114328	0.0114328	*	*
ERR3607284	492347	425917513	Paired				Paired	Single	20	20	340	0.000160981	0.000482944	***	***
ERR3607287	698361	532084530	Paired				Half-paired	Single	20	20	311	0.0027986	0.0041979	**	**
ERR3607289	217569	175690176	Paired
ERR3607290	257326	235974179	Paired
ERR3607294	201856	182596613	Paired
ERR3607295	612083	461750239	Paired
ERR3607299	666216	526756311	Paired
ERR3607301	412040	366930417	Paired
ERR3607311	368603	350930896	Paired
ERR3607252	139641	164520676	Single
ERR3607253	65620	107418119	Single
ERR3607257	181861	220752695	Single
ERR3607260	203474	251911725	Single
ERR3607262	181276	189843139	Single
ERR3607264	192119	248267728	Single
ERR3607265	162215	193492987	Single
ERR3607269	132448	199628056	Single
ERR3607270	136291	182805680	Single
ERR3607271	70687	108780080	Single
ERR3607277	193200	204052171	Single
ERR3607284	209849	230429871	Single
ERR3607287	268396	268546859	Single
ERR3607289	70361	91768186	Single
ERR3607290	104600	136565901	Single
ERR3607294	71286	108618038	Single
ERR3607295	187681	218786738	Single
ERR3607299	260407	262861044	Single
ERR3607301	159433	199480578	Single
ERR3607311	151892	201725478	Single
ERR3607252	267259	219538909	Half-paired
ERR3607253	136381	137819496	Half-paired
ERR3607257	380683	299170721	Half-paired
ERR3607260	353222	324807275	Half-paired
ERR3607262	373335	268351086	Half-paired
ERR3607264	369665	325887818	Half-paired
ERR3607265	351124	272453548	Half-paired
ERR3607269	240681	248777334	Half-paired
ERR3607270	236357	230845488	Half-paired
ERR3607271	143644	139171740	Half-paired
ERR3607277	393018	284399965	Half-paired
ERR3607284	419550	320105745	Half-paired
ERR3607287	571743	386344412	Half-paired
ERR3607289	166235	129524717	Half-paired
ERR3607290	208392	181506526	Half-paired
ERR3607294	151261	141065576	Half-paired
ERR3607295	464236	326287990	Half-paired
ERR3607299	546364	382744042	Half-paired
ERR3607301	339105	275018198	Half-paired
ERR3607311	303395	270006986	Half-paired

## Sheet: Figure 6d
dataset	tool	completeness>50%	completeness>60%	completeness>70%	completeness>80%	completeness>90%	completeness>90% + GUNC filtered
gut_d3Gbp(single-end)	COMEBin	352	294	255	207	111	86
gut_d3Gbp(single-end)	SemiBin2(multi)	327	276	234	176	81	70
gut_d3Gbp(single-end)	SemiBin2	319	277	224	154	71	60
gut_d3Gbp(single-end)	MetaDecoder	277	239	205	161	67	53
gut_d3Gbp(single-end)	VAMB(multi)	304	260	200	132	49	45
gut_d3Gbp(single-end)	binny	259	239	197	147	78	44
gut_d3Gbp(single-end)	CONCOCT	196	172	148	121	68	43
gut_d3Gbp(single-end)	MetaBAT2	271	230	184	121	40	36
gut_d3Gbp(single-end)	VAMB	146	126	112	79	34	25
gut_d3Gbp(single-end)	Metabinner	218	194	164	124	55	19
gut_d3Gbp(single-end)	MaxBin2	90	83	75	64	43	8
gut_d7Gbp(single-end)	COMEBin	421	369	327	269	173	120
gut_d7Gbp(single-end)	SemiBin2(multi)	402	350	303	227	117	92
gut_d7Gbp(single-end)	SemiBin2	375	326	274	194	98	87
gut_d7Gbp(single-end)	VAMB(multi)	365	322	268	200	88	83
gut_d7Gbp(single-end)	CONCOCT	265	240	215	177	113	82
gut_d7Gbp(single-end)	binny	338	310	274	214	114	77
gut_d7Gbp(single-end)	MetaDecoder	329	289	255	192	105	71
gut_d7Gbp(single-end)	Metabinner	248	230	195	158	97	42
gut_d7Gbp(single-end)	VAMB	180	159	136	97	48	40
gut_d7Gbp(single-end)	MetaBAT2	294	247	192	129	41	35
gut_d7Gbp(single-end)	MaxBin2	125	116	107	87	49	12

## Sheet: Figure 6e
Method	Overall Score	quantity Metrics	Medium Quality	Near Complete	NC(GUNC)	quality Metrics	Completeness	Precision	GUNC.Score	Data.Utilization
COMEBin	0.955357	1	250	105	73	0.910714	0.91	0.985	0.82	0.72
SemiBin2	0.728007	0.616727	210	60	52	0.839286	0.88	0.988	0.8	0.69
SemiBin2(multi)	0.723507	0.680644	240	63	50	0.766369	0.87	0.987	0.78	0.67
VAMB(multi)	0.652138	0.572877	210	52	50	0.731399	0.84	0.983	0.83	0.63
CONCOCT	0.579487	0.523557	160	64	51	0.635417	0.8	0.97	0.86	0.65
binny	0.557872	0.588958	190	74	44	0.526786	0.82	0.975	0.78	0.6
MetaDecoder	0.399135	0.463448	160	64	40	0.334821	0.77	0.973	0.74	0.55
MetaBAT2	0.385172	0.314988	140	50	31	0.455357	0.79	0.978	0.76	0.57
Metabinner	0.262379	0.355115	150	60	27	0.169643	0.73	0.968	0.72	0.51
VAMB	0.217588	0.107051	100	33	21	0.328125	0.75	0.972	0.77	0.53
MaxBin2	0	0	90	24	12	0	0.7	0.96	0.7	0.48
