# Supplementary material for: Comprehensive benchmarking of metagenomic binning tools reveals key factors for improved genome recovery
Source: Nat Commun. 2026 Apr 14;17:3467. doi: 10.1038/s41467-026-71521-w (PMC13079874; doi:10.1038/s41467-026-71521-w)
Supplement: Supplementary file 5 — Source Data [file 41467_2026_71521_MOESM5_ESM.zip › Source Data/source_data_figure7e.iqtree]

IQ-TREE 2.3.6 built Aug  4 2024

Input file name: /nbl/vault4/home/jyeon00/benchmark_binner/tree/gtdb_output/paired_d7.2/align/gtdbtk.bac120.user_msa.fasta.gz
Type of analysis: ModelFinder + tree reconstruction
Random seed number: 892280

REFERENCES
----------

To cite IQ-TREE please use:

Bui Quang Minh, Heiko A. Schmidt, Olga Chernomor, Dominik Schrempf,
Michael D. Woodhams, Arndt von Haeseler, and Robert Lanfear (2020)
IQ-TREE 2: New models and efficient methods for phylogenetic inference
in the genomic era. Mol. Biol. Evol., in press.
https://doi.org/10.1093/molbev/msaa015

To cite ModelFinder please use: 

Subha Kalyaanamoorthy, Bui Quang Minh, Thomas KF Wong, Arndt von Haeseler,
and Lars S Jermiin (2017) ModelFinder: Fast model selection for
accurate phylogenetic estimates. Nature Methods, 14:587–589.
https://doi.org/10.1038/nmeth.4285

SEQUENCE ALIGNMENT
------------------

Input data: 251 sequences with 5036 amino-acid sites
Number of constant sites: 32 (= 0.635425% of all sites)
Number of invariant (constant or ambiguous constant) sites: 32 (= 0.635425% of all sites)
Number of parsimony informative sites: 4964
Number of distinct site patterns: 5035

ModelFinder
-----------

Best-fit model according to BIC: LG+F+I+R10

List of models sorted by BIC scores: 

Model                  LogL         AIC      w-AIC        AICc     w-AICc         BIC      w-BIC
LG+F+I+R10      -907964.062 1817002.123 +        1 1817130.583 +        1 1820505.709 +        1
LG+F+R10        -907983.346 1817038.693 - 1.15e-08 1817166.647 - 1.48e-08 1820535.754 - 2.99e-07
LG+I+R10        -908291.602 1817619.203 - 1.01e-134 1817738.239 - 1.12e-132 1820998.826 - 8.34e-108
LG+R10          -908300.163 1817634.326 - 5.23e-138 1817752.877 - 7.42e-136 1821007.424 - 1.13e-109
LG+I+R9         -908327.815 1817687.630 - 1.39e-149 1817805.697 - 2.52e-147 1821054.204 - 7.87e-120
LG+R9           -908341.439 1817712.877 - 4.59e-155 1817830.461 - 1.06e-152 1821072.926 - 6.77e-124
LG+I+R8         -908378.944 1817785.889 - 6.42e-171 1817902.991 - 1.88e-168 1821139.414 - 2.47e-138
LG+R8           -908411.878 1817849.757 - 8.69e-185 1817966.378 - 3.23e-182 1821196.757 - 8.72e-151
LG+I+R7         -908507.478 1818038.956 - 7.15e-226 1818155.099 - 3.38e-223 1821379.433 - 1.88e-190
LG+R7           -908548.814 1818119.629 - 2.17e-243 1818235.293 - 1.3e-240 1821453.581 - 1.49e-206
Q.pfam+F+I+R10  -908644.089 1818362.177 - 4.66e-296 1818490.637 - 4.66e-296 1821865.762 - 4.66e-296
Q.pfam+F+R10    -908663.907 1818399.814 - 3.13e-304 1818527.768 - 4.03e-304 1821896.875 - 8.17e-303
LG+I+R6         -908776.553 1818573.105 -        0 1818688.292 -        0 1821900.533 - 1.31e-303
Q.pfam+I+R10    -908767.852 1818571.704 -        0 1818690.739 -        0 1821951.326 - 1.23e-314
Q.pfam+R10      -908773.635 1818581.271 -        0 1818699.821 -        0 1821954.369 - 2.68e-315
LG+R6           -908821.138 1818660.275 -        0 1818774.986 -        0 1821981.178 - 4.04e-321
LG+I+R5         -909325.722 1819667.444 -        0 1819781.680 -        0 1822981.823 -        0
LG+R5           -909412.677 1819839.355 -        0 1819953.116 -        0 1823147.209 -        0
Q.yeast+F+I+R10 -909288.089 1819650.178 -        0 1819778.638 -        0 1823153.764 -        0
Q.yeast+F+R10   -909307.451 1819686.902 -        0 1819814.856 -        0 1823183.963 -        0
Q.yeast+I+R10   -910254.691 1821545.381 -        0 1821664.417 -        0 1824925.004 -        0
Q.yeast+R10     -910268.901 1821571.803 -        0 1821690.353 -        0 1824944.901 -        0
LG+I+R4         -910550.494 1822112.988 -        0 1822226.276 -        0 1825414.318 -        0
LG+R4           -910677.513 1822365.026 -        0 1822477.843 -        0 1825659.832 -        0
LG+I+G4         -910889.518 1822781.036 -        0 1822891.976 -        0 1826049.744 -        0
LG+G4           -911030.304 1823060.608 -        0 1823171.082 -        0 1826322.791 -        0
Q.insect+I+R10  -911593.548 1824223.096 -        0 1824342.132 -        0 1827602.718 -        0
Q.insect+R10    -911605.794 1824245.588 -        0 1824364.138 -        0 1827618.686 -        0
rtREV+F+I+R10   -911659.206 1824392.412 -        0 1824520.872 -        0 1827895.997 -        0
rtREV+F+R10     -911686.869 1824445.738 -        0 1824573.691 -        0 1827942.799 -        0
Q.insect+F+I+R10 -912111.983 1825297.967 -        0 1825426.427 -        0 1828801.552 -        0
Q.insect+F+R10  -912136.298 1825344.596 -        0 1825472.550 -        0 1828841.657 -        0
LG+I+R3         -913959.873 1828927.746 -        0 1829040.092 -        0 1832216.027 -        0
WAG+F+R10       -913885.838 1828843.676 -        0 1828971.630 -        0 1832340.737 -        0
WAG+F+I+R10     -913883.723 1828841.447 -        0 1828969.907 -        0 1832345.032 -        0
LG+R3           -914202.727 1829411.455 -        0 1829523.331 -        0 1832693.211 -        0
WAG+R10         -914808.231 1830650.461 -        0 1830769.012 -        0 1834023.559 -        0
WAG+I+R10       -914810.410 1830656.820 -        0 1830775.855 -        0 1834036.442 -        0
VT+F+R10        -916451.356 1833974.713 -        0 1834102.667 -        0 1837471.774 -        0
VT+F+I+R10      -916447.903 1833969.805 -        0 1834098.265 -        0 1837473.390 -        0
VT+R10          -917853.459 1836740.918 -        0 1836859.469 -        0 1840114.016 -        0
VT+I+R10        -917849.562 1836735.124 -        0 1836854.160 -        0 1840114.747 -        0
rtREV+R10       -918156.953 1837347.906 -        0 1837466.456 -        0 1840721.004 -        0
rtREV+I+R10     -918153.075 1837342.149 -        0 1837461.185 -        0 1840721.772 -        0
Blosum62+R10    -921395.302 1843824.605 -        0 1843943.155 -        0 1847197.703 -        0
Blosum62+I+R10  -921392.865 1843821.731 -        0 1843940.766 -        0 1847201.353 -        0
Blosum62+F+R10  -921458.881 1843989.761 -        0 1844117.715 -        0 1847486.822 -        0
Blosum62+F+I+R10 -921456.512 1843987.023 -        0 1844115.483 -        0 1847490.608 -        0
PMB+F+R10       -922012.282 1845096.565 -        0 1845224.519 -        0 1848593.626 -        0
PMB+F+I+R10     -922010.174 1845094.349 -        0 1845222.808 -        0 1848597.934 -        0
JTTDCMut+F+I+R10 -922283.156 1845640.312 -        0 1845768.772 -        0 1849143.897 -        0
JTTDCMut+F+R10  -922295.931 1845663.862 -        0 1845791.816 -        0 1849160.923 -        0
JTT+F+I+R10     -922570.613 1846215.227 -        0 1846343.687 -        0 1849718.812 -        0
JTT+F+R10       -922583.862 1846239.724 -        0 1846367.677 -        0 1849736.785 -        0
cpREV+F+R10     -922614.690 1846301.380 -        0 1846429.334 -        0 1849798.441 -        0
cpREV+F+I+R10   -922613.641 1846301.282 -        0 1846429.742 -        0 1849804.867 -        0
LG+I+R2         -922801.889 1846607.778 -        0 1846719.186 -        0 1849883.011 -        0
LG+R2           -923280.096 1847562.192 -        0 1847673.132 -        0 1850830.900 -        0
cpREV+R10       -923367.534 1847769.069 -        0 1847887.620 -        0 1851142.167 -        0
cpREV+I+R10     -923366.739 1847769.477 -        0 1847888.513 -        0 1851149.100 -        0
JTTDCMut+I+R10  -923527.761 1848091.521 -        0 1848210.557 -        0 1851471.144 -        0
JTTDCMut+R10    -923535.745 1848105.489 -        0 1848224.040 -        0 1851478.587 -        0
PMB+R10         -923596.248 1848226.495 -        0 1848345.046 -        0 1851599.593 -        0
PMB+I+R10       -923594.755 1848225.509 -        0 1848344.545 -        0 1851605.132 -        0
JTT+I+R10       -923771.362 1848578.724 -        0 1848697.759 -        0 1851958.346 -        0
JTT+R10         -923777.831 1848589.663 -        0 1848708.213 -        0 1851962.761 -        0
Dayhoff+F+I+R10 -925136.383 1851346.766 -        0 1851475.226 -        0 1854850.351 -        0
Dayhoff+F+R10   -925142.740 1851357.479 -        0 1851485.433 -        0 1854854.540 -        0
DCMut+F+R10     -925149.097 1851370.193 -        0 1851498.147 -        0 1854867.254 -        0
DCMut+F+I+R10   -925146.498 1851366.996 -        0 1851495.456 -        0 1854870.581 -        0
Q.plant+I+R10   -925640.130 1852316.260 -        0 1852435.295 -        0 1855695.882 -        0
Q.plant+R10     -925671.401 1852376.802 -        0 1852495.352 -        0 1855749.900 -        0
Q.plant+F+I+R10 -925635.477 1852344.953 -        0 1852473.413 -        0 1855848.539 -        0
Q.plant+F+R10   -925667.508 1852407.017 -        0 1852534.971 -        0 1855904.078 -        0
Dayhoff+I+R10   -927770.719 1856577.439 -        0 1856696.474 -        0 1859957.061 -        0
Dayhoff+R10     -927782.282 1856598.564 -        0 1856717.115 -        0 1859971.662 -        0
DCMut+I+R10     -927817.287 1856670.575 -        0 1856789.610 -        0 1860050.197 -        0
DCMut+R10       -927826.920 1856687.840 -        0 1856806.391 -        0 1860060.938 -        0
mtInv+F+I+R10   -928640.772 1858355.544 -        0 1858484.004 -        0 1861859.129 -        0
mtInv+F+R10     -928665.925 1858403.849 -        0 1858531.803 -        0 1861900.910 -        0
mtZOA+F+I+R10   -932266.909 1865607.819 -        0 1865736.279 -        0 1869111.404 -        0
mtZOA+F+R10     -932290.977 1865653.953 -        0 1865781.907 -        0 1869151.014 -        0
Q.mammal+F+I+R10 -938745.594 1878565.189 -        0 1878693.648 -        0 1882068.774 -        0
Q.mammal+F+R10  -938793.351 1878658.702 -        0 1878786.656 -        0 1882155.763 -        0
Q.mammal+I+R10  -939261.018 1879558.036 -        0 1879677.071 -        0 1882937.658 -        0
Q.mammal+R10    -939288.811 1879611.621 -        0 1879730.172 -        0 1882984.719 -        0
mtREV+F+I+R10   -939383.210 1879840.420 -        0 1879968.880 -        0 1883344.005 -        0
mtREV+F+R10     -939418.477 1879908.955 -        0 1880036.909 -        0 1883406.016 -        0
mtMet+F+I+R10   -939581.764 1880237.527 -        0 1880365.987 -        0 1883741.113 -        0
mtMet+F+R10     -939610.279 1880292.558 -        0 1880420.512 -        0 1883789.619 -        0
FLU+F+I+R10     -944183.006 1889440.013 -        0 1889568.472 -        0 1892943.598 -        0
FLU+F+R10       -944200.494 1889472.987 -        0 1889600.941 -        0 1892970.048 -        0
FLU+I+R10       -945285.137 1891606.273 -        0 1891725.309 -        0 1894985.896 -        0
FLU+R10         -945299.283 1891632.566 -        0 1891751.117 -        0 1895005.664 -        0
mtART+F+I+R10   -946350.439 1893774.878 -        0 1893903.338 -        0 1897278.463 -        0
mtART+F+R10     -946371.804 1893815.609 -        0 1893943.563 -        0 1897312.670 -        0
mtZOA+I+R10     -949314.642 1899665.284 -        0 1899784.320 -        0 1903044.907 -        0
mtZOA+R10       -949338.799 1899711.599 -        0 1899830.150 -        0 1903084.697 -        0
Q.bird+I+R10    -949746.972 1900529.944 -        0 1900648.980 -        0 1903909.567 -        0
Q.bird+R10      -949777.985 1900589.969 -        0 1900708.520 -        0 1903963.067 -        0
Q.bird+F+I+R10  -950415.458 1901904.916 -        0 1902033.376 -        0 1905408.501 -        0
Q.bird+F+R10    -950486.552 1902045.103 -        0 1902173.057 -        0 1905542.164 -        0
HIVb+F+I+R10    -952716.627 1906507.254 -        0 1906635.713 -        0 1910010.839 -        0
HIVb+F+R10      -952759.036 1906590.071 -        0 1906718.025 -        0 1910087.132 -        0
HIVb+I+R10      -955444.419 1911924.838 -        0 1912043.873 -        0 1915304.460 -        0
HIVb+R10        -955468.408 1911970.816 -        0 1912089.367 -        0 1915343.914 -        0
mtVer+F+I+R10   -958562.605 1918199.210 -        0 1918327.670 -        0 1921702.795 -        0
mtVer+F+R10     -958588.372 1918248.743 -        0 1918376.697 -        0 1921745.804 -        0
LG+I            -959802.509 1920605.019 -        0 1920715.493 -        0 1923867.202 -        0
LG              -960960.944 1922919.889 -        0 1923029.897 -        0 1926175.548 -        0
mtInv+I+R10     -964892.274 1930820.548 -        0 1930939.584 -        0 1934200.171 -        0
mtInv+R10       -964918.697 1930871.394 -        0 1930989.945 -        0 1934244.492 -        0
mtMet+I+R10     -966861.945 1934759.890 -        0 1934878.925 -        0 1938139.512 -        0
mtMet+R10       -966885.480 1934804.959 -        0 1934923.510 -        0 1938178.057 -        0
mtREV+I+R10     -969891.091 1940818.182 -        0 1940937.217 -        0 1944197.804 -        0
mtREV+R10       -969949.415 1940932.830 -        0 1941051.381 -        0 1944305.928 -        0
mtART+I+R10     -973413.714 1947863.427 -        0 1947982.463 -        0 1951243.050 -        0
mtART+R10       -973450.377 1947934.753 -        0 1948053.304 -        0 1951307.851 -        0
mtMAM+F+I+R10   -973479.140 1948032.280 -        0 1948160.740 -        0 1951535.865 -        0
mtMAM+F+R10     -973508.730 1948089.460 -        0 1948217.413 -        0 1951586.521 -        0
FLAVI+F+I+R10   -977788.895 1956651.790 -        0 1956780.250 -        0 1960155.375 -        0
FLAVI+F+R10     -977802.568 1956677.135 -        0 1956805.089 -        0 1960174.196 -        0
FLAVI+I+R10     -978511.402 1958058.804 -        0 1958177.840 -        0 1961438.427 -        0
FLAVI+R10       -978540.730 1958115.459 -        0 1958234.010 -        0 1961488.557 -        0
mtVer+I+R10     -982751.498 1966538.996 -        0 1966658.032 -        0 1969918.618 -        0
mtVer+R10       -982767.953 1966569.907 -        0 1966688.457 -        0 1969943.005 -        0
HIVw+F+I+R10    -990018.566 1981111.132 -        0 1981239.591 -        0 1984614.717 -        0
HIVw+F+R10      -990030.553 1981133.105 -        0 1981261.059 -        0 1984630.166 -        0
mtMAM+I+R10     -1000596.734 2002229.468 -        0 2002348.504 -        0 2005609.090 -        0
mtMAM+R10       -1000615.282 2002264.564 -        0 2002383.115 -        0 2005637.662 -        0
HIVw+I+R10      -1001435.983 2003907.966 -        0 2004027.002 -        0 2007287.588 -        0
HIVw+R10        -1001445.247 2003924.494 -        0 2004043.045 -        0 2007297.592 -        0

AIC, w-AIC   : Akaike information criterion scores and weights.
AICc, w-AICc : Corrected AIC scores and weights.
BIC, w-BIC   : Bayesian information criterion scores and weights.

Plus signs denote the 95% confidence sets.
Minus signs denote significant exclusion.

SUBSTITUTION PROCESS
--------------------

Model of substitution: LG+F+I+R10

State frequencies: (empirical counts from alignment)

  pi(A) = 0.0929
  pi(R) = 0.0467
  pi(N) = 0.0346
  pi(D) = 0.0529
  pi(C) = 0.0113
  pi(Q) = 0.0265
  pi(E) = 0.0737
  pi(G) = 0.0568
  pi(H) = 0.0161
  pi(I) = 0.0870
  pi(L) = 0.0954
  pi(K) = 0.0756
  pi(M) = 0.0284
  pi(F) = 0.0313
  pi(P) = 0.0331
  pi(S) = 0.0526
  pi(T) = 0.0530
  pi(W) = 0.0059
  pi(Y) = 0.0297
  pi(V) = 0.0966

Model of rate heterogeneity: Invar+FreeRate with 10 categories
Proportion of invariable sites: 0.0036
Site proportion and rates:  (0.0536,0.0572) (0.0909,0.1422) (0.1389,0.2968) (0.1819,0.5148) (0.1555,0.8057) (0.1683,1.2088) (0.1099,1.8113) (0.0593,2.7121) (0.0331,3.8226) (0.0050,6.7839)

 Category  Relative_rate  Proportion
  0         0              0.0036
  1         0.0572         0.0536
  2         0.1422         0.0909
  3         0.2968         0.1389
  4         0.5148         0.1819
  5         0.8057         0.1555
  6         1.2088         0.1683
  7         1.8113         0.1099
  8         2.7121         0.0593
  9         3.8226         0.0331
  10         6.7839         0.0050

MAXIMUM LIKELIHOOD TREE
-----------------------

Log-likelihood of the tree: -907870.3698 (s.e. 7746.8320)
Unconstrained log-likelihood (without tree): -42927.3279
Number of free parameters (#branches + #model parameters): 537
Akaike information criterion (AIC) score: 1816814.7396
Corrected Akaike information criterion (AICc) score: 1816943.1993
Bayesian information criterion (BIC) score: 1820318.3248

Total tree length (sum of branch lengths): 58.3820
Sum of internal branch lengths: 25.2823 (43.3050% of tree length)

NOTE: Tree is UNROOTED although outgroup taxon 'MCMM_ERR3607252_11' is drawn at root

+--MCMM_ERR3607252_11
|
|                                                               +--MCMM_ERR3607252_13
|                                                            +--|
|                                                            |  |  +--MCSV_ERR3607295_38
|                                                            |  +--|
|                                                            |     +--MCSV_ERR3607311_35
|                                                         +--|
|                                                         |  +---MCSV_ERR3607262_2
|                                                      +--|
|                                                      |  |        +---MCMM_ERR3607264_22
|                                                      |  |     +--|
|                                                      |  |     |  |  +--MCSV_ERR3607284_24
|                                                      |  |     |  +--|
|                                                      |  |     |     +--MCSV_ERR3607295_1
|                                                      |  |  +--|
|                                                      |  |  |  |  +--MCSV_ERR3607295_4
|                                                      |  |  |  +--|
|                                                      |  |  |     +--MCSV_ERR3607299_36
|                                                      |  +--|
|                                                      |     +---MCSV_ERR3607295_37
|                                            +---------|
|                                            |         |   +--MCMM_ERR3607277_19
|                                            |         +---|
|                                            |             +--MCMM_ERR3607311_19
|                                         +--|
|                                         |  |                                   +--MCMM_ERR3607260_19
|                                         |  |                                +--|
|                                         |  |                                |  +--MCSV_ERR3607299_12
|                                         |  |                             +--|
|                                         |  |                             |  +---MCSV_ERR3607299_29
|                                         |  |                          +--|
|                                         |  |                          |  +----MCMM_ERR3607299_16
|                                         |  |                       +--|
|                                         |  |                       |  +-----MCSV_ERR3607295_8
|                                         |  |                    +--|
|                                         |  |                    |  |   +--MCMM_ERR3607262_6
|                                         |  |                    |  +---|
|                                         |  |                    |      |     +--MCMM_ERR3607270_20
|                                         |  |                    |      |  +--|
|                                         |  |                    |      |  |  +--MCMM_ERR3607284_6
|                                         |  |                    |      +--|
|                                         |  |                    |         +--MCSV_ERR3607277_18
|                                         |  |                 +--|
|                                         |  |                 |  |         +--MCSV_ERR3607260_25
|                                         |  |                 |  |     +---|
|                                         |  |                 |  |     |   +--MCSV_ERR3607295_30
|                                         |  |                 |  |  +--|
|                                         |  |                 |  |  |  +-----MCSV_ERR3607301_27
|                                         |  |                 |  +--|
|                                         |  |                 |     +----MCSV_ERR3607269_5
|                                         |  |              +--|
|                                         |  |              |  +--------MCMM_ERR3607277_3
|                                         |  |           +--|
|                                         |  |           |  |         +-----MCMM_ERR3607295_15
|                                         |  |           |  |     +---|
|                                         |  |           |  |     |   +-----MCMM_ERR3607301_3
|                                         |  |           |  |  +--|
|                                         |  |           |  |  |  |           +--MCMM_ERR3607301_8
|                                         |  |           |  |  |  |        +--|
|                                         |  |           |  |  |  |        |  +--MCSV_ERR3607252_2
|                                         |  |           |  |  |  |     +--|
|                                         |  |           |  |  |  |     |  +--MCSV_ERR3607269_25
|                                         |  |           |  |  |  |  +--|
|                                         |  |           |  |  |  |  |  +---MCSV_ERR3607287_24
|                                         |  |           |  |  |  +--|
|                                         |  |           |  |  |     |   +--MCMM_ERR3607311_5
|                                         |  |           |  |  |     +---|
|                                         |  |           |  |  |         +--MCSV_ERR3607264_3
|                                         |  |           |  +--|
|                                         |  |           |     |  +-----MCMM_ERR3607295_4
|                                         |  |           |     +--|
|                                         |  |           |        +-------MCSV_ERR3607299_15
|                                         |  |        +--|
|                                         |  |        |  |                   +--MCSV_ERR3607257_20
|                                         |  |        |  |                +--|
|                                         |  |        |  |                |  +--MCSV_ERR3607265_15
|                                         |  |        |  |             +--|
|                                         |  |        |  |             |  +--MCSV_ERR3607287_16
|                                         |  |        |  |          +--|
|                                         |  |        |  |          |  +--DCMM_ERR3607269_15
|                                         |  |        |  |       +--|
|                                         |  |        |  |       |  +--MCSV_ERR3607277_1
|                                         |  |        |  +-------|
|                                         |  |        |          |     +--MCSV_ERR3607269_11
|                                         |  |        |          |  +--|
|                                         |  |        |          |  |  +--MCSV_ERR3607290_16
|                                         |  |        |          +--|
|                                         |  |        |             |  +--MCSV_ERR3607269_18
|                                         |  |        |             +--|
|                                         |  |        |                +--DCMM_ERR3607253_1
|                                         |  |     +--|
|                                         |  |     |  |               +--MCMM_ERR3607265_12
|                                         |  |     |  |           +---|
|                                         |  |     |  |           |   +--MCSV_ERR3607269_37
|                                         |  |     |  |        +--|
|                                         |  |     |  |        |  +---MCMM_ERR3607311_13
|                                         |  |     |  |     +--|
|                                         |  |     |  |     |  |            +--MCSV_ERR3607260_14
|                                         |  |     |  |     |  |         +--|
|                                         |  |     |  |     |  |         |  |  +--MCSV_ERR3607265_24
|                                         |  |     |  |     |  |         |  +--|
|                                         |  |     |  |     |  |         |     +--MCSV_ERR3607299_30
|                                         |  |     |  |     |  |     +---|
|                                         |  |     |  |     |  |     |   +--MCSV_ERR3607295_28
|                                         |  |     |  |     |  |  +--|
|                                         |  |     |  |     |  |  |  +---MCSV_ERR3607269_34
|                                         |  |     |  |     |  +--|
|                                         |  |     |  |     |     |  +--MCSV_ERR3607260_4
|                                         |  |     |  |     |     +--|
|                                         |  |     |  |     |        |  +--MCSV_ERR3607295_14
|                                         |  |     |  |     |        +--|
|                                         |  |     |  |     |           +--MCSV_ERR3607311_28
|                                         |  |     |  |  +--|
|                                         |  |     |  |  |  |     +--MCSV_ERR3607295_33
|                                         |  |     |  |  |  +-----|
|                                         |  |     |  |  |        +--DCMM_ERR3607269_12
|                                         |  |     |  +--|
|                                         |  |     |     +-------MCMM_ERR3607271_9
|                                         |  |  +--|
|                                         |  |  |  |    +-------MCSV_ERR3607287_22
|                                         |  |  |  +----|
|                                         |  |  |       +-------MCSV_ERR3607299_13
|                                         |  +--|
|                                         |     |     +--------MCMM_ERR3607287_1
|                                         |     |  +--|
|                                         |     |  |  |   +---MCSV_ERR3607264_1
|                                         |     |  |  +---|
|                                         |     |  |      +---MCSV_ERR3607311_38
|                                         |     +--|
|                                         |        +--------MCMM_ERR3607311_21
|                                      +--|
|                                      |  |                              +--MCMM_ERR3607253_4
|                                      |  |                           +--|
|                                      |  |                           |  +--MCSV_ERR3607257_12
|                                      |  |                        +--|
|                                      |  |                        |  +--MCSV_ERR3607299_38
|                                      |  |                     +--|
|                                      |  |                     |  |              +--MCSV_ERR3607253_17
|                                      |  |                     |  |           +--|
|                                      |  |                     |  |           |  +--MCSV_ERR3607311_18
|                                      |  |                     |  |        +--|
|                                      |  |                     |  |        |  +--MCSV_ERR3607269_24
|                                      |  |                     |  |     +--|
|                                      |  |                     |  |     |  |  +--MCSV_ERR3607271_7
|                                      |  |                     |  |     |  +--|
|                                      |  |                     |  |     |     |     +--MCSV_ERR3607295_24
|                                      |  |                     |  |     |     |  +--|
|                                      |  |                     |  |     |     |  |  +--MCSV_ERR3607311_21
|                                      |  |                     |  |     |     +--|
|                                      |  |                     |  |     |        +--MCSV_ERR3607301_3
|                                      |  |                     |  |  +--|
|                                      |  |                     |  |  |  |     +--MCSV_ERR3607271_2
|                                      |  |                     |  |  |  |  +--|
|                                      |  |                     |  |  |  |  |  +--MCSV_ERR3607277_22
|                                      |  |                     |  |  |  +--|
|                                      |  |                     |  |  |     +--MCSV_ERR3607294_11
|                                      |  |                     |  +--|
|                                      |  |                     |     +---DCMM_ERR3607277_3
|                                      |  |                  +--|
|                                      |  |                  |  |  +--MCMM_ERR3607294_1
|                                      |  |                  |  +--|
|                                      |  |                  |     +---MCSV_ERR3607311_7
|                                      |  |               +--|
|                                      |  |               |  |           +--MCSV_ERR3607257_19
|                                      |  |               |  |        +--|
|                                      |  |               |  |        |  |        +--MCSV_ERR3607294_10
|                                      |  |               |  |        |  |     +--|
|                                      |  |               |  |        |  |     |  +--MCSV_ERR3607311_13
|                                      |  |               |  |        |  |  +--|
|                                      |  |               |  |        |  |  |  +--MCSV_ERR3607295_39
|                                      |  |               |  |        |  +--|
|                                      |  |               |  |        |     +--DCMM_ERR3607311_13
|                                      |  |               |  |     +--|
|                                      |  |               |  |     |  |  +--MCSV_ERR3607269_10
|                                      |  |               |  |     |  +--|
|                                      |  |               |  |     |     +--MCSV_ERR3607271_16
|                                      |  |               |  |  +--|
|                                      |  |               |  |  |  |     +--MCSV_ERR3607269_14
|                                      |  |               |  |  |  |  +--|
|                                      |  |               |  |  |  |  |  +--MCSV_ERR3607271_23
|                                      |  |               |  |  |  +--|
|                                      |  |               |  |  |     +--MCSV_ERR3607271_22
|                                      |  |               |  +--|
|                                      |  |               |     |     +--MCSV_ERR3607257_25
|                                      |  |               |     |  +--|
|                                      |  |               |     |  |  +--MCSV_ERR3607264_23
|                                      |  |               |     +--|
|                                      |  |               |        +--MCSV_ERR3607270_1
|                                      |  |            +--|
|                                      |  |            |  |                    +--MCSV_ERR3607260_2
|                                      |  |            |  |                 +--|
|                                      |  |            |  |                 |  +--MCSV_ERR3607269_29
|                                      |  |            |  |              +--|
|                                      |  |            |  |              |  +--MCSV_ERR3607269_15
|                                      |  |            |  |           +--|
|                                      |  |            |  |           |  |  +--MCSV_ERR3607264_32
|                                      |  |            |  |           |  +--|
|                                      |  |            |  |           |     +--MCSV_ERR3607294_14
|                                      |  |            |  |        +--|
|                                      |  |            |  |        |  +--MCSV_ERR3607295_22
|                                      |  |            |  |     +--|
|                                      |  |            |  |     |  |  +---MCSV_ERR3607277_15
|                                      |  |            |  |     |  +--|
|                                      |  |            |  |     |     +--MCSV_ERR3607311_37
|                                      |  |            |  |  +--|
|                                      |  |            |  |  |  +---MCSV_ERR3607271_4
|                                      |  |            |  +--|
|                                      |  |            |     |  +--MCSV_ERR3607284_10
|                                      |  |            |     +--|
|                                      |  |            |        +--MCSV_ERR3607295_31
|                                      |  |         +--|
|                                      |  |         |  |        +--MCMM_ERR3607270_1
|                                      |  |         |  |     +--|
|                                      |  |         |  |     |  +--MCMM_ERR3607271_4
|                                      |  |         |  |  +--|
|                                      |  |         |  |  |  +------MCSV_ERR3607284_7
|                                      |  |         |  +--|
|                                      |  |         |     |        +---------MCSV_ERR3607257_16
|                                      |  |         |     |     +--|
|                                      |  |         |     |     |  |        +--MCSV_ERR3607262_14
|                                      |  |         |     |     |  |     +--|
|                                      |  |         |     |     |  |     |  +--MCSV_ERR3607284_11
|                                      |  |         |     |     |  |  +--|
|                                      |  |         |     |     |  |  |  |  +--MCSV_ERR3607262_21
|                                      |  |         |     |     |  |  |  +--|
|                                      |  |         |     |     |  |  |     +--MCSV_ERR3607284_32
|                                      |  |         |     |     |  +--|
|                                      |  |         |     |     |     +--MCSV_ERR3607287_28
|                                      |  |         |     |  +--|
|                                      |  |         |     |  |  +--MCSV_ERR3607299_41
|                                      |  |         |     +--|
|                                      |  |         |        |  +--MCSV_ERR3607260_29
|                                      |  |         |        +--|
|                                      |  |         |           +--MCSV_ERR3607270_18
|                                      |  |      +--|
|                                      |  |      |  +-----MCSV_ERR3607262_20
|                                      |  |  +---|
|                                      |  |  |   |                 +--MCSV_ERR3607252_20
|                                      |  |  |   |              +--|
|                                      |  |  |   |              |  +--MCSV_ERR3607257_15
|                                      |  |  |   |           +--|
|                                      |  |  |   |           |  |  +--MCSV_ERR3607277_25
|                                      |  |  |   |           |  +--|
|                                      |  |  |   |           |     +--DCMM_ERR3607284_10
|                                      |  |  |   |        +--|
|                                      |  |  |   |        |  +---MCSV_ERR3607262_4
|                                      |  |  |   |     +--|
|                                      |  |  |   |     |  |  +---MCSV_ERR3607287_25
|                                      |  |  |   |     |  +--|
|                                      |  |  |   |     |     +---MCSV_ERR3607299_7
|                                      |  |  |   |  +--|
|                                      |  |  |   |  |  |      +--MCSV_ERR3607260_12
|                                      |  |  |   |  |  |  +---|
|                                      |  |  |   |  |  |  |   +--MCSV_ERR3607311_25
|                                      |  |  |   |  |  +--|
|                                      |  |  |   |  |     |    +--MCSV_ERR3607264_17
|                                      |  |  |   |  |     +----|
|                                      |  |  |   |  |          +--MCSV_ERR3607271_3
|                                      |  |  |   +--|
|                                      |  |  |      +-----MCSV_ERR3607290_17
|                                      |  +--|
|                                      |     |         +--MCMM_ERR3607270_7
|                                      |     |  +------|
|                                      |     |  |      +--MCSV_ERR3607257_29
|                                      |     +--|
|                                      |        +-----MCSV_ERR3607257_26
|                                   +--|
|                                   |  |        +-------MCMM_ERR3607284_10
|                                   |  |     +--|
|                                   |  |     |  |     +--MCSV_ERR3607295_15
|                                   |  |     |  +-----|
|                                   |  |     |        +--MCSV_ERR3607311_22
|                                   |  |  +--|
|                                   |  |  |  |  +------MCSV_ERR3607311_20
|                                   |  |  |  +--|
|                                   |  |  |     +-------MCSV_ERR3607311_6
|                                   |  +--|
|                                   |     |          +----MCMM_ERR3607311_10
|                                   |     |       +--|
|                                   |     |       |  +----MCSV_ERR3607299_14
|                                   |     |    +--|
|                                   |     |    |  +-------MCSV_ERR3607299_23
|                                   |     +----|
|                                   |          +-----MCSV_ERR3607295_23
|                                +--|
|                                |  |                +----MCMM_ERR3607287_6
|                                |  |             +--|
|                                |  |             |  |        +--MCMM_ERR3607311_11
|                                |  |             |  |     +--|
|                                |  |             |  |     |  +--MCSV_ERR3607257_2
|                                |  |             |  |  +--|
|                                |  |             |  |  |  |  +--MCSV_ERR3607257_5
|                                |  |             |  |  |  +--|
|                                |  |             |  |  |     +--MCSV_ERR3607311_36
|                                |  |             |  +--|
|                                |  |             |     +--MCSV_ERR3607311_4
|                                |  |        +----|
|                                |  |        |    +--------DCMM_ERR3607299_11
|                                |  |     +--|
|                                |  |     |  +--------MCSV_ERR3607271_13
|                                |  |  +--|
|                                |  |  |  +------------MCSV_ERR3607311_2
|                                |  +--|
|                                |     +----------MCMM_ERR3607289_4
|                             +--|
|                             |  |         +----MCMM_ERR3607262_3
|                             |  |      +--|
|                             |  |      |  +----MCSV_ERR3607257_22
|                             |  |   +--|
|                             |  |   |  |  +-----MCMM_ERR3607299_2
|                             |  |   |  +--|
|                             |  |   |     |  +--MCSV_ERR3607260_23
|                             |  |   |     +--|
|                             |  |   |        +--MCSV_ERR3607262_3
|                             |  +---|
|                             |      |           +--MCSV_ERR3607262_22
|                             |      |     +-----|
|                             |      |     |     +--MCSV_ERR3607299_31
|                             |      |  +--|
|                             |      |  |  +-----MCSV_ERR3607271_27
|                             |      +--|
|                             |         |       +--MCSV_ERR3607264_25
|                             |         +-------|
|                             |                 +--MCSV_ERR3607269_35
|                          +--|
|                          |  |                    +-----MCMM_ERR3607260_2
|                          |  |                 +--|
|                          |  |                 |  +------MCSV_ERR3607257_28
|                          |  |              +--|
|                          |  |              |  +-------MCSV_ERR3607301_16
|                          |  |           +--|
|                          |  |           |  +---------MCSV_ERR3607262_7
|                          |  |     +-----|
|                          |  |     |     |  +------------MCMM_ERR3607277_16
|                          |  |     |     +--|
|                          |  |     |        |     +--MCMM_ERR3607301_17
|                          |  |     |        +-----|
|                          |  |     |              +--MCMM_ERR3607311_29
|                          |  |  +--|
|                          |  |  |  |        +----MCMM_ERR3607269_4
|                          |  |  |  |  +-----|
|                          |  |  |  |  |     |     +--MCMM_ERR3607271_5
|                          |  |  |  |  |     |  +--|
|                          |  |  |  |  |     |  |  +--MCSV_ERR3607287_9
|                          |  |  |  |  |     +--|
|                          |  |  |  |  |        +--MCMM_ERR3607311_4
|                          |  |  |  +--|
|                          |  |  |     |            +--MCSV_ERR3607252_18
|                          |  |  |     |    +-------|
|                          |  |  |     |    |       +--DCMM_ERR3607290_2
|                          |  |  |     +----|
|                          |  |  |          +----MCSV_ERR3607271_24
|                          |  +--|
|                          |     |          +---MCMM_ERR3607299_18
|                          |     |       +--|
|                          |     |       |  +----MCSV_ERR3607253_12
|                          |     |    +--|
|                          |     |    |  +----MCSV_ERR3607294_9
|                          |     +----|
|                          |          |       +--MCSV_ERR3607271_18
|                          |          +-------|
|                          |                  +--MCSV_ERR3607289_5
|                       +--|
|                       |  |                     +--MCMM_ERR3607260_1
|                       |  |            +--------|
|                       |  |            |        +--MCSV_ERR3607271_26
|                       |  |     +------|
|                       |  |     |      +------------MCSV_ERR3607270_7
|                       |  |  +--|
|                       |  |  |  +------------------MCSV_ERR3607295_6
|                       |  +--|
|                       |     |                                 +--MCMM_ERR3607264_30
|                       |     |                              +--|
|                       |     |                              |  +--MCSV_ERR3607299_27
|                       |     |                           +--|
|                       |     |                           |  |  +--MCSV_ERR3607295_29
|                       |     |                           |  +--|
|                       |     |                           |     +--MCSV_ERR3607301_31
|                       |     |                     +-----|
|                       |     |                     |     +--MCSV_ERR3607284_2
|                       |     |                  +--|
|                       |     |                  |  |                           +--MCMM_ERR3607270_21
|                       |     |                  |  |                        +--|
|                       |     |                  |  |                        |  +--MCSV_ERR3607262_5
|                       |     |                  |  |                     +--|
|                       |     |                  |  |                     |  +--MCSV_ERR3607262_18
|                       |     |                  |  |                  +--|
|                       |     |                  |  |                  |  +--MCSV_ERR3607262_10
|                       |     |                  |  |               +--|
|                       |     |                  |  |               |  |  +--MCSV_ERR3607265_3
|                       |     |                  |  |               |  +--|
|                       |     |                  |  |               |     |  +--MCSV_ERR3607269_27
|                       |     |                  |  |               |     +--|
|                       |     |                  |  |               |        +--MCSV_ERR3607270_5
|                       |     |                  |  |            +--|
|                       |     |                  |  |            |  |  +---MCMM_ERR3607290_2
|                       |     |                  |  |            |  +--|
|                       |     |                  |  |            |     +----MCSV_ERR3607299_5
|                       |     |                  |  |         +--|
|                       |     |                  |  |         |  +--MCSV_ERR3607264_8
|                       |     |                  |  |      +--|
|                       |     |                  |  |      |  |           +--MCMM_ERR3607270_5
|                       |     |                  |  |      |  |        +--|
|                       |     |                  |  |      |  |        |  |  +--MCSV_ERR3607265_5
|                       |     |                  |  |      |  |        |  +--|
|                       |     |                  |  |      |  |        |     +--MCSV_ERR3607277_23
|                       |     |                  |  |      |  |     +--|
|                       |     |                  |  |      |  |     |  |     +--MCSV_ERR3607270_8
|                       |     |                  |  |      |  |     |  |  +--|
|                       |     |                  |  |      |  |     |  |  |  +--MCSV_ERR3607290_6
|                       |     |                  |  |      |  |     |  +--|
|                       |     |                  |  |      |  |     |     +--MCSV_ERR3607290_2
|                       |     |                  |  |      |  |  +--|
|                       |     |                  |  |      |  |  |  +--MCSV_ERR3607270_6
|                       |     |                  |  |      |  +--|
|                       |     |                  |  |      |     |     +--MCSV_ERR3607269_7
|                       |     |                  |  |      |     |  +--|
|                       |     |                  |  |      |     |  |  +--MCSV_ERR3607284_9
|                       |     |                  |  |      |     +--|
|                       |     |                  |  |      |        |     +--MCSV_ERR3607270_21
|                       |     |                  |  |      |        |  +--|
|                       |     |                  |  |      |        |  |  +--MCSV_ERR3607287_6
|                       |     |                  |  |      |        +--|
|                       |     |                  |  |      |           +--MCSV_ERR3607284_18
|                       |     |                  |  |   +--|
|                       |     |                  |  |   |  |  +--MCMM_ERR3607301_4
|                       |     |                  |  |   |  +--|
|                       |     |                  |  |   |     +--MCSV_ERR3607260_11
|                       |     |                  |  +---|
|                       |     |                  |      |  +-----MCMM_ERR3607299_14
|                       |     |                  |      +--|
|                       |     |                  |         |  +--MCSV_ERR3607299_34
|                       |     |                  |         +--|
|                       |     |                  |            +--DCMM_ERR3607295_21
|                       |     |     +------------|
|                       |     |     |            |       +--MCSV_ERR3607262_6
|                       |     |     |            +-------|
|                       |     |     |                    +--MCSV_ERR3607287_3
|                       |     |  +--|
|                       |     |  |  |                     +--MCMM_ERR3607311_23
|                       |     |  |  +---------------------|
|                       |     |  |                        +--MCSV_ERR3607287_32
|                       |     +--|
|                       |        +--------------------------MCSV_ERR3607264_33
|               +-------|
|               |       |                        +--MCMM_ERR3607270_17
|               |       |                     +--|
|               |       |                     |  +--MCSV_ERR3607269_21
|               |       |                  +--|
|               |       |                  |  |     +--MCSV_ERR3607253_5
|               |       |                  |  |  +--|
|               |       |                  |  |  |  +--MCSV_ERR3607284_13
|               |       |                  |  +--|
|               |       |                  |     +--MCSV_ERR3607264_13
|               |       +------------------|
|               |                          +--MCSV_ERR3607269_42
|           +---|
|           |   |                 +--MCSV_ERR3607253_10
|           |   |              +--|
|           |   |              |  +--MCSV_ERR3607290_3
|           |   |           +--|
|           |   |           |  +--MCSV_ERR3607289_10
|           |   |        +--|
|           |   |        |  +--MCSV_ERR3607294_3
|           |   |   +----|
|           |   |   |    +--MCSV_ERR3607284_1
|           |   +---|
|           |       |  +--MCSV_ERR3607299_32
|           |       +--|
|           |          +--MCSV_ERR3607299_4
|        +--|
|        |  +---MCMM_ERR3607289_8
|     +--|
|     |  +--MCSV_ERR3607287_12
|  +--|
|  |  |           +--MCMM_ERR3607311_32
|  |  |        +--|
|  |  |        |  +--MCSV_ERR3607252_17
|  |  |     +--|
|  |  |     |  +--MCSV_ERR3607269_31
|  |  |  +--|
|  |  |  |  +--MCSV_ERR3607257_13
|  |  +--|
|  |     |     +--MCSV_ERR3607265_10
|  |     |  +--|
|  |     |  |  +--MCSV_ERR3607295_26
|  |     +--|
|  |        +---MCSV_ERR3607311_11
+--|
|  |  +--MCMM_ERR3607260_9
|  +--|
|     |     +--MCMM_ERR3607264_32
|     |  +--|
|     |  |  +--MCSV_ERR3607257_4
|     +--|
|        |  +--MCMM_ERR3607277_7
|        +--|
|           +--MCMM_ERR3607284_7
|
+--MCMM_ERR3607311_33

Tree in newick format:

(MCMM_ERR3607252_11:0.1442890118,(((((((((((((((((MCMM_ERR3607252_13:0.1201357223,(MCSV_ERR3607295_38:0.1180363204,MCSV_ERR3607311_35:0.1219638525):0.0247207562):0.0512944433,MCSV_ERR3607262_2:0.1905422560):0.0827810935,(((MCMM_ERR3607264_22:0.2059617199,(MCSV_ERR3607284_24:0.1148610105,MCSV_ERR3607295_1:0.1351485666):0.0881132843):0.0352043201,(MCSV_ERR3607295_4:0.0572943963,MCSV_ERR3607299_36:0.0517570804):0.1655511973):0.0322078386,MCSV_ERR3607295_37:0.2008310273):0.0308642518):0.0497332254,(MCMM_ERR3607277_19:0.0309326408,MCMM_ERR3607311_19:0.0110742794):0.2037667871):0.4298116917,((((((((((((MCMM_ERR3607260_19:0.0168663589,MCSV_ERR3607299_12:0.0184929356):0.1668523682,MCSV_ERR3607299_29:0.1988243127):0.0562673336,MCMM_ERR3607299_16:0.2260327020):0.0777591402,MCSV_ERR3607295_8:0.2642443830):0.0587036342,(MCMM_ERR3607262_6:0.1396801190,((MCMM_ERR3607270_20:0.0272843867,MCMM_ERR3607284_6:0.0325573673):0.0998060894,MCSV_ERR3607277_18:0.1426136918):0.0513834073):0.2130957066):0.0718448188,(((MCSV_ERR3607260_25:0.0944447613,MCSV_ERR3607295_30:0.1011536131):0.1869153542,MCSV_ERR3607301_27:0.2801612552):0.0388539680,MCSV_ERR3607269_5:0.2176450003):0.1079303066):0.0337630988,MCMM_ERR3607277_3:0.4182715782):0.0505260197,(((MCMM_ERR3607295_15:0.2638481789,MCMM_ERR3607301_3:0.2584694688):0.1734850263,((((MCMM_ERR3607301_8:0.0742081136,MCSV_ERR3607252_2:0.0672633111):0.0854887604,MCSV_ERR3607269_25:0.1424395397):0.1378080944,MCSV_ERR3607287_24:0.1952188994):0.0963652197,(MCMM_ERR3607311_5:0.1192344697,MCSV_ERR3607264_3:0.1280813810):0.1727416690):0.0757971189):0.1001840245,(MCMM_ERR3607295_4:0.2954931683,MCSV_ERR3607299_15:0.3830640443):0.0727392667):0.0429128640):0.0382641999,(((((MCSV_ERR3607257_20:0.0189133466,MCSV_ERR3607265_15:0.0122446445):0.0099856579,MCSV_ERR3607287_16:0.0156185099):0.0243923446,DCMM_ERR3607269_15:0.0344745026):0.0695466196,MCSV_ERR3607277_1:0.0797396734):0.1236716256,((MCSV_ERR3607269_11:0.0182932120,MCSV_ERR3607290_16:0.0245205833):0.0116490691,(MCSV_ERR3607269_18:0.0256292341,DCMM_ERR3607253_1:0.0252466969):0.0119562591):0.1702816545):0.3586728248):0.0672667914,(((((MCMM_ERR3607265_12:0.0201649987,MCSV_ERR3607269_37:0.0258813227):0.1835396570,MCMM_ERR3607311_13:0.1846338144):0.1617349172,((((MCSV_ERR3607260_14:0.0355422142,(MCSV_ERR3607265_24:0.0491295840,MCSV_ERR3607299_30:0.0681925552):0.0122627535):0.0220643774,MCSV_ERR3607295_28:0.0312617876):0.2048081659,MCSV_ERR3607269_34:0.1774904262):0.0789806845,(MCSV_ERR3607260_4:0.1681334210,(MCSV_ERR3607295_14:0.1151489359,MCSV_ERR3607311_28:0.0843206565):0.0903051457):0.1224972080):0.0474904979):0.0420281508,(MCSV_ERR3607295_33:0.1272365811,DCMM_ERR3607269_12:0.1142656974):0.2708955106):0.1191203433,MCMM_ERR3607271_9:0.3502062195):0.1075553756):0.0468126497,(MCSV_ERR3607287_22:0.3844084006,MCSV_ERR3607299_13:0.3726996268):0.2519105281):0.0909404085,((MCMM_ERR3607287_1:0.4166681955,(MCSV_ERR3607264_1:0.1943843573,MCSV_ERR3607311_38:0.2057051844):0.2062484377):0.0556336844,MCMM_ERR3607311_21:0.4046841929):0.0692036230):0.0600548110):0.0412498257,((((((((((MCMM_ERR3607253_4:0.0762262115,MCSV_ERR3607257_12:0.1042200482):0.0659459682,MCSV_ERR3607299_38:0.1295660491):0.0200591053,(((((MCSV_ERR3607253_17:0.0166226724,MCSV_ERR3607311_18:0.0177358472):0.0772814651,MCSV_ERR3607269_24:0.0641464288):0.0177338408,(MCSV_ERR3607271_7:0.0603348094,((MCSV_ERR3607295_24:0.0191798527,MCSV_ERR3607311_21:0.0358509604):0.0174175438,MCSV_ERR3607301_3:0.0325562930):0.0283697279):0.0463597788):0.0225604569,((MCSV_ERR3607271_2:0.0064680350,MCSV_ERR3607277_22:0.0078257023):0.0066815884,MCSV_ERR3607294_11:0.0057330081):0.0715133051):0.1047094270,DCMM_ERR3607277_3:0.1798095037):0.0261463495):0.0495874987,(MCMM_ERR3607294_1:0.1489692750,MCSV_ERR3607311_7:0.1939066514):0.0457743845):0.0331917552,((((MCSV_ERR3607257_19:0.1117080508,(((MCSV_ERR3607294_10:0.0130590904,MCSV_ERR3607311_13:0.0129390423):0.0658408694,MCSV_ERR3607295_39:0.0756405737):0.0161472114,DCMM_ERR3607311_13:0.0760780145):0.0150354118):0.0468524231,(MCSV_ERR3607269_10:0.1151042649,MCSV_ERR3607271_16:0.1538993489):0.0252416690):0.0170593322,((MCSV_ERR3607269_14:0.0850500092,MCSV_ERR3607271_23:0.0928846853):0.0237525115,MCSV_ERR3607271_22:0.0772095396):0.0487018218):0.0168133056,((MCSV_ERR3607257_25:0.0423345869,MCSV_ERR3607264_23:0.0417595576):0.0372553586,MCSV_ERR3607270_1:0.1055156585):0.0674593889):0.0912034414):0.0250308278,(((((((MCSV_ERR3607260_2:0.0674354776,MCSV_ERR3607269_29:0.0732139499):0.0308930656,MCSV_ERR3607269_15:0.0496386300):0.0329604799,(MCSV_ERR3607264_32:0.0879653521,MCSV_ERR3607294_14:0.1161617366):0.0737145913):0.0351503496,MCSV_ERR3607295_22:0.1244274866):0.0285419652,(MCSV_ERR3607277_15:0.2125505191,MCSV_ERR3607311_37:0.1306224894):0.0269017921):0.0307660175,MCSV_ERR3607271_4:0.1811734057):0.0513414415,(MCSV_ERR3607284_10:0.1433256837,MCSV_ERR3607295_31:0.1310107499):0.1366447898):0.0240737688):0.0412604174,(((MCMM_ERR3607270_1:0.1375042926,MCMM_ERR3607271_4:0.1473319476):0.0548177976,MCSV_ERR3607284_7:0.3244957373):0.0387852329,(((MCSV_ERR3607257_16:0.4405183129,(((MCSV_ERR3607262_14:0.0038790854,MCSV_ERR3607284_11:0.0039635968):0.0883575220,(MCSV_ERR3607262_21:0.0301500739,MCSV_ERR3607284_32:0.0463138790):0.0561101441):0.0500560567,MCSV_ERR3607287_28:0.1008506782):0.0401223646):0.0448723715,MCSV_ERR3607299_41:0.1615098547):0.0909535435,(MCSV_ERR3607260_29:0.1386106546,MCSV_ERR3607270_18:0.1249673540):0.1633025935):0.0339967739):0.0189839897):0.0272252709,MCSV_ERR3607262_20:0.2907945929):0.0301552478,((((((MCSV_ERR3607252_20:0.0343871536,MCSV_ERR3607257_15:0.0265262886):0.0851157552,(MCSV_ERR3607277_25:0.0962258696,DCMM_ERR3607284_10:0.1237798540):0.0282802278):0.1311411893,MCSV_ERR3607262_4:0.2030627627):0.0509528342,(MCSV_ERR3607287_25:0.2014217938,MCSV_ERR3607299_7:0.1989719136):0.0323965268):0.0661448362,((MCSV_ERR3607260_12:0.0143351354,MCSV_ERR3607311_25:0.0152867668):0.2058022761,(MCSV_ERR3607264_17:0.0102010482,MCSV_ERR3607271_3:0.0152577721):0.2426052904):0.0481735349):0.0507418541,MCSV_ERR3607290_17:0.2768848569):0.0181196871):0.1917374016,((MCMM_ERR3607270_7:0.0039363304,MCSV_ERR3607257_29:0.0034082443):0.3166222364,MCSV_ERR3607257_26:0.2915223678):0.1246120073):0.1431351854):0.0281564073,(((MCMM_ERR3607284_10:0.3775194753,(MCSV_ERR3607295_15:0.0638681756,MCSV_ERR3607311_22:0.0667315459):0.2858375397):0.0973002685,(MCSV_ERR3607311_20:0.3233584191,MCSV_ERR3607311_6:0.3488537624):0.0855904959):0.1544939689,(((MCMM_ERR3607311_10:0.2231371850,MCSV_ERR3607299_14:0.2337474209):0.0701383342,MCSV_ERR3607299_23:0.3503069709):0.0575908435,MCSV_ERR3607295_23:0.2852953601):0.2195648488):0.1497695424):0.0385335498,(((((MCMM_ERR3607287_6:0.2184779303,(((MCMM_ERR3607311_11:0.0711761474,MCSV_ERR3607257_2:0.0729980951):0.0352453835,(MCSV_ERR3607257_5:0.0848339515,MCSV_ERR3607311_36:0.0996441434):0.0301764174):0.1015121387,MCSV_ERR3607311_4:0.1574680975):0.0635109697):0.0902837009,DCMM_ERR3607299_11:0.3998995800):0.2315049354,MCSV_ERR3607271_13:0.4192294674):0.0675126156,MCSV_ERR3607311_2:0.5979834386):0.0426377693,MCMM_ERR3607289_4:0.5136010655):0.0384286604):0.1038746581,(((MCMM_ERR3607262_3:0.2187361266,MCSV_ERR3607257_22:0.2161097645):0.1528847627,(MCMM_ERR3607299_2:0.2834702971,(MCSV_ERR3607260_23:0.1154992220,MCSV_ERR3607262_3:0.1375597397):0.0932613728):0.1712653880):0.0583688335,(((MCSV_ERR3607262_22:0.0123950120,MCSV_ERR3607299_31:0.0074805942):0.2777740800,MCSV_ERR3607271_27:0.2851733053):0.0658235031,(MCSV_ERR3607264_25:0.0849324268,MCSV_ERR3607269_35:0.1068202836):0.3788402948):0.1207944347):0.1731492624):0.0589148782,((((((MCMM_ERR3607260_2:0.2998032502,MCSV_ERR3607257_28:0.3205836749):0.0910421274,MCSV_ERR3607301_16:0.3549934705):0.0419559502,MCSV_ERR3607262_7:0.4598347319):0.0372840304,(MCMM_ERR3607277_16:0.5812828257,(MCMM_ERR3607301_17:0.1247430473,MCMM_ERR3607311_29:0.1023253064):0.2862801118):0.0713706697):0.2926961395,((MCMM_ERR3607269_4:0.2261909726,((MCMM_ERR3607271_5:0.0276747516,MCSV_ERR3607287_9:0.0320344211):0.1330786793,MCMM_ERR3607311_4:0.1350998466):0.1209265358):0.2777392537,((MCSV_ERR3607252_18:0.0119012499,DCMM_ERR3607290_2:0.0160863056):0.3684573746,MCSV_ERR3607271_24:0.2277661186):0.2261022823):0.1455353032):0.1145729933,(((MCMM_ERR3607299_18:0.1738968372,MCSV_ERR3607253_12:0.2340145768):0.1002866656,MCSV_ERR3607294_9:0.2273606199):0.1265695860,(MCSV_ERR3607271_18:0.0095371732,MCSV_ERR3607289_5:0.0211665680):0.3499854356):0.2357686184):0.1630798336):0.0806267705,((((MCMM_ERR3607260_1:0.0366559565,MCSV_ERR3607271_26:0.0230830762):0.4163722940,MCSV_ERR3607270_7:0.5785082079):0.3157304630,MCSV_ERR3607295_6:0.8157812891):0.1131986779,(((((((MCMM_ERR3607264_30:0.0628864055,MCSV_ERR3607299_27:0.0373332110):0.0159630225,(MCSV_ERR3607295_29:0.0313389115,MCSV_ERR3607301_31:0.0260030655):0.0155911887):0.0608327931,MCSV_ERR3607284_2:0.0717173294):0.2906399513,(((((((((MCMM_ERR3607270_21:0.0501789766,MCSV_ERR3607262_5:0.0417856396):0.0115246928,MCSV_ERR3607262_18:0.0489214624):0.0509562739,MCSV_ERR3607262_10:0.0831610200):0.0367226381,(MCSV_ERR3607265_3:0.0396907689,(MCSV_ERR3607269_27:0.0267882049,MCSV_ERR3607270_5:0.0189240035):0.0263366714):0.0834488527):0.1545722440,(MCMM_ERR3607290_2:0.1873179505,MCSV_ERR3607299_5:0.2205212102):0.0508082074):0.0490675208,MCSV_ERR3607264_8:0.1343806752):0.0622284979,((((MCMM_ERR3607270_5:0.0576917854,(MCSV_ERR3607265_5:0.0141949350,MCSV_ERR3607277_23:0.0135204802):0.0159509615):0.0102546118,((MCSV_ERR3607270_8:0.0055835257,MCSV_ERR3607290_6:0.0039937976):0.0396226641,MCSV_ERR3607290_2:0.0484021173):0.0077946700):0.0437460902,MCSV_ERR3607270_6:0.0539726717):0.0343259543,((MCSV_ERR3607269_7:0.0399323534,MCSV_ERR3607284_9:0.0317798147):0.0241976657,((MCSV_ERR3607270_21:0.0259219484,MCSV_ERR3607287_6:0.0172468589):0.0290094329,MCSV_ERR3607284_18:0.0438028688):0.0200628180):0.0519742979):0.0468677905):0.0867966812,(MCMM_ERR3607301_4:0.0584603764,MCSV_ERR3607260_11:0.0501628454):0.1490587263):0.0353973811,(MCMM_ERR3607299_14:0.2954451998,(MCSV_ERR3607299_34:0.1239618279,DCMM_ERR3607295_21:0.1285099116):0.0601479510):0.0525233795):0.2042436540):0.0855915016,(MCSV_ERR3607262_6:0.0206766290,MCSV_ERR3607287_3:0.0295080862):0.3557813868):0.5727745795,(MCMM_ERR3607311_23:0.0161760447,MCSV_ERR3607287_32:0.0201728809):0.9574304322):0.0871024109,MCSV_ERR3607264_33:1.1776920161):0.0523062946):0.0761139611):0.1377605173,(((MCMM_ERR3607270_17:0.0870399532,MCSV_ERR3607269_21:0.0765661160):0.0255525016,((MCSV_ERR3607253_5:0.0076833347,MCSV_ERR3607284_13:0.0088698192):0.0219557067,MCSV_ERR3607264_13:0.0251990533):0.0415689326):0.0600480694,MCSV_ERR3607269_42:0.1229418326):0.8536954318):0.3841319542,(((((MCSV_ERR3607253_10:0.0039654784,MCSV_ERR3607290_3:0.0039174035):0.0013748532,MCSV_ERR3607289_10:0.0052863909):0.0019497150,MCSV_ERR3607294_3:0.0053363701):0.0044054477,MCSV_ERR3607284_1:0.0058114901):0.2306855805,(MCSV_ERR3607299_32:0.1594540791,MCSV_ERR3607299_4:0.1510553942):0.1354039288):0.1813874695):0.1722516179,MCMM_ERR3607289_8:0.1820059963):0.0709811333,MCSV_ERR3607287_12:0.1579245050):0.0285092791,((((MCMM_ERR3607311_32:0.0102123791,MCSV_ERR3607252_17:0.0191022825):0.0556716775,MCSV_ERR3607269_31:0.0532143696):0.0525411515,MCSV_ERR3607257_13:0.1471378096):0.0258246430,((MCSV_ERR3607265_10:0.1218089861,MCSV_ERR3607295_26:0.1439395544):0.0318030009,MCSV_ERR3607311_11:0.1714850511):0.0159549189):0.0415298675):0.1317788275,(MCMM_ERR3607260_9:0.1247034622,((MCMM_ERR3607264_32:0.0106191086,MCSV_ERR3607257_4:0.0075980675):0.1014847635,(MCMM_ERR3607277_7:0.0469868497,MCMM_ERR3607284_7:0.0380033698):0.0587778642):0.0470734404):0.0279400612):0.0295263654,MCMM_ERR3607311_33:0.1481771161);

ALISIM COMMAND
--------------
To simulate an alignment of the same length as the original alignment, using the tree and model parameters estimated from this analysis, you can use the following command:

--alisim simulated_MSA -t /nbl/vault4/home/jyeon00/benchmark_binner/tree/gtdb_output/paired_d7.2/align/gtdbtk.bac120.user_msa.fasta.gz.treefile -m "LG+F+I{0.00357592}+R10{0.0536362,0.0572306,0.0908769,0.142161,0.138866,0.296786,0.181873,0.514768,0.155494,0.805722,0.168322,1.20879,0.109928,1.81129,0.0593227,2.71213,0.0331242,3.8226,0.00498274,6.78393}" --length 5036

To mimic the alignment used to produce this analysis, i.e. simulate an alignment of the same length as the original alignment, using the tree and model parameters estimated from this analysis *and* copying the same gap positions as the original alignment, you can use the following command:

iqtree -s /nbl/vault4/home/jyeon00/benchmark_binner/tree/gtdb_output/paired_d7.2/align/gtdbtk.bac120.user_msa.fasta.gz --alisim mimicked_MSA

To simulate any number of alignments in either of the two commandlines above, use the --num-alignments options, for example mimic 100 alignments you would use the command line:

iqtree -s /nbl/vault4/home/jyeon00/benchmark_binner/tree/gtdb_output/paired_d7.2/align/gtdbtk.bac120.user_msa.fasta.gz --alisim mimicked_MSA --num-alignments 100

For more information on using AliSim, please visit: www.iqtree.org/doc/AliSim

TIME STAMP
----------

Date and time: Tue Aug 20 20:39:54 2024
Total CPU time used: 241807 seconds (67h:10m:7s)
Total wall-clock time used: 24521.7 seconds (6h:48m:41s)
