# Supplementary material for: Comprehensive benchmarking of metagenomic binning tools reveals key factors for improved genome recovery
Source: Nat Commun. 2026 Apr 14;17:3467. doi: 10.1038/s41467-026-71521-w (PMC13079874; doi:10.1038/s41467-026-71521-w)
Supplement: Supplementary file 5 — Source Data [file 41467_2026_71521_MOESM5_ESM.zip › Source Data/source_data_figure7e.treefile]

(MCMM_ERR3607252_11:0.1442890118,(((((((((((((((((MCMM_ERR3607252_13:0.1201357223,(MCSV_ERR3607295_38:0.1180363204,MCSV_ERR3607311_35:0.1219638525):0.0247207562):0.0512944433,MCSV_ERR3607262_2:0.1905422560):0.0827810935,(((MCMM_ERR3607264_22:0.2059617199,(MCSV_ERR3607284_24:0.1148610105,MCSV_ERR3607295_1:0.1351485666):0.0881132843):0.0352043201,(MCSV_ERR3607295_4:0.0572943963,MCSV_ERR3607299_36:0.0517570804):0.1655511973):0.0322078386,MCSV_ERR3607295_37:0.2008310273):0.0308642518):0.0497332254,(MCMM_ERR3607277_19:0.0309326408,MCMM_ERR3607311_19:0.0110742794):0.2037667871):0.4298116917,((((((((((((MCMM_ERR3607260_19:0.0168663589,MCSV_ERR3607299_12:0.0184929356):0.1668523682,MCSV_ERR3607299_29:0.1988243127):0.0562673336,MCMM_ERR3607299_16:0.2260327020):0.0777591402,MCSV_ERR3607295_8:0.2642443830):0.0587036342,(MCMM_ERR3607262_6:0.1396801190,((MCMM_ERR3607270_20:0.0272843867,MCMM_ERR3607284_6:0.0325573673):0.0998060894,MCSV_ERR3607277_18:0.1426136918):0.0513834073):0.2130957066):0.0718448188,(((MCSV_ERR3607260_25:0.0944447613,MCSV_ERR3607295_30:0.1011536131):0.1869153542,MCSV_ERR3607301_27:0.2801612552):0.0388539680,MCSV_ERR3607269_5:0.2176450003):0.1079303066):0.0337630988,MCMM_ERR3607277_3:0.4182715782):0.0505260197,(((MCMM_ERR3607295_15:0.2638481789,MCMM_ERR3607301_3:0.2584694688):0.1734850263,((((MCMM_ERR3607301_8:0.0742081136,MCSV_ERR3607252_2:0.0672633111):0.0854887604,MCSV_ERR3607269_25:0.1424395397):0.1378080944,MCSV_ERR3607287_24:0.1952188994):0.0963652197,(MCMM_ERR3607311_5:0.1192344697,MCSV_ERR3607264_3:0.1280813810):0.1727416690):0.0757971189):0.1001840245,(MCMM_ERR3607295_4:0.2954931683,MCSV_ERR3607299_15:0.3830640443):0.0727392667):0.0429128640):0.0382641999,(((((MCSV_ERR3607257_20:0.0189133466,MCSV_ERR3607265_15:0.0122446445):0.0099856579,MCSV_ERR3607287_16:0.0156185099):0.0243923446,DCMM_ERR3607269_15:0.0344745026):0.0695466196,MCSV_ERR3607277_1:0.0797396734):0.1236716256,((MCSV_ERR3607269_11:0.0182932120,MCSV_ERR3607290_16:0.0245205833):0.0116490691,(MCSV_ERR3607269_18:0.0256292341,DCMM_ERR3607253_1:0.0252466969):0.0119562591):0.1702816545):0.3586728248):0.0672667914,(((((MCMM_ERR3607265_12:0.0201649987,MCSV_ERR3607269_37:0.0258813227):0.1835396570,MCMM_ERR3607311_13:0.1846338144):0.1617349172,((((MCSV_ERR3607260_14:0.0355422142,(MCSV_ERR3607265_24:0.0491295840,MCSV_ERR3607299_30:0.0681925552):0.0122627535):0.0220643774,MCSV_ERR3607295_28:0.0312617876):0.2048081659,MCSV_ERR3607269_34:0.1774904262):0.0789806845,(MCSV_ERR3607260_4:0.1681334210,(MCSV_ERR3607295_14:0.1151489359,MCSV_ERR3607311_28:0.0843206565):0.0903051457):0.1224972080):0.0474904979):0.0420281508,(MCSV_ERR3607295_33:0.1272365811,DCMM_ERR3607269_12:0.1142656974):0.2708955106):0.1191203433,MCMM_ERR3607271_9:0.3502062195):0.1075553756):0.0468126497,(MCSV_ERR3607287_22:0.3844084006,MCSV_ERR3607299_13:0.3726996268):0.2519105281):0.0909404085,((MCMM_ERR3607287_1:0.4166681955,(MCSV_ERR3607264_1:0.1943843573,MCSV_ERR3607311_38:0.2057051844):0.2062484377):0.0556336844,MCMM_ERR3607311_21:0.4046841929):0.0692036230):0.0600548110):0.0412498257,((((((((((MCMM_ERR3607253_4:0.0762262115,MCSV_ERR3607257_12:0.1042200482):0.0659459682,MCSV_ERR3607299_38:0.1295660491):0.0200591053,(((((MCSV_ERR3607253_17:0.0166226724,MCSV_ERR3607311_18:0.0177358472):0.0772814651,MCSV_ERR3607269_24:0.0641464288):0.0177338408,(MCSV_ERR3607271_7:0.0603348094,((MCSV_ERR3607295_24:0.0191798527,MCSV_ERR3607311_21:0.0358509604):0.0174175438,MCSV_ERR3607301_3:0.0325562930):0.0283697279):0.0463597788):0.0225604569,((MCSV_ERR3607271_2:0.0064680350,MCSV_ERR3607277_22:0.0078257023):0.0066815884,MCSV_ERR3607294_11:0.0057330081):0.0715133051):0.1047094270,DCMM_ERR3607277_3:0.1798095037):0.0261463495):0.0495874987,(MCMM_ERR3607294_1:0.1489692750,MCSV_ERR3607311_7:0.1939066514):0.0457743845):0.0331917552,((((MCSV_ERR3607257_19:0.1117080508,(((MCSV_ERR3607294_10:0.0130590904,MCSV_ERR3607311_13:0.0129390423):0.0658408694,MCSV_ERR3607295_39:0.0756405737):0.0161472114,DCMM_ERR3607311_13:0.0760780145):0.0150354118):0.0468524231,(MCSV_ERR3607269_10:0.1151042649,MCSV_ERR3607271_16:0.1538993489):0.0252416690):0.0170593322,((MCSV_ERR3607269_14:0.0850500092,MCSV_ERR3607271_23:0.0928846853):0.0237525115,MCSV_ERR3607271_22:0.0772095396):0.0487018218):0.0168133056,((MCSV_ERR3607257_25:0.0423345869,MCSV_ERR3607264_23:0.0417595576):0.0372553586,MCSV_ERR3607270_1:0.1055156585):0.0674593889):0.0912034414):0.0250308278,(((((((MCSV_ERR3607260_2:0.0674354776,MCSV_ERR3607269_29:0.0732139499):0.0308930656,MCSV_ERR3607269_15:0.0496386300):0.0329604799,(MCSV_ERR3607264_32:0.0879653521,MCSV_ERR3607294_14:0.1161617366):0.0737145913):0.0351503496,MCSV_ERR3607295_22:0.1244274866):0.0285419652,(MCSV_ERR3607277_15:0.2125505191,MCSV_ERR3607311_37:0.1306224894):0.0269017921):0.0307660175,MCSV_ERR3607271_4:0.1811734057):0.0513414415,(MCSV_ERR3607284_10:0.1433256837,MCSV_ERR3607295_31:0.1310107499):0.1366447898):0.0240737688):0.0412604174,(((MCMM_ERR3607270_1:0.1375042926,MCMM_ERR3607271_4:0.1473319476):0.0548177976,MCSV_ERR3607284_7:0.3244957373):0.0387852329,(((MCSV_ERR3607257_16:0.4405183129,(((MCSV_ERR3607262_14:0.0038790854,MCSV_ERR3607284_11:0.0039635968):0.0883575220,(MCSV_ERR3607262_21:0.0301500739,MCSV_ERR3607284_32:0.0463138790):0.0561101441):0.0500560567,MCSV_ERR3607287_28:0.1008506782):0.0401223646):0.0448723715,MCSV_ERR3607299_41:0.1615098547):0.0909535435,(MCSV_ERR3607260_29:0.1386106546,MCSV_ERR3607270_18:0.1249673540):0.1633025935):0.0339967739):0.0189839897):0.0272252709,MCSV_ERR3607262_20:0.2907945929):0.0301552478,((((((MCSV_ERR3607252_20:0.0343871536,MCSV_ERR3607257_15:0.0265262886):0.0851157552,(MCSV_ERR3607277_25:0.0962258696,DCMM_ERR3607284_10:0.1237798540):0.0282802278):0.1311411893,MCSV_ERR3607262_4:0.2030627627):0.0509528342,(MCSV_ERR3607287_25:0.2014217938,MCSV_ERR3607299_7:0.1989719136):0.0323965268):0.0661448362,((MCSV_ERR3607260_12:0.0143351354,MCSV_ERR3607311_25:0.0152867668):0.2058022761,(MCSV_ERR3607264_17:0.0102010482,MCSV_ERR3607271_3:0.0152577721):0.2426052904):0.0481735349):0.0507418541,MCSV_ERR3607290_17:0.2768848569):0.0181196871):0.1917374016,((MCMM_ERR3607270_7:0.0039363304,MCSV_ERR3607257_29:0.0034082443):0.3166222364,MCSV_ERR3607257_26:0.2915223678):0.1246120073):0.1431351854):0.0281564073,(((MCMM_ERR3607284_10:0.3775194753,(MCSV_ERR3607295_15:0.0638681756,MCSV_ERR3607311_22:0.0667315459):0.2858375397):0.0973002685,(MCSV_ERR3607311_20:0.3233584191,MCSV_ERR3607311_6:0.3488537624):0.0855904959):0.1544939689,(((MCMM_ERR3607311_10:0.2231371850,MCSV_ERR3607299_14:0.2337474209):0.0701383342,MCSV_ERR3607299_23:0.3503069709):0.0575908435,MCSV_ERR3607295_23:0.2852953601):0.2195648488):0.1497695424):0.0385335498,(((((MCMM_ERR3607287_6:0.2184779303,(((MCMM_ERR3607311_11:0.0711761474,MCSV_ERR3607257_2:0.0729980951):0.0352453835,(MCSV_ERR3607257_5:0.0848339515,MCSV_ERR3607311_36:0.0996441434):0.0301764174):0.1015121387,MCSV_ERR3607311_4:0.1574680975):0.0635109697):0.0902837009,DCMM_ERR3607299_11:0.3998995800):0.2315049354,MCSV_ERR3607271_13:0.4192294674):0.0675126156,MCSV_ERR3607311_2:0.5979834386):0.0426377693,MCMM_ERR3607289_4:0.5136010655):0.0384286604):0.1038746581,(((MCMM_ERR3607262_3:0.2187361266,MCSV_ERR3607257_22:0.2161097645):0.1528847627,(MCMM_ERR3607299_2:0.2834702971,(MCSV_ERR3607260_23:0.1154992220,MCSV_ERR3607262_3:0.1375597397):0.0932613728):0.1712653880):0.0583688335,(((MCSV_ERR3607262_22:0.0123950120,MCSV_ERR3607299_31:0.0074805942):0.2777740800,MCSV_ERR3607271_27:0.2851733053):0.0658235031,(MCSV_ERR3607264_25:0.0849324268,MCSV_ERR3607269_35:0.1068202836):0.3788402948):0.1207944347):0.1731492624):0.0589148782,((((((MCMM_ERR3607260_2:0.2998032502,MCSV_ERR3607257_28:0.3205836749):0.0910421274,MCSV_ERR3607301_16:0.3549934705):0.0419559502,MCSV_ERR3607262_7:0.4598347319):0.0372840304,(MCMM_ERR3607277_16:0.5812828257,(MCMM_ERR3607301_17:0.1247430473,MCMM_ERR3607311_29:0.1023253064):0.2862801118):0.0713706697):0.2926961395,((MCMM_ERR3607269_4:0.2261909726,((MCMM_ERR3607271_5:0.0276747516,MCSV_ERR3607287_9:0.0320344211):0.1330786793,MCMM_ERR3607311_4:0.1350998466):0.1209265358):0.2777392537,((MCSV_ERR3607252_18:0.0119012499,DCMM_ERR3607290_2:0.0160863056):0.3684573746,MCSV_ERR3607271_24:0.2277661186):0.2261022823):0.1455353032):0.1145729933,(((MCMM_ERR3607299_18:0.1738968372,MCSV_ERR3607253_12:0.2340145768):0.1002866656,MCSV_ERR3607294_9:0.2273606199):0.1265695860,(MCSV_ERR3607271_18:0.0095371732,MCSV_ERR3607289_5:0.0211665680):0.3499854356):0.2357686184):0.1630798336):0.0806267705,((((MCMM_ERR3607260_1:0.0366559565,MCSV_ERR3607271_26:0.0230830762):0.4163722940,MCSV_ERR3607270_7:0.5785082079):0.3157304630,MCSV_ERR3607295_6:0.8157812891):0.1131986779,(((((((MCMM_ERR3607264_30:0.0628864055,MCSV_ERR3607299_27:0.0373332110):0.0159630225,(MCSV_ERR3607295_29:0.0313389115,MCSV_ERR3607301_31:0.0260030655):0.0155911887):0.0608327931,MCSV_ERR3607284_2:0.0717173294):0.2906399513,(((((((((MCMM_ERR3607270_21:0.0501789766,MCSV_ERR3607262_5:0.0417856396):0.0115246928,MCSV_ERR3607262_18:0.0489214624):0.0509562739,MCSV_ERR3607262_10:0.0831610200):0.0367226381,(MCSV_ERR3607265_3:0.0396907689,(MCSV_ERR3607269_27:0.0267882049,MCSV_ERR3607270_5:0.0189240035):0.0263366714):0.0834488527):0.1545722440,(MCMM_ERR3607290_2:0.1873179505,MCSV_ERR3607299_5:0.2205212102):0.0508082074):0.0490675208,MCSV_ERR3607264_8:0.1343806752):0.0622284979,((((MCMM_ERR3607270_5:0.0576917854,(MCSV_ERR3607265_5:0.0141949350,MCSV_ERR3607277_23:0.0135204802):0.0159509615):0.0102546118,((MCSV_ERR3607270_8:0.0055835257,MCSV_ERR3607290_6:0.0039937976):0.0396226641,MCSV_ERR3607290_2:0.0484021173):0.0077946700):0.0437460902,MCSV_ERR3607270_6:0.0539726717):0.0343259543,((MCSV_ERR3607269_7:0.0399323534,MCSV_ERR3607284_9:0.0317798147):0.0241976657,((MCSV_ERR3607270_21:0.0259219484,MCSV_ERR3607287_6:0.0172468589):0.0290094329,MCSV_ERR3607284_18:0.0438028688):0.0200628180):0.0519742979):0.0468677905):0.0867966812,(MCMM_ERR3607301_4:0.0584603764,MCSV_ERR3607260_11:0.0501628454):0.1490587263):0.0353973811,(MCMM_ERR3607299_14:0.2954451998,(MCSV_ERR3607299_34:0.1239618279,DCMM_ERR3607295_21:0.1285099116):0.0601479510):0.0525233795):0.2042436540):0.0855915016,(MCSV_ERR3607262_6:0.0206766290,MCSV_ERR3607287_3:0.0295080862):0.3557813868):0.5727745795,(MCMM_ERR3607311_23:0.0161760447,MCSV_ERR3607287_32:0.0201728809):0.9574304322):0.0871024109,MCSV_ERR3607264_33:1.1776920161):0.0523062946):0.0761139611):0.1377605173,(((MCMM_ERR3607270_17:0.0870399532,MCSV_ERR3607269_21:0.0765661160):0.0255525016,((MCSV_ERR3607253_5:0.0076833347,MCSV_ERR3607284_13:0.0088698192):0.0219557067,MCSV_ERR3607264_13:0.0251990533):0.0415689326):0.0600480694,MCSV_ERR3607269_42:0.1229418326):0.8536954318):0.3841319542,(((((MCSV_ERR3607253_10:0.0039654784,MCSV_ERR3607290_3:0.0039174035):0.0013748532,MCSV_ERR3607289_10:0.0052863909):0.0019497150,MCSV_ERR3607294_3:0.0053363701):0.0044054477,MCSV_ERR3607284_1:0.0058114901):0.2306855805,(MCSV_ERR3607299_32:0.1594540791,MCSV_ERR3607299_4:0.1510553942):0.1354039288):0.1813874695):0.1722516179,MCMM_ERR3607289_8:0.1820059963):0.0709811333,MCSV_ERR3607287_12:0.1579245050):0.0285092791,((((MCMM_ERR3607311_32:0.0102123791,MCSV_ERR3607252_17:0.0191022825):0.0556716775,MCSV_ERR3607269_31:0.0532143696):0.0525411515,MCSV_ERR3607257_13:0.1471378096):0.0258246430,((MCSV_ERR3607265_10:0.1218089861,MCSV_ERR3607295_26:0.1439395544):0.0318030009,MCSV_ERR3607311_11:0.1714850511):0.0159549189):0.0415298675):0.1317788275,(MCMM_ERR3607260_9:0.1247034622,((MCMM_ERR3607264_32:0.0106191086,MCSV_ERR3607257_4:0.0075980675):0.1014847635,(MCMM_ERR3607277_7:0.0469868497,MCMM_ERR3607284_7:0.0380033698):0.0587778642):0.0470734404):0.0279400612):0.0295263654,MCMM_ERR3607311_33:0.1481771161);
