# Supplementary material for: Comprehensive benchmarking of metagenomic binning tools reveals key factors for improved genome recovery
Source: Nat Commun. 2026 Apr 14;17:3467. doi: 10.1038/s41467-026-71521-w (PMC13079874; doi:10.1038/s41467-026-71521-w)
Supplement: Supplementary file 5 — Source Data [file 41467_2026_71521_MOESM5_ESM.zip › Source Data/source_data_supple.xlsx]

## Sheet: Supple Fig 1a
Taxon	60_L	60_M	60_H	60_SH	150_L	150_M	150_H	150_SH	600_L	600_M	600_H	600_SH	1000_L	1000_M	1000_H	1000_SH	1500_L	1500_M	1500_H	1500_SH
Acidobacteriota	0	0	0	0	1.22558	0	0	0	0.446278	0.833332	0.375977	0.04546	0.994305	0.578029	0.288248	1.04462	0.296072	0.391605	0.218279	0.242436
Actinomycetota	10.1057	11.4057	11.4263	13.2278	8.28584	12.7105	23.8439	14.1425	15.3745	17.3937	11.4113	9.71158	11.6618	14.9186	12.116	16.0652	13.7996	11.1319	11.86	13.0293
Aquificota	0	0	0	0	0.12635	0	0	0.13724	0.324581	0.0627516	0	0.767799	0.0333708	0.71073	0.145487	0.124181	0.328275	0.838014	0.310864	1.06285
Armatimonadota	0	0	0	0	0	0	0	0	0	0	0	0	0	0	0.105399	0	0.00164579	0	0.0256734	0.0305342
Atribacterota	0	0	0	0	0	0	0.424565	0	0	0	0	0	0.087812	0	0.149718	0	0.109997	0.254305	0.0398917	0.0310563
Bacillota	7.17963	14.5272	16.0714	22.6583	19.9231	10.9921	17.5319	30.1548	17.9894	12.6104	18.949	17.7123	16.988	18.8717	10.253	15.3783	15.4274	17.7435	17.3657	16.8155
Bacteroidota	7.47768	10.0867	11.9004	11.5676	6.04146	10.8679	10.1862	4.59131	7.00961	10.8329	7.47467	7.64142	6.97639	5.72057	7.19533	6.28188	7.76593	6.69581	7.66259	7.29878
Balneolota	0	0	0	0	0	0	0	0	0	0.442643	0	0	0	0.0298523	0.0556266	0	0.067056	0	0.0653842	0
Bdellovibrionota	0	0	0	0	0.48469	0	0	0.15041	0	0.0789423	0.240079	0	0.319185	0.105866	0.0925172	0.100372	0.178538	0.0206969	0.412412	0.13765
Caldisericota	0	0	0	0	0	0	0	0	0	0	0.0608524	0	0	0	0	0	0.00753652	0.0107801	0.0828179	0
Calditrichota	0	0	0	0	0	0	0	0	0	0	0	0	0	0.102919	0.0115784	0.188972	0.678939	0	0.00800848	0.433423
Campylobacterota	1.1402	0	0.29623	1.36017	1.96811	1.75698	2.51903	1.41741	1.42639	0.820503	1.46006	5.56901	2.15142	3.56715	2.40397	1.64019	1.42742	1.14901	2.25411	1.70194
Candidatus Absconditabacteria	0	0	0	0	0	0	0	0	0.0591775	0	0	0	0	0	0	0	0.0740305	0	0.0354604	0.0533972
Candidatus Bipolaricaulota	0	0	0	0	0	0	0	0	0	0	0	0	0.130476	0.0995509	0	0.0731654	0.0393685	0.0128979	0.0239551	0
Candidatus Cloacimonadota	0	0	0	0	0	0	0	0	0	0	0	0	0	0.0166804	0.0715156	0.00955782	0	0	0.0713127	0.0492302
Candidatus Omnitrophota	0	0	0	0	0	0	0	0	0	0	0	0	0	0	0.0261943	0	0	0	0.0189611	0.0149207
Candidatus Saccharibacteria	0	0	0	0	0	0	0	0	0.216424	1.22356	0.0500202	0.27606	0.0484269	0.0267748	0.632182	0.0452404	0.281731	0.104398	0.00948558	0.380046
Chlamydiota	0	0	0.893841	0	0.07463	0.55489	0	0	0.425842	0.398274	1.07161	0.633199	0.624943	0.508631	1.4774	0.38028	0.41499	0.475025	0.607198	0.527827
Chlorobiota	0	0	0	1.03228	0	0	0	0	0.164062	0.149449	0.0449192	0.664939	0.383714	0.286022	0.0824424	0.407831	0.159722	0.374722	0.179975	0.345304
Chloroflexota	0	1.27473	0	0	0	1.05566	0.745964	0.48748	1.14696	0.584537	0.93442	0.38287	0.315474	0.57015	0.290634	0.233838	0.189527	0.447653	0.677737	0.337171
Chrysiogenota	0	0	0	0	0.44447	0	0	0	0	0	0	0	0.21859	0	0	0	0.041205	0.0118842	0.0815418	0
Coprothermobacterota	0	0	0	0	0	0	0	0	0	0	0	0	0.0252745	0.0505323	0	0	0	0	0	0.0128623
Cyanobacteriota	1.82015	2.02135	0.32966	1.02527	7.0627	0	0.472752	0.875269	2.22888	2.14853	1.4772	1.83271	1.5897	1.70859	2.20072	2.18059	1.31842	1.40465	1.96542	1.68333
Deferribacterota	0	0	0	0	0	0	0	0	0.720879	0.117858	0.166994	0.0763899	0	0.0852463	0.10193	0.220083	0.252589	0.193168	0.155196	0.203658
Deinococcota	0	3.43102	0	0	0	1.89666	0	0.20694	0.413792	0.216473	0.299191	0.20136	0.751366	1.48114	1.20844	0.853114	1.28868	0.437556	0.773266	0.279436
Dictyoglomota	0	0	0	0	0	0	0	0	0	0	0.0455493	0.0873099	0.108752	0.0886345	0.259778	0.033245	0.238921	0.126982	0	0.149859
Elusimicrobiota	0	0	0	0	0	0	0	0	0.174	0.214852	0	0.0791399	0.132236	0.037601	0.0361087	0	0	0.149616	0.0167103	0
Fibrobacterota	0	0	0	0	0	0	0	0	0	0	0	0.0590199	0.123828	0.0504922	0.0700019	0	0.0604929	0	0	0.182733
Fusobacteriota	3.00094	1.31872	5.00936	0	1.06368	1.25265	0	0.920549	1.42642	0.366162	0.607874	0.34626	0.607312	0.49574	0.549178	0.240766	0.291054	0.506943	0.380197	0.717107
Gemmatimonadota	0.53162	0	0	1.21672	0	0	0	0	0.189122	0	0	0.28552	0.20815	0.0319874	0.163251	0.0575796	0.0364182	0.143373	0.0283864	0.0520417
Ignavibacteriota	0	0	0	0	0	0	0	0	1.07527	0	0	0	0.0910204	0.0690772	0	0.377337	0.186817	3.19914	0.133913	0.0276926
Kiritimatiellota	0	0	0	0	0.20036	0.68191	0	0	0.269166	0	0	0	0.055266	0.0547926	0	0.0140283	0.0246568	0.0292687	0.114108	0.190103
Lentisphaerota	0	0	0	0	6.59976	0	0	0	0.0582768	0	0	0	0	0.0438561	0	0	0	0	0.0552555	0
Mycoplasmatota	6.2677	0	0	1.45185	2.79764	0.08931	1.99525	1.71007	4.43514	4.88007	1.87452	5.27839	2.97663	2.04963	4.10001	2.50682	2.0034	2.27982	2.66371	2.63125
Myxococcota	0	0	0.955691	0	4.13771	0.24783	0	0.71266	0.28634	0.848392	0.0301761	0.31557	0.101862	2.04946	0.597006	0.40511	0.527938	0.332576	0.636368	0.908083
Nitrospirota	0	0	6.25905	0	0	0	1.4095	0	0	0	0.153171	0.28868	0.114967	0	0.671489	0.210495	0.243256	0.0557371	0.0589332	0.110851
Planctomycetota	0	0	0.48419	0	1.44759	0.57419	0.426649	3.80437	1.19355	1.73578	1.16675	1.54912	1.33943	1.45355	1.05875	0.961244	2.2661	3.59702	2.49049	1.51548
Pseudomonadota	56.1279	47.1746	45.0085	34.3161	32.2173	52.6917	38.3713	36.9563	38.4024	39.3186	45.9744	40.3938	44.3968	37.6437	43.6125	45.3691	41.6165	41.922	43.0056	42.4477
Rhodothermota	0	0	0	0	0	0	0	0	0	0	0.248741	0	0.235366	0	0	0.0896918	0.0735689	0.0108403	0.0231211	0.0243892
Spirochaetota	5.34804	3.4478	0	0.72822	0.51226	1.95465	0	1.21023	1.1872	1.56464	0.781329	2.21337	1.03877	1.10694	5.34433	1.32899	4.54145	1.59948	1.7532	2.84544
Synergistota	0	0	0	3.31047	0	0	0.230676	0	0.102362	0	0.0602323	0	0.0919256	0.151286	0.299896	0.0963166	0.621015	0.218411	0.167324	0.144688
Thermodesulfobacteriota	0	0	1.36546	8.10512	3.83592	1.27528	1.6044	0.774009	2.01169	2.22535	2.45914	1.92091	4.20775	3.64531	2.44804	2.54543	1.60141	2.88895	2.37372	1.69998
Thermomicrobiota	0	0	0	0	0	0	0	1.74844	0	0.240239	0.0649332	0.21447	0.105302	0.0596544	0.404944	0.0155959	0.0333775	0.0202653	0.0490457	0.0313575
Thermotogota	0.15519	5.31213	0	0	1.5508	1.39774	0	0	1.13498	0.556649	1.44816	1.05983	0.553364	1.18385	1.26276	0.490675	0.845696	0.856552	0.732731	0.983078
Verrucomicrobiota	0.84523	0	0	0	0	0	0.237778	0	0.107316	0.13537	1.06873	0.39358	0.211137	0.345717	0.213675	0.0300692	0.63935	0.365508	0.411879	0.667475

## Sheet: Supple Fig 1b
abundance	log10_abundance
1.24655e-05	-4.90429
2.74973e-05	-4.56071
0.00400268	-2.39765
0.000490183	-3.30964
0.000328534	-3.48342
0.00139956	-2.85401
0.000676861	-3.1695
0.00304871	-2.51588
0.000578096	-3.238
0.000259612	-3.58568
1.16005e-05	-4.93552
0.00031124	-3.5069
0.000510507	-3.292
2.2999e-06	-5.63829
0.000130608	-3.88403
7.4794e-06	-5.12613
8.02621e-05	-4.09549
9.5926e-06	-5.01806
2.16213e-05	-4.66512
0.000472063	-3.326
0.000151623	-3.81923
0.00463771	-2.3337
0.000202529	-3.69351
0.000136906	-3.86358
8.8953e-06	-5.05084
0.00243923	-2.61275
4.01179e-05	-4.39666
4.12537e-05	-4.38454
0.000154706	-3.81049
2.31377e-05	-4.63568
0.000540796	-3.26697
1.28469e-05	-4.8912
0.00010694	-3.97086
9.43815e-05	-4.02511
0.00047856	-3.32006
0.000707404	-3.15033
2.68602e-05	-4.57089
1.58328e-05	-4.80044
0.000167901	-3.77495
6.42066e-05	-4.19242
0.00212218	-2.67322
0.000441927	-3.35465
6.42864e-05	-4.19188
0.00122772	-2.9109
0.00243837	-2.6129
4.10199e-05	-4.38701
0.000118131	-3.92764
0.000369539	-3.43234
6.44301e-05	-4.19091
4.63997e-05	-4.33348
2.55391e-05	-4.59279
5.77461e-05	-4.23848
4.04934e-05	-4.39262
0.000257649	-3.58897
1.27307e-05	-4.89515
0.000396981	-3.40123
0.00124809	-2.90376
2.1298e-06	-5.67166
5.6725e-06	-5.24623
5.93609e-05	-4.2265
6.79396e-05	-4.16788
3.15627e-05	-4.50083
5.48808e-05	-4.26058
0.000120325	-3.91965
5.64265e-05	-4.24852
0.00247761	-2.60597
4.9212e-06	-5.30793
1.18217e-05	-4.92732
2.5651e-06	-5.5909
2.35581e-05	-4.62786
1.89301e-05	-4.72285
6.2837e-06	-5.20178
0.000283885	-3.54686
9.82232e-05	-4.00779
4.78017e-05	-4.32056
0.000408448	-3.38886
8.03339e-05	-4.0951
0.000286962	-3.54218
7.95466e-05	-4.09938
5.40363e-05	-4.26731
0.00012374	-3.90749
9.004e-06	-5.04556
0.000298337	-3.52529
7.56092e-05	-4.12143
9.03912e-05	-4.04387
0.000875793	-3.0576
7.25744e-05	-4.13922
1.31845e-05	-4.87994
0.000132716	-3.87708
0.000260237	-3.58463
6.94001e-05	-4.15864
0.000287027	-3.54208
6.78903e-05	-4.16819
1.82409e-05	-4.73895
7.5669e-05	-4.12108
4.536e-07	-6.34333
0.000336544	-3.47296
3.8985e-06	-5.4091
0.000129791	-3.88675
4.15019e-05	-4.38193
1.36953e-05	-4.86343
0.000131604	-3.88073
0.000223446	-3.65083
0.000138874	-3.85738
2.58881e-05	-4.5869
2.58031e-05	-4.58833
1.39668e-05	-4.8549
0.000282815	-3.5485
0.000135172	-3.86911
0.0201977	-1.6947
7.66363e-05	-4.11557
8.50427e-05	-4.07036
0.0010828	-2.96545
0.000583629	-3.23386
0.00167073	-2.77709
7.57148e-05	-4.12082
1.55301e-05	-4.80883
9.1575e-06	-5.03822
2.44063e-05	-4.6125
1.82319e-05	-4.73917
0.00133074	-2.87591
0.000432725	-3.36379
0.000470765	-3.3272
8.7563e-06	-5.05768
8.10527e-05	-4.09123
0.00356485	-2.44796
0.00012368	-3.9077
0.000198942	-3.70127
0.00848829	-2.07118
0.000172983	-3.762
3.54469e-05	-4.45042
7.04973e-05	-4.15183
6.71078e-05	-4.17323
0.000446285	-3.35039
3.44085e-05	-4.46333
0.254975	-0.593502
5.06114e-05	-4.29575
0.0121576	-1.91515
8.30557e-05	-4.08063
0.00730674	-2.13628
0.000174075	-3.75926
0.000188006	-3.72583
0.000416866	-3.38
7.0186e-06	-5.15375
0.000331946	-3.47893
0.000104868	-3.97936
3.10219e-05	-4.50833
4.50533e-05	-4.34627
8.7571e-05	-4.05764
1.90318e-05	-4.72052
4.5698e-05	-4.3401
0.000130907	-3.88304
3.48147e-05	-4.45824
0.00018222	-3.73941
2.3187e-06	-5.63476
0.00150447	-2.82262
0.00102444	-2.98952
0.000229476	-3.63926
7.3195e-05	-4.13552
9.1989e-06	-5.03626
3.0332e-05	-4.5181
9.33431e-05	-4.02992
0.000616993	-3.20972
0.000323642	-3.48994
0.000138645	-3.8581
0.0066184	-2.17925
4.53519e-05	-4.3434
4.39464e-05	-4.35708
4.42745e-05	-4.35385
2.32911e-05	-4.63281
3.10305e-05	-4.50821
0.00236767	-2.62568
2.56062e-05	-4.59165
6.5996e-05	-4.18048
4.3083e-06	-5.36569
6.15047e-05	-4.21109
5.21771e-05	-4.28252
0.000215376	-3.6668
0.00208299	-2.68131
1.93911e-05	-4.7124
3.3207e-06	-5.47877
0.00245057	-2.61073
0.000233839	-3.63108
0.000245612	-3.60975
2.5094e-06	-5.60043
0.000218768	-3.66002
7.81255e-05	-4.10721
6.8006e-05	-4.16745
0.0011951	-2.9226
2.73142e-05	-4.56361
0.000731999	-3.13549
0.00242342	-2.61557
9.89488e-05	-4.00459
5.59348e-05	-4.25232
0.00256511	-2.59089
1.26739e-05	-4.89709
2.66703e-05	-4.57397
0.000110001	-3.9586
6.74429e-05	-4.17106
5.5656e-06	-5.25449
6.7914e-06	-5.16804
0.00259439	-2.58597
3.868e-06	-5.41251
3.10066e-05	-4.50855
1.0639e-05	-4.9731
0.0068319	-2.16546
4.95251e-05	-4.30517
0.000100988	-3.99573
7.8183e-05	-4.10689
0.000120323	-3.91965
0.000644052	-3.19108
6.10171e-05	-4.21455
5.09249e-05	-4.29307
0.0010526	-2.97774
0.000141955	-3.84785
0.000442795	-3.3538
7.1496e-06	-5.14572
6.03209e-05	-4.21953
0.000804471	-3.09449
2.25629e-05	-4.64661
6.92768e-05	-4.15941
0.00014674	-3.83345
0.00098624	-3.00602
0.000332304	-3.47846
9.6934e-06	-5.01352
0.00010763	-3.96807
1.81439e-05	-4.74127
3.99054e-05	-4.39897
2.48836e-05	-4.60409
0.000116099	-3.93517
0.000119435	-3.92287
1.50722e-05	-4.82182
0.00105436	-2.97701
0.0032199	-2.49216
0.00299351	-2.52382
0.000155832	-3.80734
1.8768e-06	-5.72658
0.000134539	-3.87115
1.25353e-05	-4.90187
7.3358e-06	-5.13455
4.37544e-05	-4.35898
0.00113114	-2.94649
0.000289652	-3.53812
1.7762e-05	-4.75051
0.00182774	-2.73808
0.025459	-1.59416
1.9456e-06	-5.71095
0.000364959	-3.43776
0.000594629	-3.22575
0.000108617	-3.9641
0.00287634	-2.54116
2.14085e-05	-4.66941
0.000344939	-3.46226
0.000102137	-3.99082
0.0374965	-1.42601
0.000628315	-3.20182
1.94017e-05	-4.71216
1.20196e-05	-4.92011
0.00247943	-2.60565
4.43641e-05	-4.35297
0.00213396	-2.67081
8.81902e-05	-4.05458
0.000139626	-3.85503
0.000183731	-3.73582
0.00205037	-2.68817
0.00037633	-3.42443
0.000217875	-3.66179
9.20725e-05	-4.03587
1.4488e-05	-4.83899
0.00170596	-2.76803
4.4787e-06	-5.34885
0.00118488	-2.92633
0.000130703	-3.88372
0.0136605	-1.86453
1.32421e-05	-4.87804
1.30213e-05	-4.88535
0.000464553	-3.33297
0.000511169	-3.29144
0.000132431	-3.87801
0.00190634	-2.7198
1.60459e-05	-4.79464
8.9446e-06	-5.04844
0.00170951	-2.76713
4.97856e-05	-4.3029
0.000384725	-3.41485
2.76779e-05	-4.55787
0.000149547	-3.82522
2.6227e-06	-5.58125
0.000171719	-3.76518
0.000346989	-3.45968
1.19775e-05	-4.92163
0.00011198	-3.95086
7.92798e-05	-4.10084
4.92526e-05	-4.30757
9.22424e-05	-4.03507
0.000329085	-3.48269
0.00128602	-2.89075
3.04367e-05	-4.5166
3.99357e-05	-4.39864
0.00960829	-2.01735
0.00034681	-3.45991
0.000248179	-3.60524
2.8533e-05	-4.54465
1.8787e-06	-5.72614
0.000221505	-3.65462
4.0062e-06	-5.39727
4.8262e-05	-4.31639
0.000866742	-3.06211
0.000346597	-3.46017
9.8522e-06	-5.00647
0.00075981	-3.1193
0.000323003	-3.49079
8.68473e-05	-4.06124
1.49108e-05	-4.8265
1.83753e-05	-4.73577
0.000147112	-3.83235
0.000131956	-3.87957
5.41519e-05	-4.26639
0.000620163	-3.20749
1.4494e-05	-4.83881
6.43697e-05	-4.19132
4.43779e-05	-4.35283
9.58793e-05	-4.01828
8.53809e-05	-4.06864
1.24645e-05	-4.90433
0.00182977	-2.7376
3.687e-07	-6.43333
0.000848191	-3.07151
0.000161684	-3.79133
1.71103e-05	-4.76674
1.94338e-05	-4.71144
9.74926e-05	-4.01103
0.000297464	-3.52657
5.57237e-05	-4.25396
0.000268065	-3.57176
0.00246459	-2.60826
5.07213e-05	-4.29481
0.00105742	-2.97575
4.77358e-05	-4.32116
0.003367	-2.47276
1.21451e-05	-4.9156
2.50235e-05	-4.60165
4.17257e-05	-4.3796
0.000504493	-3.29715
3.671e-07	-6.43522
0.000642594	-3.19206
1.09892e-05	-4.95903
0.000301687	-3.52044
0.00227408	-2.6432
0.000388869	-3.4102
4.79289e-05	-4.3194
6.8495e-06	-5.16434
2.3761e-06	-5.62414
3.4489e-06	-5.46232
5.84951e-05	-4.23288
2.79856e-05	-4.55307
3.0695e-05	-4.51293
0.000106086	-3.97434
8.16793e-05	-4.08789
1.04846e-05	-4.97945
7.55165e-05	-4.12196
0.000469741	-3.32814
0.000414814	-3.38215
1.36377e-05	-4.86526
4.3829e-06	-5.35824
1.19435e-05	-4.92287
0.000323407	-3.49025
0.000214345	-3.66889
0.000614636	-3.21138
3.65993e-05	-4.43653
0.000834629	-3.07851
0.000788362	-3.10327
0.00533701	-2.2727
0.00210357	-2.67704
0.000411067	-3.38609
3.32554e-05	-4.47814
0.000118781	-3.92525
3.5937e-05	-4.44446
0.000378447	-3.422
0.00391537	-2.40723
0.0045582	-2.34121
8.93318e-05	-4.04899
0.000361796	-3.44154
1.09734e-05	-4.95966
0.00732387	-2.13526
0.00915331	-2.03842
0.000539362	-3.26812
2.81722e-05	-4.55018
6.73823e-05	-4.17145
2.20305e-05	-4.65698
2.36151e-05	-4.62681
2.11103e-05	-4.67551
6.20166e-05	-4.20749
3.86055e-05	-4.41335
0.000509316	-3.29301
4.49612e-05	-4.34716
0.0336499	-1.47302
1.7954e-06	-5.74584
0.000795104	-3.09958
1.98885e-05	-4.7014
1.03965e-05	-4.98311
0.00392553	-2.4061
0.00282144	-2.54953
6.33294e-05	-4.19839
0.000236693	-3.62581
0.000405988	-3.39149
0.00138441	-2.85874
7.04097e-05	-4.15237
1.4196e-06	-5.84783
3.28872e-05	-4.48297
2.59944e-05	-4.58512
6.9258e-06	-5.15953
0.000244964	-3.6109
0.000535469	-3.27127
0.00291764	-2.53497
2.21133e-05	-4.65535
0.000619168	-3.20819
0.00381529	-2.41847
0.00336579	-2.47291
0.000421154	-3.37556
0.000213319	-3.67097
0.000121397	-3.91579
7.3538e-05	-4.13349
2.47484e-05	-4.60645
0.000386442	-3.41292
0.000688425	-3.16214
0.000161963	-3.79058
1.17729e-05	-4.92912
0.000390443	-3.40844
7.2426e-06	-5.14011
4.3493e-06	-5.36158
0.000137442	-3.86188
0.00243004	-2.61439
0.000605864	-3.21762
2.47012e-05	-4.60728
0.00118452	-2.92646
0.000508563	-3.29366
0.000157911	-3.80159
0.00155718	-2.80766
0.00108191	-2.96581
0.000142318	-3.84674
0.000341218	-3.46697
0.000380555	-3.41958
0.000611859	-3.21335
0.00024283	-3.6147
7.32188e-05	-4.13538
0.000196673	-3.70626
4.1807e-06	-5.37875
2.4322e-06	-5.614
0.000201623	-3.69546
6.1995e-06	-5.20764
0.000961114	-3.01723
0.00291634	-2.53516
4.46596e-05	-4.35009
0.000139006	-3.85697
1.49737e-05	-4.82467
0.000373093	-3.42818
1.25237e-05	-4.90227
0.00014012	-3.8535
0.00017949	-3.74596
0.0005668	-3.24657
2.95468e-05	-4.52949
9.59326e-05	-4.01803
0.000241981	-3.61622
0.00648685	-2.18797
0.00012848	-3.89117
0.000116734	-3.9328
7.21943e-05	-4.1415
1.5699e-05	-4.80413
3.41041e-05	-4.46719
0.000288083	-3.54048
2.25718e-05	-4.64643
4.00902e-05	-4.39696
1.54184e-05	-4.81196
4.04331e-05	-4.39326
0.000489756	-3.31002
0.000245054	-3.61074
3.4694e-06	-5.45975
0.00447347	-2.34936
2.44565e-05	-4.61161
0.000159427	-3.79744
4.2285e-06	-5.37381
0.000502719	-3.29867
4.53481e-05	-4.34344
5.12279e-05	-4.29049
4.93232e-05	-4.30695
6.911e-06	-5.16046
0.00117952	-2.92829
4.6521e-06	-5.33235
0.00016234	-3.78957
5.12666e-05	-4.29017
0.000187186	-3.72773
2.78808e-05	-4.55469
0.000404826	-3.39273
5.1557e-06	-5.28771
3.6967e-06	-5.43219
7.5203e-06	-5.12376
9.54133e-05	-4.02039
0.00110055	-2.95839
0.00031576	-3.50064
0.000127409	-3.8948
0.00082919	-3.08135
6.07647e-05	-4.21635
2.4944e-06	-5.60303
0.000768482	-3.11437
1.01686e-05	-4.99274
4.12663e-05	-4.3844
0.000761319	-3.11843
4.0709e-06	-5.39031
9.8769e-06	-5.00538
0.00010257	-3.98898
0.000130729	-3.88363
0.00442731	-2.35386
0.000175323	-3.75616
0.000270365	-3.56805
0.000225397	-3.64705
0.000142538	-3.84607
0.00089264	-3.04932
1.19146e-05	-4.92392
0.000620571	-3.20721
1.58742e-05	-4.79931
6.14895e-05	-4.2112
0.000335153	-3.47476
0.000176649	-3.75289
0.00012921	-3.8887
0.00116859	-2.93234
3.67591e-05	-4.43464
0.000103247	-3.98612
0.00059085	-3.22852
0.000901554	-3.04501
0.00011522	-3.93847
0.00222186	-2.65328
5.28023e-05	-4.27735
0.000109836	-3.95926
1.1968e-06	-5.92198
0.00100174	-2.99924
0.00239347	-2.62097
3.77515e-05	-4.42307
0.00118456	-2.92644
1.5952e-06	-5.79718
9.70524e-05	-4.01299
0.00032608	-3.48668
7.79925e-05	-4.10795
0.000102559	-3.98903
0.000145101	-3.83833
0.00016431	-3.78434
0.000287702	-3.54106
0.000543688	-3.26465
0.000311145	-3.50704
0.000255111	-3.59327
5.48708e-05	-4.26066
0.00204176	-2.68999
1.15983e-05	-4.93561
9.2612e-06	-5.03333
2.29952e-05	-4.63836
4.92583e-05	-4.30752
9.1584e-06	-5.03818
0.000289293	-3.53866
2.09673e-05	-4.67846
2.38738e-05	-4.62208
0.00100758	-2.99672
0.000226602	-3.64474
3.50859e-05	-4.45487
0.0293893	-1.53181
0.000187525	-3.72694
1.01702e-05	-4.99267
1.41289e-05	-4.84989
6.45342e-05	-4.19021
5.24988e-05	-4.27985
0.000163799	-3.78569
0.000180107	-3.74447
1.14373e-05	-4.94168
0.000133071	-3.87592
0.000239661	-3.6204
2.882e-06	-5.54031
0.00035938	-3.44445
0.000224413	-3.64895
5.66651e-05	-4.24668
0.000316323	-3.49987
6.32964e-05	-4.19862
9.0917e-06	-5.04135
0.000186585	-3.72912
4.6348e-06	-5.33397
0.000640433	-3.19353
6.20795e-05	-4.20705
0.000100359	-3.99844
0.000739256	-3.13121
5.35113e-05	-4.27155
0.000534486	-3.27206
0.000131362	-3.88153
6.21032e-05	-4.20689
0.00361792	-2.44154
0.0193941	-1.71233
0.00174738	-2.75761
0.000124166	-3.906
0.000155441	-3.80843
1.63645e-05	-4.7861
9.70343e-05	-4.01307
0.0003333	-3.47716
6.5002e-06	-5.18707
0.000161706	-3.79127
0.000392264	-3.40642
0.000354488	-3.4504
0.00150603	-2.82217
8.141e-07	-6.08932
0.000127419	-3.89477
0.000200671	-3.69751
6.68253e-05	-4.17506
2.07514e-05	-4.68295
1.32148e-05	-4.87894
0.000511631	-3.29104
7.86292e-05	-4.10442
0.000211024	-3.67567
0.000105919	-3.97503
0.000183163	-3.73716
2.73318e-05	-4.56333
0.000116172	-3.9349
6.7999e-06	-5.1675
8.10462e-05	-4.09127
3.4635e-06	-5.46048
0.00120137	-2.92032
0.000228661	-3.64081
0.000284984	-3.54518
0.000152871	-3.81568
5.94637e-05	-4.22575
0.000976689	-3.01024
2.09269e-05	-4.6793
4.2225e-05	-4.37443
2.0278e-06	-5.69297
8.954e-07	-6.04798
0.000109886	-3.95906
0.00036841	-3.43367
0.0013603	-2.86637
8.25264e-05	-4.08341
5.97944e-05	-4.22334
0.000665364	-3.17694
8.2889e-05	-4.0815
0.00137696	-2.86108
0.000108167	-3.96591
0.000513413	-3.28953
0.000209065	-3.67972
0.000681339	-3.16664
0.000113376	-3.94548
5.42393e-05	-4.26569
2.0742e-05	-4.68315
8.4705e-06	-5.07209
9.0843e-06	-5.04171
6.40638e-05	-4.19339
0.000210968	-3.67578
0.000297927	-3.52589
6.4677e-05	-4.18925
2.39157e-05	-4.62132
0.000361924	-3.44138
2.39192e-05	-4.62125
0.00132441	-2.87798
0.000517766	-3.28587
0.000370462	-3.43126
5.52403e-05	-4.25774
4.529e-06	-5.344
1.33678e-05	-4.87394
0.000154791	-3.81026
0.000696608	-3.15701
2.07764e-05	-4.68243
0.00311093	-2.50711
0.00756141	-2.1214
6.00728e-05	-4.22132
0.000132031	-3.87932
2.84696e-05	-4.54562
0.0019058	-2.71992
0.0365244	-1.43742
0.00242759	-2.61483
0.000246934	-3.60742
1.83971e-05	-4.73525
0.000110524	-3.95654
0.00117012	-2.93177
0.00041747	-3.37937
1.98643e-05	-4.70193
0.000125538	-3.90122
0.000547585	-3.26155
0.00159465	-2.79733
0.000344387	-3.46295
5.42793e-05	-4.26537
4.30196e-05	-4.36633
0.000209568	-3.67868
2.88306e-05	-4.54015
3.7127e-06	-5.43031
8.32725e-05	-4.0795
0.000148321	-3.8288
5.3537e-06	-5.27135
0.000682818	-3.1657
7.04226e-05	-4.15229
6.68763e-05	-4.17473
0.000422701	-3.37397
6.25726e-05	-4.20362
0.000409519	-3.38773
0.0001209	-3.91757
0.000547171	-3.26188
0.000235767	-3.62752
0.000274389	-3.56163
7.95217e-05	-4.09951
0.000161525	-3.79176
0.000117102	-3.93143
1.56057e-05	-4.80672
0.0047001	-2.32789
0.000500319	-3.30075
4.21752e-05	-4.37494
0.00380221	-2.41996
4.47419e-05	-4.34929
0.000957899	-3.01868
4.9665e-06	-5.30395
0.000688403	-3.16216
0.00131166	-2.88218
2.71021e-05	-4.567
6.29472e-05	-4.20102
0.00227157	-2.64367
2.01132e-05	-4.69652
2.0705e-05	-4.68392
2.41712e-05	-4.6167
0.00118224	-2.92729
0.00233032	-2.63258
1.67407e-05	-4.77623
5.05834e-05	-4.29599
8.7835e-06	-5.05633
1.09386e-05	-4.96104
0.00183228	-2.73701
5.18741e-05	-4.28505
6.94046e-05	-4.15861
7.3773e-06	-5.1321
0.000151369	-3.81996
3.78044e-05	-4.42246
6.20004e-05	-4.20761
6.11265e-05	-4.21377
2.6536e-06	-5.57616
8.1769e-06	-5.08741
8.2254e-05	-4.08484
0.00108927	-2.96287
0.00175508	-2.7557
2.03489e-05	-4.69146
0.000831421	-3.08018
5.65658e-05	-4.24745
0.000232728	-3.63315
0.000353234	-3.45194
0.000112905	-3.94729
7.11574e-05	-4.14778
0.000229556	-3.63911
0.000487719	-3.31183
3.53892e-05	-4.45113
4.65659e-05	-4.33193
0.00016862	-3.77309
0.000219865	-3.65784
9.9195e-06	-5.00351
0.000323326	-3.49036
1.51573e-05	-4.81938
9.7696e-06	-5.01012
0.000533463	-3.2729
0.00727076	-2.13842
0.000119387	-3.92304
1.69098e-05	-4.77186
6.241e-06	-5.20475
0.000320975	-3.49353
9.59793e-05	-4.01782
3.46082e-05	-4.46082
3.28748e-05	-4.48314
0.000447851	-3.34887
1.60616e-05	-4.79421
8.76564e-05	-4.05722
0.000419535	-3.37723
8.8472e-06	-5.05319
0.00475386	-2.32295
0.000114904	-3.93967
0.000222762	-3.65216
0.00126042	-2.89948
5.3177e-06	-5.27428
1.45963e-05	-4.83576
0.000540814	-3.26695
0.000177362	-3.75114
0.000398523	-3.39955
4.76559e-05	-4.32188
5.5524e-05	-4.25552
0.000147258	-3.83192
2.97355e-05	-4.52672
0.00286472	-2.54292
0.000948512	-3.02296
0.00269126	-2.57004
6.1173e-06	-5.21344
1.58808e-05	-4.79913
7.34598e-05	-4.13395
0.00343569	-2.46399
2.15863e-05	-4.66582
0.000175933	-3.75465
4.2637e-05	-4.37021
3.6183e-06	-5.4415
0.000155059	-3.8095
0.00286854	-2.54234
0.000201936	-3.69479
0.00258074	-2.58826
2.19007e-05	-4.65954
0.000137002	-3.86327
0.000643043	-3.19176
0.000119488	-3.92268
0.000115565	-3.93717
1.11521e-05	-4.95264
1.89357e-05	-4.72272
3.76318e-05	-4.42445
1.78499e-05	-4.74836
9.724e-06	-5.01216
6.81135e-05	-4.16677
4.88723e-05	-4.31094
2.9882e-06	-5.52459
0.000607624	-3.21637
0.000217377	-3.66279
2.74976e-05	-4.56071
0.000193469	-3.71339
2.20112e-05	-4.65736
0.00665652	-2.17675
1.2556e-06	-5.90115
2.8258e-06	-5.54886
9.73101e-05	-4.01184
0.000360738	-3.44281
4.87976e-05	-4.3116
2.62093e-05	-4.58154
0.000189991	-3.72127
2.21325e-05	-4.65497
1.31124e-05	-4.88232
2.22555e-05	-4.65256
0.000459096	-3.3381
0.00015081	-3.82157
7.2543e-06	-5.1394
0.00202025	-2.6946
2.36933e-05	-4.62537
4.93398e-05	-4.3068
0.0016208	-2.79027
0.000596067	-3.22471
0.00339683	-2.46893
6.20193e-05	-4.20747
1.98437e-05	-4.70238
0.000122632	-3.9114
0.000187821	-3.72626
0.000256785	-3.59043
4.34766e-05	-4.36174
0.00537633	-2.26951
0.000168254	-3.77404
1.1139e-06	-5.95315
0.00802081	-2.09578
7.42752e-05	-4.12916
3.25174e-05	-4.48788
0.000115864	-3.93605
0.000127073	-3.89595
6.07227e-05	-4.21665
5.7467e-06	-5.24058
5.74574e-05	-4.24065
8.4231e-06	-5.07453
0.000363429	-3.43958
0.00145409	-2.83741
0.000371996	-3.42946
2.41153e-05	-4.61771
0.0113814	-1.9438
0.000170058	-3.7694
5.19098e-05	-4.28475
1.94105e-05	-4.71196
2.10015e-05	-4.67775
4.0792e-06	-5.38943
0.000107451	-3.96879
0.000231937	-3.63463
0.00267616	-2.57249
0.000225729	-3.64641
8.41909e-05	-4.07473
0.000749683	-3.12512
0.00500047	-2.30099
0.000232838	-3.63295
0.0040093	-2.39693
2.39969e-05	-4.61984
8.20977e-05	-4.08567
5.47527e-05	-4.26159
1.50041e-05	-4.82379
3.3498e-06	-5.47498
6.44435e-05	-4.19082
0.000223073	-3.65155
5.19368e-05	-4.28452
1.01882e-05	-4.9919
1.06783e-05	-4.9715
1.67496e-05	-4.776
0.00160524	-2.79446
9.58144e-05	-4.01857
0.00139724	-2.85473
8.86305e-05	-4.05242
6.23269e-05	-4.20532
2.88902e-05	-4.53925
0.000121946	-3.91383
3.7316e-06	-5.4281
0.000944429	-3.02483
5.91335e-05	-4.22817
0.00018107	-3.74215
4.78227e-05	-4.32037
2.41825e-05	-4.6165
5.4255e-06	-5.26556
1.9828e-06	-5.70272
3.73334e-05	-4.4279
0.000717409	-3.14423
5.44419e-05	-4.26407
2.92315e-05	-4.53415
0.000435604	-3.36091
2.16742e-05	-4.66406
2.99786e-05	-4.52319
4.85963e-05	-4.3134
4.52198e-05	-4.34467
0.00028889	-3.53927
0.00406493	-2.39095
5.7378e-06	-5.24125
4.62295e-05	-4.33508
6.90747e-05	-4.16068
1.83653e-05	-4.736
2.352e-05	-4.62856
0.000361711	-3.44164
1.03269e-05	-4.98603
6.357e-07	-6.19675
4.6681e-06	-5.33086
4.93549e-05	-4.30667
3.55034e-05	-4.44973
0.000362238	-3.44101
0.00144028	-2.84155
0.00028298	-3.54824
6.0384e-06	-5.21908
1.0991e-05	-4.95896
0.00189494	-2.72241
4.59737e-05	-4.33749
0.000365368	-3.43727
0.000286519	-3.54285
9.17983e-05	-4.03717
1.62627e-05	-4.78881
0.000221724	-3.65419
0.000131845	-3.87994
2.1091e-06	-5.6759
0.00452868	-2.34403
1.1029e-05	-4.95746
0.000137741	-3.86094
0.000466416	-3.33123
0.00115003	-2.93929
8.6309e-06	-5.06394
0.000385839	-3.41359
0.000318213	-3.49728
0.00021614	-3.66526
0.000359903	-3.44381
3.80135e-05	-4.42006
3.55239e-05	-4.44948
0.000104697	-3.98006
3.89524e-05	-4.40947
1.60201e-05	-4.79533
4.42164e-05	-4.35442
1.05569e-05	-4.97646
1.168e-06	-5.93256
0.000906392	-3.04268
0.000220494	-3.6566
0.000157379	-3.80305
0.000858944	-3.06603
0.000159541	-3.79713
8.2961e-06	-5.08113
0.000196671	-3.70626
0.000322021	-3.49212
2.78343e-05	-4.55542
0.000224647	-3.6485
2.06375e-05	-4.68534
7.46264e-05	-4.12711
6.99887e-05	-4.15497
6.54716e-05	-4.18395
1.62386e-05	-4.78945
2.84581e-05	-4.54579
2.21936e-05	-4.65377
0.000155195	-3.80912
0.00149984	-2.82395
0.000148319	-3.8288
0.00173836	-2.75986
0.000178657	-3.74798
2.1116e-05	-4.67539
0.000103833	-3.98367
9.55095e-05	-4.01995
0.000157302	-3.80327
7.52856e-05	-4.12329
2.64445e-05	-4.57766
1.2861e-05	-4.89073
2.13749e-05	-4.6701
0.000240015	-3.61976
9.25513e-05	-4.03362
0.00987602	-2.00542
0.0004766	-3.32185
0.000110916	-3.95501
3.06664e-05	-4.51334
5.33813e-05	-4.27261
0.00166588	-2.77836
0.00281225	-2.55095
6.69003e-05	-4.17457
0.000681067	-3.16681
0.000290529	-3.53681
0.000282165	-3.5495
3.05719e-05	-4.51468
0.000460041	-3.3372
0.000312679	-3.5049
0.000347147	-3.45949
0.00026642	-3.57443
0.000105061	-3.97856
7.49798e-05	-4.12506
0.000142568	-3.84598
0.000168265	-3.77401
5.26647e-05	-4.27848
0.000605609	-3.21781
0.00601915	-2.22046
0.000215127	-3.66731
2.29622e-05	-4.63899
0.00121676	-2.91479
9.44163e-05	-4.02495
1.90715e-05	-4.71962
0.000236059	-3.62698
4.90356e-05	-4.30949
3.3574e-05	-4.474
0.00728997	-2.13727
0.000516588	-3.28686
0.000561228	-3.25086
0.0032596	-2.48684
0.000410471	-3.38672
2.46357e-05	-4.60844
0.000444152	-3.35247
0.00520436	-2.28363
2.31202e-05	-4.63601
2.2687e-05	-4.64422
0.00193307	-2.71375
1.03298e-05	-4.98591
1.01776e-05	-4.99235
0.000487215	-3.31228
5.364e-06	-5.27051
7.66056e-05	-4.11574
0.000112027	-3.95068
3.04e-07	-6.51713
0.000493402	-3.3068
0.000681107	-3.16678
0.000184116	-3.73491
4.06932e-05	-4.39048
0.000528424	-3.27702
2.38684e-05	-4.62218
0.000431706	-3.36481
0.000500555	-3.30055
0.00175883	-2.75478
3.7514e-05	-4.42581
5.8324e-05	-4.23415
0.000262122	-3.5815
0.00924562	-2.03406
0.00354472	-2.45042
4.33903e-05	-4.36261
3.09372e-05	-4.50952
4.54194e-05	-4.34276
2.58761e-05	-4.5871
0.0047815	-2.32044
3.3942e-05	-4.46926
0.00856451	-2.0673
0.00189258	-2.72295
0.000171362	-3.76609
0.000662445	-3.17885
0.000219604	-3.65836
0.000643283	-3.1916
0.00017094	-3.76716
0.000189776	-3.72176
9.627e-07	-6.01651
0.00382669	-2.41718
1.7232e-06	-5.76366
0.000158358	-3.80036
1.26831e-05	-4.89677
0.000222723	-3.65223
1.56463e-05	-4.80559
7.85099e-05	-4.10508
0.000293922	-3.53177
1.9471e-06	-5.71061
0.000650562	-3.18671
0.00013953	-3.85533
7.8224e-06	-5.10666
3.55852e-05	-4.44873
5.7849e-06	-5.2377
0.000174074	-3.75926
0.0462812	-1.3346
0.00142693	-2.8456
0.000547873	-3.26132
0.000656841	-3.18254
0.000184378	-3.73429
0.000305379	-3.51516
0.000104972	-3.97893
0.000198336	-3.7026
0.000168234	-3.77409
2.50387e-05	-4.60139
2.9726e-05	-4.52686
1.01625e-05	-4.993
0.000189514	-3.72236
0.000139401	-3.85573
3.43949e-05	-4.46351
3.40973e-05	-4.46728
6.7654e-06	-5.16971
4.80328e-05	-4.31846
0.00108096	-2.96619
0.000239865	-3.62003
7.4727e-06	-5.12652
1.23395e-05	-4.9087
4.68022e-05	-4.32973
0.000261976	-3.58174
3.78806e-05	-4.42158
0.0024915	-2.60354
6.86005e-05	-4.16367
1.77586e-05	-4.75059
3.06295e-05	-4.51386
0.00019845	-3.70235
2.35542e-05	-4.62793
0.000302697	-3.51899
0.000391396	-3.40738
0.000250855	-3.60058
0.000940845	-3.02648
0.00103236	-2.98617
0.000340711	-3.46761
0.000297478	-3.52655
0.000367496	-3.43475
1.67455e-05	-4.7761
0.00178445	-2.7485
0.000454457	-3.34251
0.000287514	-3.54134
3.00102e-05	-4.52273
0.000532744	-3.27348
2.52567e-05	-4.59762
9.18372e-05	-4.03698
4.61419e-05	-4.3359
0.00192443	-2.7157
0.00559369	-2.2523
0.00172134	-2.76413
0.00980404	-2.00859
0.000332833	-3.47777
4.99516e-05	-4.30145
0.000207209	-3.68359
0.000685758	-3.16383
0.00353549	-2.45155
0.000197978	-3.70338
4.9093e-06	-5.30898
0.000813805	-3.08948
0.000143974	-3.84172
0.000159204	-3.79804
2.96372e-05	-4.52816
1.32917e-05	-4.87642
0.0073625	-2.13297
0.000682525	-3.16588
0.000101139	-3.99508
0.000125778	-3.9004
0.000140551	-3.85217
5.8774e-06	-5.23081
0.000476186	-3.32222
3.5019e-06	-5.4557
0.000164007	-3.78514
4.05934e-05	-4.39154
0.000721813	-3.14158
2.88612e-05	-4.53969
7.29156e-05	-4.13718
5.96109e-05	-4.22467
0.000339091	-3.46968
0.000488057	-3.31153
0.000182393	-3.73899
0.00028109	-3.55115
2.67221e-05	-4.57313
0.00101579	-2.99319
0.0018943	-2.72255
8.65346e-05	-4.06281
0.00052741	-3.27785
5.96013e-05	-4.22474
0.000722992	-3.14087
0.000118082	-3.92782
0.000250577	-3.60106
6.90833e-05	-4.16063
0.00217648	-2.66225
0.000115455	-3.93759
0.000458715	-3.33846
0.000362937	-3.44017
5.18943e-05	-4.28488
0.00859657	-2.06567
0.000111332	-3.95338
3.65425e-05	-4.4372
0.000191091	-3.71876
0.000675848	-3.17015
0.000283787	-3.54701
0.000304298	-3.5167
4.39308e-05	-4.35723
0.00411425	-2.38571
0.000107781	-3.96746
0.000431946	-3.36457
0.00085634	-3.06735
0.000152711	-3.81613
6.06085e-05	-4.21747
0.000802354	-3.09563
4.8828e-05	-4.31133
0.00207286	-2.68343
0.00941309	-2.02627
3.75968e-05	-4.42485
6.95418e-05	-4.15775
3.83554e-05	-4.41617
1.4462e-05	-4.83977
0.00034171	-3.46634
9.06301e-05	-4.04273
3.39722e-05	-4.46888
0.00208217	-2.68148
4.36897e-05	-4.35962
0.000712962	-3.14693
0.000203698	-3.69101
0.00025246	-3.59781
0.000489526	-3.31022
0.00165269	-2.78181
5.0157e-06	-5.29967
0.000384443	-3.41517
4.77307e-05	-4.3212
0.00100159	-2.99931
7.4494e-05	-4.12788
1.4657e-05	-4.83395
1.4841e-05	-4.82854
2.8198e-06	-5.54978
0.000485688	-3.31364
0.000109064	-3.96232
2.34992e-05	-4.62895
6.69429e-05	-4.1743
0.0598047	-1.22326
6.2186e-06	-5.20631
3.66917e-05	-4.43543
5.98727e-05	-4.22277
0.000166365	-3.77894
0.00199259	-2.70058
4.27504e-05	-4.36906
7.51286e-05	-4.12419
0.000195002	-3.70996
8.11811e-05	-4.09055
4.69337e-05	-4.32852
1.13399e-05	-4.94539
0.00121784	-2.91441
0.0121015	-1.91716
0.00010097	-3.99581
0.00159677	-2.79676
4.78977e-05	-4.31969
4.32182e-05	-4.36433
1.5607e-06	-5.80668
0.00184791	-2.73332
2.78035e-05	-4.5559
3.33967e-05	-4.4763
6.0031e-05	-4.22162
0.00564953	-2.24799
0.000129559	-3.88753
0.00260074	-2.5849
0.000213975	-3.66964
0.00203913	-2.69055
0.000352478	-3.45287
0.000270318	-3.56812
0.000130426	-3.88463
3.04298e-05	-4.5167
1.8174e-05	-4.74055
3.2996e-06	-5.48154
4.5766e-06	-5.33946
0.000910855	-3.04055
4.80326e-05	-4.31846
0.000432288	-3.36423
6.96937e-05	-4.15681
0.000428241	-3.36831
0.00311674	-2.5063
0.000195995	-3.70775
0.000274817	-3.56096
7.6767e-06	-5.11483
0.00121183	-2.91656
1.52177e-05	-4.81765
4.4323e-06	-5.35337
7.65681e-05	-4.11595
5.88345e-05	-4.23037
9.1379e-06	-5.03915
0.000862606	-3.06419
0.000270854	-3.56726
1.39415e-05	-4.85569
4.2348e-06	-5.37317
4.37976e-05	-4.35855
5.1495e-06	-5.28823
0.00118741	-2.9254
0.000853729	-3.06868
0.000332328	-3.47843
8.1166e-06	-5.09063
0.000248078	-3.60541
1.5664e-05	-4.8051
0.000132586	-3.8775
5.76393e-05	-4.23928
0.000211889	-3.67389
9.47707e-05	-4.02333
1.24245e-05	-4.90572
0.000203153	-3.69218
1.51072e-05	-4.82082
3.64464e-05	-4.43835
2.52145e-05	-4.59835
5.3786e-06	-5.26933
0.000522164	-3.28219
6.98538e-05	-4.15581
6.2686e-05	-4.20283
0.000589616	-3.22943
0.000119415	-3.92294
0.000261268	-3.58291
0.00107057	-2.97039
1.98644e-05	-4.70192
0.000478994	-3.31967
3.72301e-05	-4.42911
0.00603134	-2.21959
5.9825e-06	-5.22312
0.000430406	-3.36612
3.33055e-05	-4.47748
8.20584e-05	-4.08588
8.1092e-05	-4.09102
0.000253791	-3.59552
0.000561336	-3.25078
4.52912e-05	-4.34399
2.62931e-05	-4.58016
0.000226922	-3.64412
4.84547e-05	-4.31466
0.000136016	-3.86641
5.2044e-06	-5.28363
0.00249975	-2.6021
2.34966e-05	-4.62899
0.00290235	-2.53725
1.32449e-05	-4.87795
8.1506e-06	-5.08881
0.00187804	-2.7263
5.75747e-05	-4.23977
1.54265e-05	-4.81173
0.000134169	-3.87235
0.000420858	-3.37586
2.67569e-05	-4.57256
0.000387781	-3.41141
0.000542215	-3.26583
0.00327183	-2.48521
0.000140757	-3.85153
5.6214e-06	-5.25016
4.7265e-06	-5.32546
0.000220628	-3.65634
0.000191284	-3.71832
2.05142e-05	-4.68795
0.0248505	-1.60467
0.00167814	-2.77517
5.58797e-05	-4.25275
0.000277207	-3.5572
0.00358786	-2.44516
0.000281796	-3.55007
1.36804e-05	-4.8639
9.7989e-06	-5.00882
3.7318e-05	-4.42808
1.00664e-05	-4.99713
0.000540559	-3.26716
0.000108454	-3.96476
0.00214655	-2.66826
0.000594946	-3.22552
0.00175284	-2.75626
5.79611e-05	-4.23686
4.77862e-05	-4.3207
0.00526521	-2.27858
0.000164237	-3.78453
0.000543794	-3.26457
0.0003905	-3.40838
0.00014274	-3.84545
2.02716e-05	-4.69311
4.48897e-05	-4.34785
2.33604e-05	-4.63152
3.16407e-05	-4.49975
0.00259089	-2.58655
4.19169e-05	-4.37761
0.000438787	-3.35775
0.000189957	-3.72134
0.0036292	-2.44019
0.000175179	-3.75652
2.73915e-05	-4.56238
3.46449e-05	-4.46036
0.000272063	-3.56533
0.000644828	-3.19056
0.000390526	-3.40835
0.000218554	-3.66044
0.00014354	-3.84303
0.00163999	-2.78516
8.5954e-06	-5.06573
7.1569e-05	-4.14528
0.000384854	-3.4147
0.000323253	-3.49046
5.24119e-05	-4.28057
0.000567179	-3.24628
9.5967e-06	-5.01788
0.000128193	-3.89213
8.47161e-05	-4.07203
2.74834e-05	-4.56093
1.67959e-05	-4.7748
0.000354308	-3.45062
0.00228019	-2.64203
0.000145932	-3.83585
0.000406501	-3.39094
0.000139496	-3.85544
0.000446162	-3.35051
7.45746e-05	-4.12741
5.25059e-05	-4.27979
5.61954e-05	-4.2503
3.88725e-05	-4.41036
0.00509616	-2.29276
0.000185861	-3.73081
9.23517e-05	-4.03456
0.000138709	-3.8579
0.00286473	-2.54292
0.000180193	-3.74426
0.000388565	-3.41054
0.00059807	-3.22325
7.0679e-06	-5.15071
0.000107004	-3.9706
8.1305e-06	-5.08988
4.45769e-05	-4.35089
2.20122e-05	-4.65734
0.000195137	-3.70966
0.00222761	-2.65216
7.0593e-06	-5.15124
9.7042e-06	-5.01304
0.000151572	-3.81938
8.39002e-05	-4.07624
1.2714e-06	-5.89572
1.87589e-05	-4.72679
0.000432444	-3.36407
1.8159e-05	-4.74091
0.00602167	-2.22028
6.50592e-05	-4.18669
3.8819e-06	-5.41096
0.000347433	-3.45913
0.00425172	-2.37144
0.000127542	-3.89435
4.46834e-05	-4.34985
0.00374931	-2.42605
1.95824e-05	-4.70813
0.000102972	-3.98728
1.94401e-05	-4.7113
0.0017668	-2.75281
6.37162e-05	-4.19575
0.000109243	-3.96161
4.59774e-05	-4.33746
1.36884e-05	-4.86365
3.68692e-05	-4.43334
0.000374071	-3.42705
2.55379e-05	-4.59281
0.000354644	-3.45021
2.55203e-05	-4.59311
0.000233366	-3.63196
0.000444331	-3.35229
0.000546498	-3.26241
0.00286073	-2.54352
0.000428355	-3.3682
0.0010961	-2.96015
1.67921e-05	-4.77489
0.000726571	-3.13872
6.483e-07	-6.18822
0.000118009	-3.92808
0.000226855	-3.64425
0.000180126	-3.74442
7.1834e-06	-5.14367
0.000916692	-3.03778
1.4962e-06	-5.82501
2.50726e-05	-4.6008
8.29519e-05	-4.08117
8.15395e-05	-4.08863
0.000239165	-3.6213
0.000450722	-3.34609
6.59193e-05	-4.18099
2.21492e-05	-4.65464
1.36906e-05	-4.86358
9.21468e-05	-4.03552
1.01804e-05	-4.99224
0.000778036	-3.109
0.00152021	-2.8181
9.19016e-05	-4.03668
5.86181e-05	-4.23197
0.0281309	-1.55082
7.9502e-06	-5.09962
0.000838587	-3.07645
0.00125656	-2.90082
2.56764e-05	-4.59047
0.000441746	-3.35483
0.000100587	-3.99746
7.7204e-06	-5.11236
0.00013768	-3.86113
0.000263732	-3.57884
5.326e-05	-4.2736
9.3232e-05	-4.03043
0.000264474	-3.57762
2.05669e-05	-4.68683
6.27165e-05	-4.20262
0.00145336	-2.83763
5.84883e-05	-4.23293
0.000229718	-3.6388
2.6124e-06	-5.58296
2.75851e-05	-4.55933
0.000134946	-3.86984
0.000183238	-3.73698
1.19499e-05	-4.92264
0.00016569	-3.7807
9.1017e-05	-4.04088
0.00495626	-2.30485
0.0143124	-1.84429
0.000109724	-3.9597
0.000715123	-3.14562
0.000298858	-3.52453
1.42077e-05	-4.84748
1.70885e-05	-4.7673
0.000243927	-3.61274
0.00126896	-2.89655
0.000209516	-3.67878
0.00532445	-2.27372
0.000362815	-3.44031
2.28631e-05	-4.64086
0.000310501	-3.50794
0.000290201	-3.5373
1.09536e-05	-4.96044
0.000284194	-3.54638
4.51064e-05	-4.34576
0.00147553	-2.83105
0.000136284	-3.86556
0.00307468	-2.5122
1.95366e-05	-4.70915
0.000653119	-3.18501
1.30554e-05	-4.88421
0.000164662	-3.78341
0.00505529	-2.29625
0.000299269	-3.52394
0.000185839	-3.73086
0.000271538	-3.56617
0.000145541	-3.83701
8.0356e-05	-4.09498
3.82849e-05	-4.41697
0.00110317	-2.95736
4.01966e-05	-4.39581
0.000649407	-3.18748
0.00030521	-3.5154
0.00029011	-3.53744
0.000300904	-3.52157
6.51522e-05	-4.18607
0.000192168	-3.71632
4.66816e-05	-4.33085
0.00074025	-3.13062
0.000172472	-3.76328
1.74928e-05	-4.75714
0.000148351	-3.82871
0.000560447	-3.25147
3.56782e-05	-4.4476
0.000184655	-3.73364
3.6473e-06	-5.43803
0.00427117	-2.36945
1.03192e-05	-4.98635
0.000442975	-3.35362
1.9517e-05	-4.70959
2.57936e-05	-4.58849
0.000130163	-3.88551
0.000298201	-3.52549
0.000201488	-3.69575
0.00173313	-2.76117
0.000174135	-3.75911
6.7556e-06	-5.17034
1.00604e-05	-4.99738
6.92489e-05	-4.15959
1.4497e-06	-5.83872
0.000226529	-3.64488
0.000336247	-3.47334
3.13208e-05	-4.50417
1.00162e-05	-4.9993
0.000361781	-3.44155
6.85304e-05	-4.16412
9.29682e-05	-4.03167
0.00070735	-3.15037
0.000225114	-3.6476
2.57636e-05	-4.58899
0.00082748	-3.08224
4.42469e-05	-4.35412
0.000478328	-3.32027
0.000341785	-3.46625
5.9434e-06	-5.22597
0.000108552	-3.96436
0.00397931	-2.40019
0.000163566	-3.78631
0.000783709	-3.10585
2.11834e-05	-4.674
0.00045364	-3.34329
6.54418e-05	-4.18414
0.000238781	-3.622
0.00791006	-2.10182
8.6031e-06	-5.06535
7.39631e-05	-4.13098
0.000458879	-3.3383
1.5252e-05	-4.81667
0.00188541	-2.72459
1.73115e-05	-4.76167
0.000117568	-3.92971
4.17235e-05	-4.37962
0.00155066	-2.80948
6.4059e-05	-4.19342
0.000442255	-3.35433
1.78269e-05	-4.74892
0.000160123	-3.79555
0.000280534	-3.55201
0.000652987	-3.1851
0.000182234	-3.73937
0.00201802	-2.69507
8.4988e-05	-4.07064
0.000142454	-3.84633
0.000283466	-3.5475
0.00494914	-2.30547
0.0162663	-1.78871
4.97546e-05	-4.30317
3.51e-06	-5.45469
6.78458e-05	-4.16848
0.000269248	-3.56985
6.7457e-05	-4.17097
2.72238e-05	-4.56505
0.000457995	-3.33914
0.00160478	-2.79459
7.8238e-06	-5.10658
1.25073e-05	-4.90284
3.37701e-05	-4.47147
0.000180116	-3.74445
0.000271213	-3.56669
2.30526e-05	-4.63728
0.000205482	-3.68723
0.00152623	-2.81638
0.00134457	-2.87142
1.30111e-05	-4.88569
2.22033e-05	-4.65358
0.000989309	-3.00467
0.000698232	-3.156
1.14897e-05	-4.93969
0.000118719	-3.92548
7.45741e-05	-4.12741
0.000377047	-3.4236
9.34699e-05	-4.02933
0.000903291	-3.04417
4.52949e-05	-4.34395
0.000236764	-3.62568
0.000732694	-3.13508
0.000629186	-3.20122
4.38734e-05	-4.3578
0.000193248	-3.71389
0.000243567	-3.61338
1.93329e-05	-4.7137
6.11955e-05	-4.21328
2.65835e-05	-4.57539
1.6143e-06	-5.79202
0.000322236	-3.49183
0.0062788	-2.20212
0.000448864	-3.34789
6.0844e-06	-5.21578
6.51903e-05	-4.18582
2.2834e-06	-5.64142
0.000116312	-3.93438
0.000726519	-3.13875
4.55423e-05	-4.34159
6.16269e-05	-4.21023
6.51368e-05	-4.18617
0.00174438	-2.75836
0.00014271	-3.84555
5.52201e-05	-4.2579
4.65913e-05	-4.3317
0.0144976	-1.8387
5.41873e-05	-4.2661
7.64e-08	-7.11691
8.8631e-06	-5.05241
2.5286e-06	-5.59712
0.000897937	-3.04675
0.00172124	-2.76416
0.00177834	-2.74999
4.93014e-05	-4.30714
7.11428e-05	-4.14787
0.000110929	-3.95495
2.48464e-05	-4.60474
4.92196e-05	-4.30786
1.74012e-05	-4.75942
0.000156142	-3.80648
2.7063e-05	-4.56762
9.77516e-05	-4.00988
1.6405e-06	-5.78502
7.5619e-06	-5.12137
7.51997e-05	-4.12378
2.73117e-05	-4.56365
1.06067e-05	-4.97442
0.000972274	-3.01221
0.000641171	-3.19303
0.000789963	-3.10239
0.000109708	-3.95976
0.000697624	-3.15638
0.000612683	-3.21276
2.47028e-05	-4.60725
0.00138659	-2.85805
0.00625899	-2.2035
9.9706e-06	-5.00128
0.00148298	-2.82886
0.000630451	-3.20035
3.77453e-05	-4.42314
0.00178274	-2.74891
2.27438e-05	-4.64314
0.00122759	-2.91095
3.84967e-05	-4.41458
0.000201714	-3.69526
0.000148237	-3.82904
0.000145434	-3.83733
4.0194e-06	-5.39584
0.0188887	-1.7238
0.000435709	-3.3608
0.00215547	-2.66646
0.00022811	-3.64186
1.52681e-05	-4.81622
0.00028789	-3.54077
0.000158136	-3.80097
0.00268209	-2.57153
0.000115977	-3.93563
0.000165226	-3.78192
0.0089684	-2.04729
1.98148e-05	-4.70301
0.000450705	-3.34611
0.000129262	-3.88853
7.2919e-06	-5.13716
6.41135e-05	-4.19305
0.000137162	-3.86277
0.000132663	-3.87725
0.000247777	-3.60594
1.02659e-05	-4.9886
0.000215984	-3.66558
0.00322213	-2.49186
0.000205754	-3.68665
0.00010992	-3.95892
0.00180326	-2.74394
0.000157793	-3.80191
0.00262514	-2.58085
0.000287167	-3.54187
0.000509827	-3.29258
0.000513847	-3.28917
3.21393e-05	-4.49296
0.000794801	-3.09974
0.000872899	-3.05904
3.2339e-05	-4.49027
0.000107826	-3.96728
0.000103426	-3.98537
0.000248785	-3.60418
0.000665811	-3.17665
0.000388353	-3.41077
3.06004e-05	-4.51427
0.00100084	-2.99964
1.7585e-06	-5.75486
1.37181e-05	-4.86271
2.28587e-05	-4.64095
0.00210414	-2.67693
0.000143642	-3.84272
0.000143763	-3.84235
0.000384923	-3.41463
0.000808855	-3.09213
0.000610637	-3.21422
5.98119e-05	-4.22321
0.000244818	-3.61116
0.000164249	-3.7845
4.55076e-05	-4.34192
0.000163308	-3.78699
0.00223513	-2.6507
6.4545e-06	-5.19014
0.00020926	-3.67931
0.000627338	-3.2025
2.09771e-05	-4.67825
0.000201641	-3.69542
0.00080042	-3.09668
8.91745e-05	-4.04976
8.3904e-06	-5.07622
4.3205e-06	-5.36447
2.93284e-05	-4.53271
4.35117e-05	-4.36139
4.11482e-05	-4.38565
0.000632197	-3.19915
1.9212e-05	-4.71643
0.000137647	-3.86123
0.00136473	-2.86495
4.18524e-05	-4.37828
0.000134003	-3.87288
0.000316074	-3.50021
6.0653e-05	-4.21715
0.000155001	-3.80966
0.00197573	-2.70427
1.33501e-05	-4.87452
6.35526e-05	-4.19687
0.000530219	-3.27555
1.62475e-05	-4.78921
3.16521e-05	-4.4996
0.00050868	-3.29356
0.000807117	-3.09306
4.37514e-05	-4.35901
7.973e-07	-6.09838
0.000744712	-3.12801
8.9579e-06	-5.04779
2.86548e-05	-4.5428
0.000330258	-3.48115
5.9676e-06	-5.2242
0.0185139	-1.7325
0.00342762	-2.46501
0.000536279	-3.27061
0.000390313	-3.40859
0.0979307	-1.00908
6.65101e-05	-4.17711
5.38018e-05	-4.2692
9.02116e-05	-4.04474
0.000197642	-3.70412
5.889e-06	-5.22996
0.000785678	-3.10476
0.000561928	-3.25032
3.21153e-05	-4.49329
0.000592641	-3.22721
0.000137616	-3.86133
4.15569e-05	-4.38136
0.000191232	-3.71844
0.000478505	-3.32011
7.94499e-05	-4.09991
3.1135e-06	-5.50675
3.42148e-05	-4.46579
0.000212976	-3.67167
0.00738326	-2.13175
0.000576375	-3.23929
0.000808479	-3.09233
0.00183092	-2.73733
8.27489e-05	-4.08224
0.000202769	-3.693
0.000164979	-3.78257
1.90961e-05	-4.71906
0.000223795	-3.65015
0.000171867	-3.76481
0.000486912	-3.31255
0.000545178	-3.26346
2.0967e-06	-5.67846
0.000335513	-3.47429
0.00154526	-2.811
5.43445e-05	-4.26484
0.000377534	-3.42304
9.7465e-05	-4.01115
0.00143717	-2.84249
9.4419e-06	-5.02494
0.00534288	-2.27222
6.75985e-05	-4.17006
0.000139391	-3.85577
0.000223479	-3.65076
0.000121128	-3.91675
3.84823e-05	-4.41474
0.000448165	-3.34856
2.68401e-05	-4.57122
3.82425e-05	-4.41745
1.3632e-06	-5.86544
0.000994936	-3.0022
1.39074e-05	-4.85675
0.000211695	-3.67429
1.5399e-06	-5.81251
2.66787e-05	-4.57384
2.2021e-06	-5.65716
0.00284663	-2.54567
0.000298819	-3.52459
5.9316e-05	-4.22683
0.00086726	-3.06185
0.00291912	-2.53475
5.8354e-06	-5.23393
0.00377937	-2.42258
3.28355e-05	-4.48366
1.4028e-05	-4.853
0.00450243	-2.34655
0.000607623	-3.21637
0.00114078	-2.9428
0.000460046	-3.3372
1.43289e-05	-4.84379
9.43808e-05	-4.02512
0.000880961	-3.05504
8.06482e-05	-4.09341
2.05996e-05	-4.68614
0.00163612	-2.78619
8.63603e-05	-4.06369
2.47477e-05	-4.60647
0.000130551	-3.88422
0.000911062	-3.04045
3.53212e-05	-4.45196
0.000512473	-3.29033
1.97834e-05	-4.7037
5.47428e-05	-4.26167
0.000362891	-3.44022
2.82657e-05	-4.54874
0.00115192	-2.93858
0.000200545	-3.69779
0.00437777	-2.35875
0.000488561	-3.31108
0.0158919	-1.79882
1.6762e-05	-4.77567
0.0024457	-2.6116
2.22511e-05	-4.65265
4.7912e-06	-5.31956
1.43203e-05	-4.84405
8.5764e-06	-5.06669
0.000238996	-3.62161
3.52389e-05	-4.45298
0.000299327	-3.52385
0.000115611	-3.937
0.000980156	-3.0087
0.000123668	-3.90774
0.000183116	-3.73727
7.90157e-05	-4.10229
0.0038274	-2.4171
6.68685e-05	-4.17478
1.08689e-05	-4.96381
6.29397e-05	-4.20108
0.000759242	-3.11962
0.000179309	-3.7464
9.76037e-05	-4.01053
3.73123e-05	-4.42815
3.05774e-05	-4.5146
5.8671e-06	-5.23158
1.29022e-05	-4.88934
1.56704e-05	-4.80492
8.05473e-05	-4.09395
8.4032e-06	-5.07556
2.48434e-05	-4.60479
0.000378719	-3.42168
1.02621e-05	-4.98876
6.0904e-05	-4.21535
0.00122551	-2.91168
0.00563297	-2.24926
0.00025042	-3.60133
5.13498e-05	-4.28946
0.000973119	-3.01183
0.000128817	-3.89003
0.0252666	-1.59745
5.1919e-06	-5.28467
0.000110682	-3.95592
0.000485757	-3.31358
0.000317644	-3.49806
2.93543e-05	-4.53233
1.54017e-05	-4.81243
0.000947721	-3.02332
0.000221367	-3.65489
0.00057926	-3.23713
0.00181689	-2.74067
0.000593783	-3.22637
2.28191e-05	-4.6417
2.80276e-05	-4.55241
5.80169e-05	-4.23645
6.10197e-05	-4.21453
3.71712e-05	-4.42979
0.000599223	-3.22241
0.00801758	-2.09596
6.90724e-05	-4.1607
1.76302e-05	-4.75374
0.000350338	-3.45551
4.68705e-05	-4.3291
0.000108328	-3.96526
0.000101276	-3.99449
3.25466e-05	-4.48749
0.000140583	-3.85207
2.08526e-05	-4.68084
0.000573183	-3.24171
0.00114568	-2.94094
1.04315e-05	-4.98165
1.95073e-05	-4.7098
8.4344e-05	-4.07395
0.00271314	-2.56653
0.000139446	-3.85559
1.06093e-05	-4.97431
6.9205e-06	-5.15986
6.88519e-05	-4.16208
6.91734e-05	-4.16006
0.00051751	-3.28608
2.4144e-05	-4.61719
0.000570732	-3.24357
0.00165404	-2.78145
6.1898e-06	-5.20832
7.3148e-06	-5.1358
0.000143709	-3.84251
3.09737e-05	-4.50901
3.80512e-05	-4.41963
1.00658e-05	-4.99715
5.6475e-05	-4.24814
0.000546734	-3.26222
3.46697e-05	-4.46005
0.00033007	-3.48139
4.38613e-05	-4.35792
0.000213623	-3.67035
1.86528e-05	-4.72926
0.00283792	-2.547
0.00137482	-2.86175
2.17702e-05	-4.66214
4.0898e-06	-5.3883
0.000111124	-3.95419
0.00449909	-2.34688
0.0259932	-1.58514
7.1265e-05	-4.14712
1.27811e-05	-4.89343
0.000503411	-3.29808
1.66662e-05	-4.77816
2.47044e-05	-4.60723
4.10522e-05	-4.38666
0.00017481	-3.75743
1.39481e-05	-4.85548
0.00178601	-2.74812
0.00023187	-3.63476
0.000519471	-3.28444
0.00103057	-2.98692
2.87393e-05	-4.54152
1.85183e-05	-4.7324
3.08627e-05	-4.51057
0.000113841	-3.9437
0.000208261	-3.68139
[truncated: 8,001 more rows]

## Sheet: Supple FIg 1c
dataset	tool	sample_id	complexity	depth	Completeness
c1000_10Gb	binny	sample0	1000	10	89.5018
c1000_10Gb	binny	sample1	1000	10	92.3829
c1000_10Gb	binny	sample2	1000	10	96.3222
c1000_10Gb	binny	sample3	1000	10	94.8678
c1000_10Gb	binny	sample4	1000	10	96.1117
c1000_10Gb	binny	sample5	1000	10	94.8559
c1000_10Gb	binny	sample6	1000	10	97.3147
c1000_10Gb	binny	sample7	1000	10	96.2328
c1000_10Gb	binny	sample8	1000	10	96.4556
c1000_10Gb	binny	sample9	1000	10	96.9727
c1000_10Gb	comebin	sample0	1000	10	42.5327
c1000_10Gb	comebin	sample1	1000	10	36.2104
c1000_10Gb	comebin	sample2	1000	10	36.4399
c1000_10Gb	comebin	sample3	1000	10	42.4463
c1000_10Gb	comebin	sample4	1000	10	41.2444
c1000_10Gb	comebin	sample5	1000	10	51.4556
c1000_10Gb	comebin	sample6	1000	10	65.7634
c1000_10Gb	comebin	sample7	1000	10	46.5602
c1000_10Gb	comebin	sample8	1000	10	64.3878
c1000_10Gb	comebin	sample9	1000	10	52.5433
c1000_10Gb	concoct	sample0	1000	10	49.1314
c1000_10Gb	concoct	sample1	1000	10	38.9788
c1000_10Gb	concoct	sample2	1000	10	41.7463
c1000_10Gb	concoct	sample3	1000	10	48.7103
c1000_10Gb	concoct	sample4	1000	10	46.8838
c1000_10Gb	concoct	sample5	1000	10	55.5928
c1000_10Gb	concoct	sample6	1000	10	52.768
c1000_10Gb	concoct	sample7	1000	10	46.5286
c1000_10Gb	concoct	sample8	1000	10	73.546
c1000_10Gb	concoct	sample9	1000	10	58.3225
c1000_10Gb	concoct(2500)	sample0	1000	10	80.7691
c1000_10Gb	concoct(2500)	sample1	1000	10	72.6412
c1000_10Gb	concoct(2500)	sample2	1000	10	86.8221
c1000_10Gb	concoct(2500)	sample3	1000	10	78.0929
c1000_10Gb	concoct(2500)	sample4	1000	10	79.3086
c1000_10Gb	concoct(2500)	sample5	1000	10	80.5136
c1000_10Gb	concoct(2500)	sample6	1000	10	94.9802
c1000_10Gb	concoct(2500)	sample7	1000	10	91.3527
c1000_10Gb	concoct(2500)	sample8	1000	10	87.4618
c1000_10Gb	concoct(2500)	sample9	1000	10	81.8943
c1000_10Gb	dastool(concoct,metabat2,maxbin2)	sample0	1000	10	40.7026
c1000_10Gb	dastool(concoct,metabat2,maxbin2)	sample1	1000	10	33.1762
c1000_10Gb	dastool(concoct,metabat2,maxbin2)	sample2	1000	10	37.5129
c1000_10Gb	dastool(concoct,metabat2,maxbin2)	sample3	1000	10	28.1203
c1000_10Gb	dastool(concoct,metabat2,maxbin2)	sample4	1000	10	36.5592
c1000_10Gb	dastool(concoct,metabat2,maxbin2)	sample5	1000	10	37.856
c1000_10Gb	dastool(concoct,metabat2,maxbin2)	sample6	1000	10	45.3095
c1000_10Gb	dastool(concoct,metabat2,maxbin2)	sample7	1000	10	40.6139
c1000_10Gb	dastool(concoct,metabat2,maxbin2)	sample8	1000	10	53.7551
c1000_10Gb	dastool(concoct,metabat2,maxbin2)	sample9	1000	10	51.0795
c1000_10Gb	magscot(binny,semibin2-multi,vamb-multi)	sample0	1000	10	98.134
c1000_10Gb	magscot(binny,semibin2-multi,vamb-multi)	sample1	1000	10	98.4278
c1000_10Gb	magscot(binny,semibin2-multi,vamb-multi)	sample2	1000	10	97.734
c1000_10Gb	magscot(binny,semibin2-multi,vamb-multi)	sample3	1000	10	97.2993
c1000_10Gb	magscot(binny,semibin2-multi,vamb-multi)	sample4	1000	10	97.9071
c1000_10Gb	magscot(binny,semibin2-multi,vamb-multi)	sample5	1000	10	97.5266
c1000_10Gb	magscot(binny,semibin2-multi,vamb-multi)	sample6	1000	10	99.5164
c1000_10Gb	magscot(binny,semibin2-multi,vamb-multi)	sample7	1000	10	98.7885
c1000_10Gb	magscot(binny,semibin2-multi,vamb-multi)	sample8	1000	10	98.1013
c1000_10Gb	magscot(binny,semibin2-multi,vamb-multi)	sample9	1000	10	98.6501
c1000_10Gb	magscot(metabat2,semibin2-multi,vamb-multi)	sample0	1000	10	98.9058
c1000_10Gb	magscot(metabat2,semibin2-multi,vamb-multi)	sample1	1000	10	98.9872
c1000_10Gb	magscot(metabat2,semibin2-multi,vamb-multi)	sample2	1000	10	98.5742
c1000_10Gb	magscot(metabat2,semibin2-multi,vamb-multi)	sample3	1000	10	97.4777
c1000_10Gb	magscot(metabat2,semibin2-multi,vamb-multi)	sample4	1000	10	98.3113
c1000_10Gb	magscot(metabat2,semibin2-multi,vamb-multi)	sample5	1000	10	98.0575
c1000_10Gb	magscot(metabat2,semibin2-multi,vamb-multi)	sample6	1000	10	99.5827
c1000_10Gb	magscot(metabat2,semibin2-multi,vamb-multi)	sample7	1000	10	99.3685
c1000_10Gb	magscot(metabat2,semibin2-multi,vamb-multi)	sample8	1000	10	99.3208
c1000_10Gb	magscot(metabat2,semibin2-multi,vamb-multi)	sample9	1000	10	99.4307
c1000_10Gb	magscot(semibin2-multi,vamb-multi)	sample0	1000	10	99.4063
c1000_10Gb	magscot(semibin2-multi,vamb-multi)	sample1	1000	10	99.6337
c1000_10Gb	magscot(semibin2-multi,vamb-multi)	sample2	1000	10	98.806
c1000_10Gb	magscot(semibin2-multi,vamb-multi)	sample3	1000	10	99.2317
c1000_10Gb	magscot(semibin2-multi,vamb-multi)	sample4	1000	10	98.4943
c1000_10Gb	magscot(semibin2-multi,vamb-multi)	sample5	1000	10	98.1468
c1000_10Gb	magscot(semibin2-multi,vamb-multi)	sample6	1000	10	99.7158
c1000_10Gb	magscot(semibin2-multi,vamb-multi)	sample7	1000	10	99.5696
c1000_10Gb	magscot(semibin2-multi,vamb-multi)	sample8	1000	10	99.3038
c1000_10Gb	magscot(semibin2-multi,vamb-multi)	sample9	1000	10	99.4248
c1000_10Gb	maxbin2	sample0	1000	10	63.7473
c1000_10Gb	maxbin2	sample1	1000	10	54.9235
c1000_10Gb	maxbin2	sample2	1000	10	50.0824
c1000_10Gb	maxbin2	sample3	1000	10	48.6802
c1000_10Gb	maxbin2	sample4	1000	10	56.8086
c1000_10Gb	maxbin2	sample5	1000	10	56.6777
c1000_10Gb	maxbin2	sample6	1000	10	63.8568
c1000_10Gb	maxbin2	sample7	1000	10	62.2163
c1000_10Gb	maxbin2	sample8	1000	10	65.8352
c1000_10Gb	maxbin2	sample9	1000	10	56.9656
c1000_10Gb	metabat2	sample0	1000	10	82.5634
c1000_10Gb	metabat2	sample1	1000	10	88.7717
c1000_10Gb	metabat2	sample2	1000	10	87.2188
c1000_10Gb	metabat2	sample3	1000	10	78.8745
c1000_10Gb	metabat2	sample4	1000	10	82.4083
c1000_10Gb	metabat2	sample5	1000	10	82.7514
c1000_10Gb	metabat2	sample6	1000	10	92.76
c1000_10Gb	metabat2	sample7	1000	10	89.7882
c1000_10Gb	metabat2	sample8	1000	10	88.9054
c1000_10Gb	metabat2	sample9	1000	10	85.9848
c1000_10Gb	metabat2(1500)	sample0	1000	10	85.5082
c1000_10Gb	metabat2(1500)	sample1	1000	10	85.8812
c1000_10Gb	metabat2(1500)	sample2	1000	10	86.0848
c1000_10Gb	metabat2(1500)	sample3	1000	10	79.291
c1000_10Gb	metabat2(1500)	sample4	1000	10	87.8555
c1000_10Gb	metabat2(1500)	sample5	1000	10	91.3053
c1000_10Gb	metabat2(1500)	sample6	1000	10	92.5417
c1000_10Gb	metabat2(1500)	sample7	1000	10	88.5162
c1000_10Gb	metabat2(1500)	sample8	1000	10	91.0908
c1000_10Gb	metabat2(1500)	sample9	1000	10	83.5554
c1000_10Gb	metabinner	sample0	1000	10	83.4684
c1000_10Gb	metabinner	sample1	1000	10	84.5286
c1000_10Gb	metabinner	sample2	1000	10	86.4209
c1000_10Gb	metabinner	sample3	1000	10	78.4083
c1000_10Gb	metabinner	sample4	1000	10	84.3969
c1000_10Gb	metabinner	sample5	1000	10	87.6042
c1000_10Gb	metabinner	sample6	1000	10	93.6914
c1000_10Gb	metabinner	sample7	1000	10	93.4293
c1000_10Gb	metabinner	sample8	1000	10	88.532
c1000_10Gb	metabinner	sample9	1000	10	88.5514
c1000_10Gb	metadecoder	sample0	1000	10	73.7364
c1000_10Gb	metadecoder	sample1	1000	10	70.157
c1000_10Gb	metadecoder	sample2	1000	10	69.6216
c1000_10Gb	metadecoder	sample3	1000	10	56.4472
c1000_10Gb	metadecoder	sample4	1000	10	74.1728
c1000_10Gb	metadecoder	sample5	1000	10	76.0625
c1000_10Gb	metadecoder	sample6	1000	10	87.9269
c1000_10Gb	metadecoder	sample7	1000	10	77.8391
c1000_10Gb	metadecoder	sample8	1000	10	81.8525
c1000_10Gb	metadecoder	sample9	1000	10	73.8635
c1000_10Gb	metawrap(concoct,metabat2,maxbin2)	sample0	1000	10	88.5289
c1000_10Gb	metawrap(concoct,metabat2,maxbin2)	sample1	1000	10	93.6029
c1000_10Gb	metawrap(concoct,metabat2,maxbin2)	sample2	1000	10	93.8976
c1000_10Gb	metawrap(concoct,metabat2,maxbin2)	sample3	1000	10	89.191
c1000_10Gb	metawrap(concoct,metabat2,maxbin2)	sample4	1000	10	91.4173
c1000_10Gb	metawrap(concoct,metabat2,maxbin2)	sample5	1000	10	92.6178
c1000_10Gb	metawrap(concoct,metabat2,maxbin2)	sample6	1000	10	95.4548
c1000_10Gb	metawrap(concoct,metabat2,maxbin2)	sample7	1000	10	96.7857
c1000_10Gb	metawrap(concoct,metabat2,maxbin2)	sample8	1000	10	93.3506
c1000_10Gb	metawrap(concoct,metabat2,maxbin2)	sample9	1000	10	93.8955
c1000_10Gb	metawrap2(binny,semibin2-multi,vamb-multi)	sample0	1000	10	94.8105
c1000_10Gb	metawrap2(binny,semibin2-multi,vamb-multi)	sample1	1000	10	94.6155
c1000_10Gb	metawrap2(binny,semibin2-multi,vamb-multi)	sample2	1000	10	95.8873
c1000_10Gb	metawrap2(binny,semibin2-multi,vamb-multi)	sample3	1000	10	95.0077
c1000_10Gb	metawrap2(binny,semibin2-multi,vamb-multi)	sample4	1000	10	96.0299
c1000_10Gb	metawrap2(binny,semibin2-multi,vamb-multi)	sample5	1000	10	96.4308
c1000_10Gb	metawrap2(binny,semibin2-multi,vamb-multi)	sample6	1000	10	98.274
c1000_10Gb	metawrap2(binny,semibin2-multi,vamb-multi)	sample7	1000	10	98.5758
c1000_10Gb	metawrap2(binny,semibin2-multi,vamb-multi)	sample8	1000	10	97.4248
c1000_10Gb	metawrap2(binny,semibin2-multi,vamb-multi)	sample9	1000	10	97.3418
c1000_10Gb	metawrap2(comebin,semibin2-multi,vamb-multi)	sample0	1000	10	93.899
c1000_10Gb	metawrap2(comebin,semibin2-multi,vamb-multi)	sample1	1000	10	92.2821
c1000_10Gb	metawrap2(comebin,semibin2-multi,vamb-multi)	sample2	1000	10	95.3619
c1000_10Gb	metawrap2(comebin,semibin2-multi,vamb-multi)	sample3	1000	10	95.65
c1000_10Gb	metawrap2(comebin,semibin2-multi,vamb-multi)	sample4	1000	10	94.1564
c1000_10Gb	metawrap2(comebin,semibin2-multi,vamb-multi)	sample5	1000	10	94.7356
c1000_10Gb	metawrap2(comebin,semibin2-multi,vamb-multi)	sample6	1000	10	97.3329
c1000_10Gb	metawrap2(comebin,semibin2-multi,vamb-multi)	sample7	1000	10	98.5538
c1000_10Gb	metawrap2(comebin,semibin2-multi,vamb-multi)	sample8	1000	10	97.402
c1000_10Gb	metawrap2(comebin,semibin2-multi,vamb-multi)	sample9	1000	10	96.32
c1000_10Gb	metawrap2(concoct,maxbin2,metabat2)	sample0	1000	10	87.0016
c1000_10Gb	metawrap2(concoct,maxbin2,metabat2)	sample1	1000	10	81.1617
c1000_10Gb	metawrap2(concoct,maxbin2,metabat2)	sample2	1000	10	88.5175
c1000_10Gb	metawrap2(concoct,maxbin2,metabat2)	sample3	1000	10	83.7778
c1000_10Gb	metawrap2(concoct,maxbin2,metabat2)	sample4	1000	10	87.5331
c1000_10Gb	metawrap2(concoct,maxbin2,metabat2)	sample5	1000	10	85.131
c1000_10Gb	metawrap2(concoct,maxbin2,metabat2)	sample6	1000	10	93.8217
c1000_10Gb	metawrap2(concoct,maxbin2,metabat2)	sample7	1000	10	92.931
c1000_10Gb	metawrap2(concoct,maxbin2,metabat2)	sample8	1000	10	89.4848
c1000_10Gb	metawrap2(concoct,maxbin2,metabat2)	sample9	1000	10	87.1475
c1000_10Gb	metawrap2(metabat2,semibin2-multi,vamb-multi)	sample0	1000	10	94.4185
c1000_10Gb	metawrap2(metabat2,semibin2-multi,vamb-multi)	sample1	1000	10	96.3715
c1000_10Gb	metawrap2(metabat2,semibin2-multi,vamb-multi)	sample2	1000	10	96.3954
c1000_10Gb	metawrap2(metabat2,semibin2-multi,vamb-multi)	sample3	1000	10	95.3148
c1000_10Gb	metawrap2(metabat2,semibin2-multi,vamb-multi)	sample4	1000	10	96.3121
c1000_10Gb	metawrap2(metabat2,semibin2-multi,vamb-multi)	sample5	1000	10	96.9499
c1000_10Gb	metawrap2(metabat2,semibin2-multi,vamb-multi)	sample6	1000	10	97.9377
c1000_10Gb	metawrap2(metabat2,semibin2-multi,vamb-multi)	sample7	1000	10	98.2904
c1000_10Gb	metawrap2(metabat2,semibin2-multi,vamb-multi)	sample8	1000	10	98.1013
c1000_10Gb	metawrap2(metabat2,semibin2-multi,vamb-multi)	sample9	1000	10	96.6803
c1000_10Gb	metawrap2(semibin2-multi,vamb-multi)	sample0	1000	10	97.7301
c1000_10Gb	metawrap2(semibin2-multi,vamb-multi)	sample1	1000	10	97.9148
c1000_10Gb	metawrap2(semibin2-multi,vamb-multi)	sample2	1000	10	97.6444
c1000_10Gb	metawrap2(semibin2-multi,vamb-multi)	sample3	1000	10	97.4777
c1000_10Gb	metawrap2(semibin2-multi,vamb-multi)	sample4	1000	10	97.6323
c1000_10Gb	metawrap2(semibin2-multi,vamb-multi)	sample5	1000	10	98.0027
c1000_10Gb	metawrap2(semibin2-multi,vamb-multi)	sample6	1000	10	99.5479
c1000_10Gb	metawrap2(semibin2-multi,vamb-multi)	sample7	1000	10	99.3185
c1000_10Gb	metawrap2(semibin2-multi,vamb-multi)	sample8	1000	10	99.1391
c1000_10Gb	metawrap2(semibin2-multi,vamb-multi)	sample9	1000	10	98.542
c1000_10Gb	semibin	sample0	1000	10	76.9115
c1000_10Gb	semibin	sample1	1000	10	71.6047
c1000_10Gb	semibin	sample2	1000	10	77.3023
c1000_10Gb	semibin	sample3	1000	10	69.32
c1000_10Gb	semibin	sample4	1000	10	74.2978
c1000_10Gb	semibin	sample5	1000	10	75.4012
c1000_10Gb	semibin	sample6	1000	10	89.1131
c1000_10Gb	semibin	sample7	1000	10	88.5364
c1000_10Gb	semibin	sample8	1000	10	81.1898
c1000_10Gb	semibin	sample9	1000	10	77.8018
c1000_10Gb	semibin2	sample0	1000	10	73.9487
c1000_10Gb	semibin2	sample1	1000	10	65.7227
c1000_10Gb	semibin2	sample2	1000	10	71.5147
c1000_10Gb	semibin2	sample3	1000	10	57.5247
c1000_10Gb	semibin2	sample4	1000	10	66.6377
c1000_10Gb	semibin2	sample5	1000	10	66.0202
c1000_10Gb	semibin2	sample6	1000	10	86.8639
c1000_10Gb	semibin2	sample7	1000	10	79.8078
c1000_10Gb	semibin2	sample8	1000	10	73.8274
c1000_10Gb	semibin2	sample9	1000	10	68.8275
c1000_10Gb	semibin2(multi)	sample0	1000	10	83.4604
c1000_10Gb	semibin2(multi)	sample1	1000	10	74.3106
c1000_10Gb	semibin2(multi)	sample2	1000	10	84.6955
c1000_10Gb	semibin2(multi)	sample3	1000	10	63.3956
c1000_10Gb	semibin2(multi)	sample4	1000	10	75.3406
c1000_10Gb	semibin2(multi)	sample5	1000	10	76.3921
c1000_10Gb	semibin2(multi)	sample6	1000	10	89.5932
c1000_10Gb	semibin2(multi)	sample7	1000	10	90.0384
c1000_10Gb	semibin2(multi)	sample8	1000	10	89.9919
c1000_10Gb	semibin2(multi)	sample9	1000	10	77.4969
c1000_10Gb	vamb	sample0	1000	10	88.1611
c1000_10Gb	vamb	sample1	1000	10	88.8359
c1000_10Gb	vamb	sample2	1000	10	94.9331
c1000_10Gb	vamb	sample3	1000	10	42.8815
c1000_10Gb	vamb	sample4	1000	10	48.3172
c1000_10Gb	vamb	sample5	1000	10	84.9086
c1000_10Gb	vamb	sample6	1000	10	90.9806
c1000_10Gb	vamb	sample7	1000	10	95.3441
c1000_10Gb	vamb	sample8	1000	10	89.371
c1000_10Gb	vamb	sample9	1000	10	89.4931
c1000_10Gb	vamb(multi)	sample0	1000	10	86.9051
c1000_10Gb	vamb(multi)	sample1	1000	10	82.1076
c1000_10Gb	vamb(multi)	sample2	1000	10	85.5997
c1000_10Gb	vamb(multi)	sample3	1000	10	85.402
c1000_10Gb	vamb(multi)	sample4	1000	10	84.2096
c1000_10Gb	vamb(multi)	sample5	1000	10	90.9146
c1000_10Gb	vamb(multi)	sample6	1000	10	94.7684
c1000_10Gb	vamb(multi)	sample7	1000	10	94.1779
c1000_10Gb	vamb(multi)	sample8	1000	10	93.3432
c1000_10Gb	vamb(multi)	sample9	1000	10	93.6213
c1000_2.4Gb	binny	sample0	1000	2.4	87.927
c1000_2.4Gb	binny	sample1	1000	2.4	94.6898
c1000_2.4Gb	binny	sample2	1000	2.4	96.7915
c1000_2.4Gb	binny	sample3	1000	2.4	92.6654
c1000_2.4Gb	binny	sample4	1000	2.4	90.8914
c1000_2.4Gb	binny	sample5	1000	2.4	84.2753
c1000_2.4Gb	binny	sample6	1000	2.4	91.4609
c1000_2.4Gb	binny	sample7	1000	2.4	93.5767
c1000_2.4Gb	binny	sample8	1000	2.4	88.5649
c1000_2.4Gb	binny	sample9	1000	2.4	97.283
c1000_2.4Gb	comebin	sample0	1000	2.4	28.0685
c1000_2.4Gb	comebin	sample1	1000	2.4	33.5737
c1000_2.4Gb	comebin	sample2	1000	2.4	32.7192
c1000_2.4Gb	comebin	sample3	1000	2.4	46.4776
c1000_2.4Gb	comebin	sample4	1000	2.4	30.3424
c1000_2.4Gb	comebin	sample5	1000	2.4	48.2406
c1000_2.4Gb	comebin	sample6	1000	2.4	36.8214
c1000_2.4Gb	comebin	sample7	1000	2.4	27.4463
c1000_2.4Gb	comebin	sample8	1000	2.4	46.373
c1000_2.4Gb	comebin	sample9	1000	2.4	51.4969
c1000_2.4Gb	concoct	sample0	1000	2.4	7.28845
c1000_2.4Gb	concoct	sample1	1000	2.4	9.31585
c1000_2.4Gb	concoct	sample2	1000	2.4	15.9072
c1000_2.4Gb	concoct	sample3	1000	2.4	1.73609
c1000_2.4Gb	concoct	sample4	1000	2.4	6.88076
c1000_2.4Gb	concoct	sample5	1000	2.4	18.5691
c1000_2.4Gb	concoct	sample6	1000	2.4	5.91214
c1000_2.4Gb	concoct	sample7	1000	2.4	1.65509
c1000_2.4Gb	concoct	sample8	1000	2.4	17.9703
c1000_2.4Gb	concoct	sample9	1000	2.4	1.91398
c1000_2.4Gb	concoct(2500)	sample0	1000	2.4	46.3716
c1000_2.4Gb	concoct(2500)	sample1	1000	2.4	53.5191
c1000_2.4Gb	concoct(2500)	sample2	1000	2.4	55.577
c1000_2.4Gb	concoct(2500)	sample3	1000	2.4	27.4727
c1000_2.4Gb	concoct(2500)	sample4	1000	2.4	45.6444
c1000_2.4Gb	concoct(2500)	sample5	1000	2.4	39.1896
c1000_2.4Gb	concoct(2500)	sample6	1000	2.4	41.1841
c1000_2.4Gb	concoct(2500)	sample7	1000	2.4	27.4355
c1000_2.4Gb	concoct(2500)	sample8	1000	2.4	61.1321
c1000_2.4Gb	concoct(2500)	sample9	1000	2.4	36.7522
c1000_2.4Gb	dastool(concoct,metabat2,maxbin2)	sample0	1000	2.4	29.6146
c1000_2.4Gb	dastool(concoct,metabat2,maxbin2)	sample1	1000	2.4	27.7784
c1000_2.4Gb	dastool(concoct,metabat2,maxbin2)	sample2	1000	2.4	33.985
c1000_2.4Gb	dastool(concoct,metabat2,maxbin2)	sample3	1000	2.4	33.6637
c1000_2.4Gb	dastool(concoct,metabat2,maxbin2)	sample4	1000	2.4	19.4695
c1000_2.4Gb	dastool(concoct,metabat2,maxbin2)	sample5	1000	2.4	31.1388
c1000_2.4Gb	dastool(concoct,metabat2,maxbin2)	sample6	1000	2.4	36.223
c1000_2.4Gb	dastool(concoct,metabat2,maxbin2)	sample7	1000	2.4	34.6866
c1000_2.4Gb	dastool(concoct,metabat2,maxbin2)	sample8	1000	2.4	41.9502
c1000_2.4Gb	dastool(concoct,metabat2,maxbin2)	sample9	1000	2.4	33.3753
c1000_2.4Gb	magscot(binny,semibin2-multi,vamb-multi)	sample0	1000	2.4	83.9765
c1000_2.4Gb	magscot(binny,semibin2-multi,vamb-multi)	sample1	1000	2.4	96.5848
c1000_2.4Gb	magscot(binny,semibin2-multi,vamb-multi)	sample2	1000	2.4	94.6759
c1000_2.4Gb	magscot(binny,semibin2-multi,vamb-multi)	sample3	1000	2.4	95.6309
c1000_2.4Gb	magscot(binny,semibin2-multi,vamb-multi)	sample4	1000	2.4	91.0511
c1000_2.4Gb	magscot(binny,semibin2-multi,vamb-multi)	sample5	1000	2.4	85.7736
c1000_2.4Gb	magscot(binny,semibin2-multi,vamb-multi)	sample6	1000	2.4	93.9894
c1000_2.4Gb	magscot(binny,semibin2-multi,vamb-multi)	sample7	1000	2.4	93.6669
c1000_2.4Gb	magscot(binny,semibin2-multi,vamb-multi)	sample8	1000	2.4	89.8245
c1000_2.4Gb	magscot(binny,semibin2-multi,vamb-multi)	sample9	1000	2.4	97.1381
c1000_2.4Gb	magscot(metabat2,semibin2-multi,vamb-multi)	sample0	1000	2.4	90.7018
c1000_2.4Gb	magscot(metabat2,semibin2-multi,vamb-multi)	sample1	1000	2.4	97.9602
c1000_2.4Gb	magscot(metabat2,semibin2-multi,vamb-multi)	sample2	1000	2.4	99.3878
c1000_2.4Gb	magscot(metabat2,semibin2-multi,vamb-multi)	sample3	1000	2.4	95.8445
c1000_2.4Gb	magscot(metabat2,semibin2-multi,vamb-multi)	sample4	1000	2.4	89.3706
c1000_2.4Gb	magscot(metabat2,semibin2-multi,vamb-multi)	sample5	1000	2.4	91.3043
c1000_2.4Gb	magscot(metabat2,semibin2-multi,vamb-multi)	sample6	1000	2.4	95.4213
c1000_2.4Gb	magscot(metabat2,semibin2-multi,vamb-multi)	sample7	1000	2.4	98.1173
c1000_2.4Gb	magscot(metabat2,semibin2-multi,vamb-multi)	sample8	1000	2.4	88.1583
c1000_2.4Gb	magscot(metabat2,semibin2-multi,vamb-multi)	sample9	1000	2.4	97.3639
c1000_2.4Gb	magscot(semibin2-multi,vamb-multi)	sample0	1000	2.4	90.6319
c1000_2.4Gb	magscot(semibin2-multi,vamb-multi)	sample1	1000	2.4	99.2077
c1000_2.4Gb	magscot(semibin2-multi,vamb-multi)	sample2	1000	2.4	99.0044
c1000_2.4Gb	magscot(semibin2-multi,vamb-multi)	sample3	1000	2.4	95.8445
c1000_2.4Gb	magscot(semibin2-multi,vamb-multi)	sample4	1000	2.4	91.7222
c1000_2.4Gb	magscot(semibin2-multi,vamb-multi)	sample5	1000	2.4	91.2488
c1000_2.4Gb	magscot(semibin2-multi,vamb-multi)	sample6	1000	2.4	94.7135
c1000_2.4Gb	magscot(semibin2-multi,vamb-multi)	sample7	1000	2.4	99.232
c1000_2.4Gb	magscot(semibin2-multi,vamb-multi)	sample8	1000	2.4	84.9902
c1000_2.4Gb	magscot(semibin2-multi,vamb-multi)	sample9	1000	2.4	97.2105
c1000_2.4Gb	maxbin2	sample0	1000	2.4	52.9169
c1000_2.4Gb	maxbin2	sample1	1000	2.4	50.1752
c1000_2.4Gb	maxbin2	sample2	1000	2.4	56.9977
c1000_2.4Gb	maxbin2	sample3	1000	2.4	42.0363
c1000_2.4Gb	maxbin2	sample4	1000	2.4	47.6574
c1000_2.4Gb	maxbin2	sample5	1000	2.4	57.3398
c1000_2.4Gb	maxbin2	sample6	1000	2.4	63.2203
c1000_2.4Gb	maxbin2	sample7	1000	2.4	54.3272
c1000_2.4Gb	maxbin2	sample8	1000	2.4	59.0982
c1000_2.4Gb	maxbin2	sample9	1000	2.4	51.2694
c1000_2.4Gb	metabat2	sample0	1000	2.4	60.8461
c1000_2.4Gb	metabat2	sample1	1000	2.4	82.2231
c1000_2.4Gb	metabat2	sample2	1000	2.4	64.7624
c1000_2.4Gb	metabat2	sample3	1000	2.4	54.5643
c1000_2.4Gb	metabat2	sample4	1000	2.4	56.8102
c1000_2.4Gb	metabat2	sample5	1000	2.4	66.5107
c1000_2.4Gb	metabat2	sample6	1000	2.4	64.5204
c1000_2.4Gb	metabat2	sample7	1000	2.4	80.349
c1000_2.4Gb	metabat2	sample8	1000	2.4	80.0632
c1000_2.4Gb	metabat2	sample9	1000	2.4	82.1277
c1000_2.4Gb	metabat2(1500)	sample0	1000	2.4	73.9574
c1000_2.4Gb	metabat2(1500)	sample1	1000	2.4	78.1812
c1000_2.4Gb	metabat2(1500)	sample2	1000	2.4	69.7848
c1000_2.4Gb	metabat2(1500)	sample3	1000	2.4	52.2798
c1000_2.4Gb	metabat2(1500)	sample4	1000	2.4	74.1107
c1000_2.4Gb	metabat2(1500)	sample5	1000	2.4	69.1727
c1000_2.4Gb	metabat2(1500)	sample6	1000	2.4	85.3835
c1000_2.4Gb	metabat2(1500)	sample7	1000	2.4	49.1052
c1000_2.4Gb	metabat2(1500)	sample8	1000	2.4	80.7038
c1000_2.4Gb	metabat2(1500)	sample9	1000	2.4	75.6253
c1000_2.4Gb	metabinner	sample0	1000	2.4	76.6687
c1000_2.4Gb	metabinner	sample1	1000	2.4	87.6609
c1000_2.4Gb	metabinner	sample2	1000	2.4	82.7883
c1000_2.4Gb	metabinner	sample3	1000	2.4	75.3112
c1000_2.4Gb	metabinner	sample4	1000	2.4	75.65
c1000_2.4Gb	metabinner	sample5	1000	2.4	71.0902
c1000_2.4Gb	metabinner	sample6	1000	2.4	76.7144
c1000_2.4Gb	metabinner	sample7	1000	2.4	83.606
c1000_2.4Gb	metabinner	sample8	1000	2.4	76.8149
c1000_2.4Gb	metabinner	sample9	1000	2.4	86.3298
c1000_2.4Gb	metadecoder	sample0	1000	2.4	50.297
c1000_2.4Gb	metadecoder	sample1	1000	2.4	60.975
c1000_2.4Gb	metadecoder	sample2	1000	2.4	61.8524
c1000_2.4Gb	metadecoder	sample3	1000	2.4	40.9233
c1000_2.4Gb	metadecoder	sample4	1000	2.4	52.793
c1000_2.4Gb	metadecoder	sample5	1000	2.4	42.4969
c1000_2.4Gb	metadecoder	sample6	1000	2.4	57.7206
c1000_2.4Gb	metadecoder	sample7	1000	2.4	83.3465
c1000_2.4Gb	metadecoder	sample8	1000	2.4	77.6923
c1000_2.4Gb	metadecoder	sample9	1000	2.4	67.5857
c1000_2.4Gb	metawrap(concoct,metabat2,maxbin2)	sample0	1000	2.4	75.9186
c1000_2.4Gb	metawrap(concoct,metabat2,maxbin2)	sample1	1000	2.4	95.4323
c1000_2.4Gb	metawrap(concoct,metabat2,maxbin2)	sample2	1000	2.4	89.9852
c1000_2.4Gb	metawrap(concoct,metabat2,maxbin2)	sample3	1000	2.4	81.8299
c1000_2.4Gb	metawrap(concoct,metabat2,maxbin2)	sample4	1000	2.4	83.8128
c1000_2.4Gb	metawrap(concoct,metabat2,maxbin2)	sample5	1000	2.4	82.6839
c1000_2.4Gb	metawrap(concoct,metabat2,maxbin2)	sample6	1000	2.4	82.0592
c1000_2.4Gb	metawrap(concoct,metabat2,maxbin2)	sample7	1000	2.4	86.3389
c1000_2.4Gb	metawrap(concoct,metabat2,maxbin2)	sample8	1000	2.4	88.392
c1000_2.4Gb	metawrap(concoct,metabat2,maxbin2)	sample9	1000	2.4	91.5646
c1000_2.4Gb	metawrap2(binny,semibin2-multi,vamb-multi)	sample0	1000	2.4	80.4131
c1000_2.4Gb	metawrap2(binny,semibin2-multi,vamb-multi)	sample1	1000	2.4	96.3501
c1000_2.4Gb	metawrap2(binny,semibin2-multi,vamb-multi)	sample2	1000	2.4	93.3043
c1000_2.4Gb	metawrap2(binny,semibin2-multi,vamb-multi)	sample3	1000	2.4	94.2438
c1000_2.4Gb	metawrap2(binny,semibin2-multi,vamb-multi)	sample4	1000	2.4	88.2773
c1000_2.4Gb	metawrap2(binny,semibin2-multi,vamb-multi)	sample5	1000	2.4	86.1397
c1000_2.4Gb	metawrap2(binny,semibin2-multi,vamb-multi)	sample6	1000	2.4	88.4303
c1000_2.4Gb	metawrap2(binny,semibin2-multi,vamb-multi)	sample7	1000	2.4	97.2328
c1000_2.4Gb	metawrap2(binny,semibin2-multi,vamb-multi)	sample8	1000	2.4	88.5766
c1000_2.4Gb	metawrap2(binny,semibin2-multi,vamb-multi)	sample9	1000	2.4	95.9505
c1000_2.4Gb	metawrap2(comebin,semibin2-multi,vamb-multi)	sample0	1000	2.4	82.751
c1000_2.4Gb	metawrap2(comebin,semibin2-multi,vamb-multi)	sample1	1000	2.4	87.6207
c1000_2.4Gb	metawrap2(comebin,semibin2-multi,vamb-multi)	sample2	1000	2.4	89.2219
c1000_2.4Gb	metawrap2(comebin,semibin2-multi,vamb-multi)	sample3	1000	2.4	82.4481
c1000_2.4Gb	metawrap2(comebin,semibin2-multi,vamb-multi)	sample4	1000	2.4	84.7607
c1000_2.4Gb	metawrap2(comebin,semibin2-multi,vamb-multi)	sample5	1000	2.4	87.8551
c1000_2.4Gb	metawrap2(comebin,semibin2-multi,vamb-multi)	sample6	1000	2.4	87.3479
c1000_2.4Gb	metawrap2(comebin,semibin2-multi,vamb-multi)	sample7	1000	2.4	94.4737
c1000_2.4Gb	metawrap2(comebin,semibin2-multi,vamb-multi)	sample8	1000	2.4	91.2119
c1000_2.4Gb	metawrap2(comebin,semibin2-multi,vamb-multi)	sample9	1000	2.4	88.8887
c1000_2.4Gb	metawrap2(concoct,maxbin2,metabat2)	sample0	1000	2.4	71.9167
c1000_2.4Gb	metawrap2(concoct,maxbin2,metabat2)	sample1	1000	2.4	86.3887
c1000_2.4Gb	metawrap2(concoct,maxbin2,metabat2)	sample2	1000	2.4	83.0209
c1000_2.4Gb	metawrap2(concoct,maxbin2,metabat2)	sample3	1000	2.4	74.0031
c1000_2.4Gb	metawrap2(concoct,maxbin2,metabat2)	sample4	1000	2.4	78.7407
c1000_2.4Gb	metawrap2(concoct,maxbin2,metabat2)	sample5	1000	2.4	78.4422
c1000_2.4Gb	metawrap2(concoct,maxbin2,metabat2)	sample6	1000	2.4	82.5562
c1000_2.4Gb	metawrap2(concoct,maxbin2,metabat2)	sample7	1000	2.4	78.4024
c1000_2.4Gb	metawrap2(concoct,maxbin2,metabat2)	sample8	1000	2.4	84.3969
c1000_2.4Gb	metawrap2(concoct,maxbin2,metabat2)	sample9	1000	2.4	82.1277
c1000_2.4Gb	metawrap2(metabat2,semibin2-multi,vamb-multi)	sample0	1000	2.4	90.0586
c1000_2.4Gb	metawrap2(metabat2,semibin2-multi,vamb-multi)	sample1	1000	2.4	96.7363
c1000_2.4Gb	metawrap2(metabat2,semibin2-multi,vamb-multi)	sample2	1000	2.4	94.6759
c1000_2.4Gb	metawrap2(metabat2,semibin2-multi,vamb-multi)	sample3	1000	2.4	95.1265
c1000_2.4Gb	metawrap2(metabat2,semibin2-multi,vamb-multi)	sample4	1000	2.4	91.3909
c1000_2.4Gb	metawrap2(metabat2,semibin2-multi,vamb-multi)	sample5	1000	2.4	91.3218
c1000_2.4Gb	metawrap2(metabat2,semibin2-multi,vamb-multi)	sample6	1000	2.4	91.4109
c1000_2.4Gb	metawrap2(metabat2,semibin2-multi,vamb-multi)	sample7	1000	2.4	98.2247
c1000_2.4Gb	metawrap2(metabat2,semibin2-multi,vamb-multi)	sample8	1000	2.4	93.2957
c1000_2.4Gb	metawrap2(metabat2,semibin2-multi,vamb-multi)	sample9	1000	2.4	96.0488
c1000_2.4Gb	metawrap2(semibin2-multi,vamb-multi)	sample0	1000	2.4	89.7218
c1000_2.4Gb	metawrap2(semibin2-multi,vamb-multi)	sample1	1000	2.4	97.277
c1000_2.4Gb	metawrap2(semibin2-multi,vamb-multi)	sample2	1000	2.4	95.2006
c1000_2.4Gb	metawrap2(semibin2-multi,vamb-multi)	sample3	1000	2.4	95.5486
c1000_2.4Gb	metawrap2(semibin2-multi,vamb-multi)	sample4	1000	2.4	92.823
c1000_2.4Gb	metawrap2(semibin2-multi,vamb-multi)	sample5	1000	2.4	91.3218
c1000_2.4Gb	metawrap2(semibin2-multi,vamb-multi)	sample6	1000	2.4	92.3938
c1000_2.4Gb	metawrap2(semibin2-multi,vamb-multi)	sample7	1000	2.4	99.3701
c1000_2.4Gb	metawrap2(semibin2-multi,vamb-multi)	sample8	1000	2.4	93.2957
c1000_2.4Gb	metawrap2(semibin2-multi,vamb-multi)	sample9	1000	2.4	96.7943
c1000_2.4Gb	semibin	sample0	1000	2.4	48.641
c1000_2.4Gb	semibin	sample1	1000	2.4	58.311
c1000_2.4Gb	semibin	sample2	1000	2.4	46.6404
c1000_2.4Gb	semibin	sample3	1000	2.4	33.6737
c1000_2.4Gb	semibin	sample4	1000	2.4	49.4948
c1000_2.4Gb	semibin	sample5	1000	2.4	43.2664
c1000_2.4Gb	semibin	sample6	1000	2.4	45.8866
c1000_2.4Gb	semibin	sample7	1000	2.4	30.1247
c1000_2.4Gb	semibin	sample8	1000	2.4	62.241
c1000_2.4Gb	semibin	sample9	1000	2.4	64.3022
c1000_2.4Gb	semibin2	sample0	1000	2.4	42.8568
c1000_2.4Gb	semibin2	sample1	1000	2.4	53.0368
c1000_2.4Gb	semibin2	sample2	1000	2.4	41.7538
c1000_2.4Gb	semibin2	sample3	1000	2.4	29.9533
c1000_2.4Gb	semibin2	sample4	1000	2.4	43.0447
c1000_2.4Gb	semibin2	sample5	1000	2.4	41.2857
c1000_2.4Gb	semibin2	sample6	1000	2.4	43.8458
c1000_2.4Gb	semibin2	sample7	1000	2.4	28.9703
c1000_2.4Gb	semibin2	sample8	1000	2.4	58.2374
c1000_2.4Gb	semibin2	sample9	1000	2.4	59.3482
c1000_2.4Gb	semibin2(multi)	sample0	1000	2.4	43.5833
c1000_2.4Gb	semibin2(multi)	sample1	1000	2.4	54.3268
c1000_2.4Gb	semibin2(multi)	sample2	1000	2.4	39.7987
c1000_2.4Gb	semibin2(multi)	sample3	1000	2.4	33.2941
c1000_2.4Gb	semibin2(multi)	sample4	1000	2.4	48.019
c1000_2.4Gb	semibin2(multi)	sample5	1000	2.4	45.486
c1000_2.4Gb	semibin2(multi)	sample6	1000	2.4	47.6724
c1000_2.4Gb	semibin2(multi)	sample7	1000	2.4	78.3094
c1000_2.4Gb	semibin2(multi)	sample8	1000	2.4	61.4149
c1000_2.4Gb	semibin2(multi)	sample9	1000	2.4	79.0671
c1000_2.4Gb	vamb	sample0	1000	2.4	62.3508
c1000_2.4Gb	vamb	sample1	1000	2.4	97.6652
c1000_2.4Gb	vamb	sample2	1000	2.4	90.1651
c1000_2.4Gb	vamb	sample3	1000	2.4	86.3094
c1000_2.4Gb	vamb	sample4	1000	2.4	91.9585
c1000_2.4Gb	vamb	sample5	1000	2.4	90.2751
c1000_2.4Gb	vamb	sample6	1000	2.4	93.4353
c1000_2.4Gb	vamb	sample7	1000	2.4	86.061
c1000_2.4Gb	vamb	sample8	1000	2.4	90.259
c1000_2.4Gb	vamb	sample9	1000	2.4	97.9788
c1000_2.4Gb	vamb(multi)	sample0	1000	2.4	75.0969
c1000_2.4Gb	vamb(multi)	sample1	1000	2.4	69.293
c1000_2.4Gb	vamb(multi)	sample2	1000	2.4	85.2507
c1000_2.4Gb	vamb(multi)	sample3	1000	2.4	54.2068
c1000_2.4Gb	vamb(multi)	sample4	1000	2.4	52.8178
c1000_2.4Gb	vamb(multi)	sample5	1000	2.4	77.8395
c1000_2.4Gb	vamb(multi)	sample6	1000	2.4	59.9515
c1000_2.4Gb	vamb(multi)	sample7	1000	2.4	85.7868
c1000_2.4Gb	vamb(multi)	sample8	1000	2.4	85.9565
c1000_2.4Gb	vamb(multi)	sample9	1000	2.4	78.4165
c1000_5Gb	binny	sample0	1000	5	96.8328
c1000_5Gb	binny	sample1	1000	5	94.0026
c1000_5Gb	binny	sample2	1000	5	89.5276
c1000_5Gb	binny	sample3	1000	5	96.0773
c1000_5Gb	binny	sample4	1000	5	97.5074
c1000_5Gb	binny	sample5	1000	5	94.2775
c1000_5Gb	binny	sample6	1000	5	90.0586
c1000_5Gb	binny	sample7	1000	5	89.7769
c1000_5Gb	binny	sample8	1000	5	89.0038
c1000_5Gb	binny	sample9	1000	5	91.4259
c1000_5Gb	comebin	sample0	1000	5	55.9635
c1000_5Gb	comebin	sample1	1000	5	25.0562
c1000_5Gb	comebin	sample2	1000	5	56.5505
c1000_5Gb	comebin	sample3	1000	5	56.0709
c1000_5Gb	comebin	sample4	1000	5	57.3631
c1000_5Gb	comebin	sample5	1000	5	59.9029
c1000_5Gb	comebin	sample6	1000	5	48.7501
c1000_5Gb	comebin	sample7	1000	5	39.9722
c1000_5Gb	comebin	sample8	1000	5	65.9629
c1000_5Gb	comebin	sample9	1000	5	37.1842
c1000_5Gb	concoct	sample0	1000	5	18.3771
c1000_5Gb	concoct	sample1	1000	5	30.3209
c1000_5Gb	concoct	sample2	1000	5	39.7191
c1000_5Gb	concoct	sample3	1000	5	29.7167
c1000_5Gb	concoct	sample4	1000	5	22.9961
c1000_5Gb	concoct	sample5	1000	5	33.6296
c1000_5Gb	concoct	sample6	1000	5	16.9624
c1000_5Gb	concoct	sample7	1000	5	31.7169
c1000_5Gb	concoct	sample8	1000	5	41.4536
c1000_5Gb	concoct	sample9	1000	5	36.8124
c1000_5Gb	concoct(2500)	sample0	1000	5	71.8408
c1000_5Gb	concoct(2500)	sample1	1000	5	67.3705
c1000_5Gb	concoct(2500)	sample2	1000	5	69.4422
c1000_5Gb	concoct(2500)	sample3	1000	5	86.2192
c1000_5Gb	concoct(2500)	sample4	1000	5	76.8929
c1000_5Gb	concoct(2500)	sample5	1000	5	73.8552
c1000_5Gb	concoct(2500)	sample6	1000	5	56.7326
c1000_5Gb	concoct(2500)	sample7	1000	5	73.0784
c1000_5Gb	concoct(2500)	sample8	1000	5	65.4836
c1000_5Gb	concoct(2500)	sample9	1000	5	77.1183
c1000_5Gb	dastool(concoct,metabat2,maxbin2)	sample0	1000	5	40.7807
c1000_5Gb	dastool(concoct,metabat2,maxbin2)	sample1	1000	5	27.5159
c1000_5Gb	dastool(concoct,metabat2,maxbin2)	sample2	1000	5	25.8647
c1000_5Gb	dastool(concoct,metabat2,maxbin2)	sample3	1000	5	37.1832
c1000_5Gb	dastool(concoct,metabat2,maxbin2)	sample4	1000	5	31.4899
c1000_5Gb	dastool(concoct,metabat2,maxbin2)	sample5	1000	5	27.6405
c1000_5Gb	dastool(concoct,metabat2,maxbin2)	sample6	1000	5	31.0459
c1000_5Gb	dastool(concoct,metabat2,maxbin2)	sample7	1000	5	44.4104
c1000_5Gb	dastool(concoct,metabat2,maxbin2)	sample8	1000	5	36.9163
c1000_5Gb	dastool(concoct,metabat2,maxbin2)	sample9	1000	5	39.3404
c1000_5Gb	magscot(binny,semibin2-multi,vamb-multi)	sample0	1000	5	97.7998
c1000_5Gb	magscot(binny,semibin2-multi,vamb-multi)	sample1	1000	5	96.8995
c1000_5Gb	magscot(binny,semibin2-multi,vamb-multi)	sample2	1000	5	95.8137
c1000_5Gb	magscot(binny,semibin2-multi,vamb-multi)	sample3	1000	5	99.1561
c1000_5Gb	magscot(binny,semibin2-multi,vamb-multi)	sample4	1000	5	98.6337
c1000_5Gb	magscot(binny,semibin2-multi,vamb-multi)	sample5	1000	5	97.5901
c1000_5Gb	magscot(binny,semibin2-multi,vamb-multi)	sample6	1000	5	91.3288
c1000_5Gb	magscot(binny,semibin2-multi,vamb-multi)	sample7	1000	5	90.5212
c1000_5Gb	magscot(binny,semibin2-multi,vamb-multi)	sample8	1000	5	92.2478
c1000_5Gb	magscot(binny,semibin2-multi,vamb-multi)	sample9	1000	5	95.029
c1000_5Gb	magscot(metabat2,semibin2-multi,vamb-multi)	sample0	1000	5	98.7576
c1000_5Gb	magscot(metabat2,semibin2-multi,vamb-multi)	sample1	1000	5	98.3161
c1000_5Gb	magscot(metabat2,semibin2-multi,vamb-multi)	sample2	1000	5	96.6653
c1000_5Gb	magscot(metabat2,semibin2-multi,vamb-multi)	sample3	1000	5	99.3061
c1000_5Gb	magscot(metabat2,semibin2-multi,vamb-multi)	sample4	1000	5	99.116
c1000_5Gb	magscot(metabat2,semibin2-multi,vamb-multi)	sample5	1000	5	97.6287
c1000_5Gb	magscot(metabat2,semibin2-multi,vamb-multi)	sample6	1000	5	97.4311
c1000_5Gb	magscot(metabat2,semibin2-multi,vamb-multi)	sample7	1000	5	94.816
c1000_5Gb	magscot(metabat2,semibin2-multi,vamb-multi)	sample8	1000	5	96.3596
c1000_5Gb	magscot(metabat2,semibin2-multi,vamb-multi)	sample9	1000	5	94.9319
c1000_5Gb	magscot(semibin2-multi,vamb-multi)	sample0	1000	5	98.7576
c1000_5Gb	magscot(semibin2-multi,vamb-multi)	sample1	1000	5	98.6671
c1000_5Gb	magscot(semibin2-multi,vamb-multi)	sample2	1000	5	98.6023
c1000_5Gb	magscot(semibin2-multi,vamb-multi)	sample3	1000	5	99.5908
c1000_5Gb	magscot(semibin2-multi,vamb-multi)	sample4	1000	5	98.9942
c1000_5Gb	magscot(semibin2-multi,vamb-multi)	sample5	1000	5	97.8302
c1000_5Gb	magscot(semibin2-multi,vamb-multi)	sample6	1000	5	97.7369
c1000_5Gb	magscot(semibin2-multi,vamb-multi)	sample7	1000	5	97.3893
c1000_5Gb	magscot(semibin2-multi,vamb-multi)	sample8	1000	5	97.1183
c1000_5Gb	magscot(semibin2-multi,vamb-multi)	sample9	1000	5	94.9319
c1000_5Gb	maxbin2	sample0	1000	5	51.7377
c1000_5Gb	maxbin2	sample1	1000	5	47.7007
c1000_5Gb	maxbin2	sample2	1000	5	49.9053
c1000_5Gb	maxbin2	sample3	1000	5	52.9799
c1000_5Gb	maxbin2	sample4	1000	5	59.6954
c1000_5Gb	maxbin2	sample5	1000	5	45.9432
c1000_5Gb	maxbin2	sample6	1000	5	58.2882
c1000_5Gb	maxbin2	sample7	1000	5	59.5342
c1000_5Gb	maxbin2	sample8	1000	5	53.0119
c1000_5Gb	maxbin2	sample9	1000	5	51.3874
c1000_5Gb	metabat2	sample0	1000	5	80.3665
c1000_5Gb	metabat2	sample1	1000	5	67.4403
c1000_5Gb	metabat2	sample2	1000	5	74.3805
c1000_5Gb	metabat2	sample3	1000	5	83.6803
c1000_5Gb	metabat2	sample4	1000	5	75.2798
c1000_5Gb	metabat2	sample5	1000	5	77.0395
c1000_5Gb	metabat2	sample6	1000	5	68.7895
c1000_5Gb	metabat2	sample7	1000	5	77.2945
c1000_5Gb	metabat2	sample8	1000	5	72.3205
c1000_5Gb	metabat2	sample9	1000	5	79.2162
c1000_5Gb	metabat2(1500)	sample0	1000	5	80.4623
c1000_5Gb	metabat2(1500)	sample1	1000	5	81.0038
c1000_5Gb	metabat2(1500)	sample2	1000	5	84.1797
c1000_5Gb	metabat2(1500)	sample3	1000	5	76.0251
c1000_5Gb	metabat2(1500)	sample4	1000	5	82.0202
c1000_5Gb	metabat2(1500)	sample5	1000	5	82.2195
c1000_5Gb	metabat2(1500)	sample6	1000	5	77.2271
c1000_5Gb	metabat2(1500)	sample7	1000	5	76.1626
c1000_5Gb	metabat2(1500)	sample8	1000	5	79.8993
c1000_5Gb	metabat2(1500)	sample9	1000	5	82.7544
c1000_5Gb	metabinner	sample0	1000	5	84.5917
c1000_5Gb	metabinner	sample1	1000	5	81.732
c1000_5Gb	metabinner	sample2	1000	5	86.4007
c1000_5Gb	metabinner	sample3	1000	5	84.6314
c1000_5Gb	metabinner	sample4	1000	5	84.231
c1000_5Gb	metabinner	sample5	1000	5	82.7945
c1000_5Gb	metabinner	sample6	1000	5	77.1567
c1000_5Gb	metabinner	sample7	1000	5	81.0588
c1000_5Gb	metabinner	sample8	1000	5	79.3327
c1000_5Gb	metabinner	sample9	1000	5	86.482
c1000_5Gb	metadecoder	sample0	1000	5	70.1535
c1000_5Gb	metadecoder	sample1	1000	5	62.9707
c1000_5Gb	metadecoder	sample2	1000	5	69.285
c1000_5Gb	metadecoder	sample3	1000	5	87.4476
c1000_5Gb	metadecoder	sample4	1000	5	69.6892
c1000_5Gb	metadecoder	sample5	1000	5	51.8948
c1000_5Gb	metadecoder	sample6	1000	5	78.3398
c1000_5Gb	metadecoder	sample7	1000	5	63.9679
c1000_5Gb	metadecoder	sample8	1000	5	66.2986
c1000_5Gb	metadecoder	sample9	1000	5	75.3437
c1000_5Gb	metawrap(concoct,metabat2,maxbin2)	sample0	1000	5	91.9331
c1000_5Gb	metawrap(concoct,metabat2,maxbin2)	sample1	1000	5	88.1112
c1000_5Gb	metawrap(concoct,metabat2,maxbin2)	sample2	1000	5	87.3378
c1000_5Gb	metawrap(concoct,metabat2,maxbin2)	sample3	1000	5	93.2122
c1000_5Gb	metawrap(concoct,metabat2,maxbin2)	sample4	1000	5	91.8252
c1000_5Gb	metawrap(concoct,metabat2,maxbin2)	sample5	1000	5	89.9587
c1000_5Gb	metawrap(concoct,metabat2,maxbin2)	sample6	1000	5	88.8139
c1000_5Gb	metawrap(concoct,metabat2,maxbin2)	sample7	1000	5	85.1771
c1000_5Gb	metawrap(concoct,metabat2,maxbin2)	sample8	1000	5	87.9204
c1000_5Gb	metawrap(concoct,metabat2,maxbin2)	sample9	1000	5	90.8043
c1000_5Gb	metawrap2(binny,semibin2-multi,vamb-multi)	sample0	1000	5	95.3741
c1000_5Gb	metawrap2(binny,semibin2-multi,vamb-multi)	sample1	1000	5	95.6947
c1000_5Gb	metawrap2(binny,semibin2-multi,vamb-multi)	sample2	1000	5	92.9746
c1000_5Gb	metawrap2(binny,semibin2-multi,vamb-multi)	sample3	1000	5	97.3735
c1000_5Gb	metawrap2(binny,semibin2-multi,vamb-multi)	sample4	1000	5	97.5934
c1000_5Gb	metawrap2(binny,semibin2-multi,vamb-multi)	sample5	1000	5	92.8667
c1000_5Gb	metawrap2(binny,semibin2-multi,vamb-multi)	sample6	1000	5	90.2007
c1000_5Gb	metawrap2(binny,semibin2-multi,vamb-multi)	sample7	1000	5	91.0066
c1000_5Gb	metawrap2(binny,semibin2-multi,vamb-multi)	sample8	1000	5	89.42
c1000_5Gb	metawrap2(binny,semibin2-multi,vamb-multi)	sample9	1000	5	93.4081
c1000_5Gb	metawrap2(comebin,semibin2-multi,vamb-multi)	sample0	1000	5	91.1393
c1000_5Gb	metawrap2(comebin,semibin2-multi,vamb-multi)	sample1	1000	5	94.4314
c1000_5Gb	metawrap2(comebin,semibin2-multi,vamb-multi)	sample2	1000	5	91.1742
c1000_5Gb	metawrap2(comebin,semibin2-multi,vamb-multi)	sample3	1000	5	95.6354
c1000_5Gb	metawrap2(comebin,semibin2-multi,vamb-multi)	sample4	1000	5	93.8158
c1000_5Gb	metawrap2(comebin,semibin2-multi,vamb-multi)	sample5	1000	5	84.2024
c1000_5Gb	metawrap2(comebin,semibin2-multi,vamb-multi)	sample6	1000	5	88.6395
c1000_5Gb	metawrap2(comebin,semibin2-multi,vamb-multi)	sample7	1000	5	90.8439
c1000_5Gb	metawrap2(comebin,semibin2-multi,vamb-multi)	sample8	1000	5	90.5803
c1000_5Gb	metawrap2(comebin,semibin2-multi,vamb-multi)	sample9	1000	5	95.8919
c1000_5Gb	metawrap2(concoct,maxbin2,metabat2)	sample0	1000	5	86.6089
c1000_5Gb	metawrap2(concoct,maxbin2,metabat2)	sample1	1000	5	83.0309
c1000_5Gb	metawrap2(concoct,maxbin2,metabat2)	sample2	1000	5	76.1686
c1000_5Gb	metawrap2(concoct,maxbin2,metabat2)	sample3	1000	5	87.9736
c1000_5Gb	metawrap2(concoct,maxbin2,metabat2)	sample4	1000	5	86.6196
c1000_5Gb	metawrap2(concoct,maxbin2,metabat2)	sample5	1000	5	80.2115
c1000_5Gb	metawrap2(concoct,maxbin2,metabat2)	sample6	1000	5	79.9211
c1000_5Gb	metawrap2(concoct,maxbin2,metabat2)	sample7	1000	5	80.46
c1000_5Gb	metawrap2(concoct,maxbin2,metabat2)	sample8	1000	5	77.3594
c1000_5Gb	metawrap2(concoct,maxbin2,metabat2)	sample9	1000	5	84.5729
c1000_5Gb	metawrap2(metabat2,semibin2-multi,vamb-multi)	sample0	1000	5	96.0879
c1000_5Gb	metawrap2(metabat2,semibin2-multi,vamb-multi)	sample1	1000	5	96.8978
c1000_5Gb	metawrap2(metabat2,semibin2-multi,vamb-multi)	sample2	1000	5	93.3395
c1000_5Gb	metawrap2(metabat2,semibin2-multi,vamb-multi)	sample3	1000	5	98.8318
c1000_5Gb	metawrap2(metabat2,semibin2-multi,vamb-multi)	sample4	1000	5	97.4541
c1000_5Gb	metawrap2(metabat2,semibin2-multi,vamb-multi)	sample5	1000	5	92.6687
c1000_5Gb	metawrap2(metabat2,semibin2-multi,vamb-multi)	sample6	1000	5	95.2996
c1000_5Gb	metawrap2(metabat2,semibin2-multi,vamb-multi)	sample7	1000	5	91.9776
c1000_5Gb	metawrap2(metabat2,semibin2-multi,vamb-multi)	sample8	1000	5	93.7927
c1000_5Gb	metawrap2(metabat2,semibin2-multi,vamb-multi)	sample9	1000	5	94.5703
c1000_5Gb	metawrap2(semibin2-multi,vamb-multi)	sample0	1000	5	97.6878
c1000_5Gb	metawrap2(semibin2-multi,vamb-multi)	sample1	1000	5	98.2398
c1000_5Gb	metawrap2(semibin2-multi,vamb-multi)	sample2	1000	5	94.3952
c1000_5Gb	metawrap2(semibin2-multi,vamb-multi)	sample3	1000	5	98.91
c1000_5Gb	metawrap2(semibin2-multi,vamb-multi)	sample4	1000	5	98.4599
c1000_5Gb	metawrap2(semibin2-multi,vamb-multi)	sample5	1000	5	96.0292
c1000_5Gb	metawrap2(semibin2-multi,vamb-multi)	sample6	1000	5	97.2676
c1000_5Gb	metawrap2(semibin2-multi,vamb-multi)	sample7	1000	5	94.7014
c1000_5Gb	metawrap2(semibin2-multi,vamb-multi)	sample8	1000	5	94.6893
c1000_5Gb	metawrap2(semibin2-multi,vamb-multi)	sample9	1000	5	95.1174
c1000_5Gb	semibin	sample0	1000	5	58.1289
c1000_5Gb	semibin	sample1	1000	5	62.915
c1000_5Gb	semibin	sample2	1000	5	59.2136
c1000_5Gb	semibin	sample3	1000	5	57.7505
c1000_5Gb	semibin	sample4	1000	5	73.3284
c1000_5Gb	semibin	sample5	1000	5	57.5942
c1000_5Gb	semibin	sample6	1000	5	60.023
c1000_5Gb	semibin	sample7	1000	5	62.1255
c1000_5Gb	semibin	sample8	1000	5	58.6774
c1000_5Gb	semibin	sample9	1000	5	72.4329
c1000_5Gb	semibin2	sample0	1000	5	58.2782
c1000_5Gb	semibin2	sample1	1000	5	52.0905
c1000_5Gb	semibin2	sample2	1000	5	54.9926
c1000_5Gb	semibin2	sample3	1000	5	55.8152
c1000_5Gb	semibin2	sample4	1000	5	72.6919
c1000_5Gb	semibin2	sample5	1000	5	49.2659
c1000_5Gb	semibin2	sample6	1000	5	58.5145
c1000_5Gb	semibin2	sample7	1000	5	55.2306
c1000_5Gb	semibin2	sample8	1000	5	51.4781
c1000_5Gb	semibin2	sample9	1000	5	72.4463
c1000_5Gb	semibin2(multi)	sample0	1000	5	67.452
c1000_5Gb	semibin2(multi)	sample1	1000	5	53.6383
c1000_5Gb	semibin2(multi)	sample2	1000	5	60.3764
c1000_5Gb	semibin2(multi)	sample3	1000	5	60.6623
c1000_5Gb	semibin2(multi)	sample4	1000	5	77.5744
c1000_5Gb	semibin2(multi)	sample5	1000	5	57.7574
c1000_5Gb	semibin2(multi)	sample6	1000	5	63.3119
c1000_5Gb	semibin2(multi)	sample7	1000	5	73.2123
c1000_5Gb	semibin2(multi)	sample8	1000	5	65.5304
c1000_5Gb	semibin2(multi)	sample9	1000	5	77.6596
c1000_5Gb	vamb	sample0	1000	5	93.8243
c1000_5Gb	vamb	sample1	1000	5	87.0087
c1000_5Gb	vamb	sample2	1000	5	54.2618
c1000_5Gb	vamb	sample3	1000	5	87.4485
c1000_5Gb	vamb	sample4	1000	5	95.9096
c1000_5Gb	vamb	sample5	1000	5	91.2994
c1000_5Gb	vamb	sample6	1000	5	91.2722
c1000_5Gb	vamb	sample7	1000	5	88.9185
c1000_5Gb	vamb	sample8	1000	5	88.0103
c1000_5Gb	vamb	sample9	1000	5	82.7953
c1000_5Gb	vamb(multi)	sample0	1000	5	88.753
c1000_5Gb	vamb(multi)	sample1	1000	5	82.8466
c1000_5Gb	vamb(multi)	sample2	1000	5	82.6997
c1000_5Gb	vamb(multi)	sample3	1000	5	84.242
c1000_5Gb	vamb(multi)	sample4	1000	5	89.4316
c1000_5Gb	vamb(multi)	sample5	1000	5	86.6035
c1000_5Gb	vamb(multi)	sample6	1000	5	84.1686
c1000_5Gb	vamb(multi)	sample7	1000	5	81.0321
c1000_5Gb	vamb(multi)	sample8	1000	5	79.6348
c1000_5Gb	vamb(multi)	sample9	1000	5	89.8991
c1000_7.2Gb	binny	sample0	1000	7.2	88.9406
c1000_7.2Gb	binny	sample1	1000	7.2	94.0777
c1000_7.2Gb	binny	sample2	1000	7.2	96.8595
c1000_7.2Gb	binny	sample3	1000	7.2	94.9333
c1000_7.2Gb	binny	sample4	1000	7.2	90.9907
c1000_7.2Gb	binny	sample5	1000	7.2	94.1784
c1000_7.2Gb	binny	sample6	1000	7.2	92.3955
c1000_7.2Gb	binny	sample7	1000	7.2	95.672
c1000_7.2Gb	binny	sample8	1000	7.2	99.0673
c1000_7.2Gb	binny	sample9	1000	7.2	93.363
c1000_7.2Gb	comebin	sample0	1000	7.2	38.3252
c1000_7.2Gb	comebin	sample1	1000	7.2	42.6983
c1000_7.2Gb	comebin	sample2	1000	7.2	36.8453
c1000_7.2Gb	comebin	sample3	1000	7.2	41.2154
c1000_7.2Gb	comebin	sample4	1000	7.2	57.8014
c1000_7.2Gb	comebin	sample5	1000	7.2	54.1764
c1000_7.2Gb	comebin	sample6	1000	7.2	73.0326
c1000_7.2Gb	comebin	sample7	1000	7.2	37.6566
c1000_7.2Gb	comebin	sample8	1000	7.2	40.936
c1000_7.2Gb	comebin	sample9	1000	7.2	33.1795
c1000_7.2Gb	concoct	sample0	1000	7.2	52.7155
c1000_7.2Gb	concoct	sample1	1000	7.2	53.5696
c1000_7.2Gb	concoct	sample2	1000	7.2	44.5578
c1000_7.2Gb	concoct	sample3	1000	7.2	50.311
c1000_7.2Gb	concoct	sample4	1000	7.2	51.4097
c1000_7.2Gb	concoct	sample5	1000	7.2	45.6336
c1000_7.2Gb	concoct	sample6	1000	7.2	43.1929
c1000_7.2Gb	concoct	sample7	1000	7.2	25.5985
c1000_7.2Gb	concoct	sample8	1000	7.2	44.2248
c1000_7.2Gb	concoct	sample9	1000	7.2	36.1599
c1000_7.2Gb	concoct(2500)	sample0	1000	7.2	86.6575
c1000_7.2Gb	concoct(2500)	sample1	1000	7.2	82.897
c1000_7.2Gb	concoct(2500)	sample2	1000	7.2	86.8426
c1000_7.2Gb	concoct(2500)	sample3	1000	7.2	73.9001
c1000_7.2Gb	concoct(2500)	sample4	1000	7.2	71.0581
c1000_7.2Gb	concoct(2500)	sample5	1000	7.2	71.9117
c1000_7.2Gb	concoct(2500)	sample6	1000	7.2	83.3262
c1000_7.2Gb	concoct(2500)	sample7	1000	7.2	75.0235
c1000_7.2Gb	concoct(2500)	sample8	1000	7.2	89.9121
c1000_7.2Gb	concoct(2500)	sample9	1000	7.2	72.9902
c1000_7.2Gb	dastool(concoct,metabat2,maxbin2)	sample0	1000	7.2	47.8526
c1000_7.2Gb	dastool(concoct,metabat2,maxbin2)	sample1	1000	7.2	51.4702
c1000_7.2Gb	dastool(concoct,metabat2,maxbin2)	sample2	1000	7.2	33.3944
c1000_7.2Gb	dastool(concoct,metabat2,maxbin2)	sample3	1000	7.2	42.6612
c1000_7.2Gb	dastool(concoct,metabat2,maxbin2)	sample4	1000	7.2	34.6732
c1000_7.2Gb	dastool(concoct,metabat2,maxbin2)	sample5	1000	7.2	30.8938
c1000_7.2Gb	dastool(concoct,metabat2,maxbin2)	sample6	1000	7.2	49.0508
c1000_7.2Gb	dastool(concoct,metabat2,maxbin2)	sample7	1000	7.2	37.0997
c1000_7.2Gb	dastool(concoct,metabat2,maxbin2)	sample8	1000	7.2	32.4713
c1000_7.2Gb	dastool(concoct,metabat2,maxbin2)	sample9	1000	7.2	32.1532
c1000_7.2Gb	magscot(binny,semibin2-multi,vamb-multi)	sample0	1000	7.2	96.3364
c1000_7.2Gb	magscot(binny,semibin2-multi,vamb-multi)	sample1	1000	7.2	98.0831
c1000_7.2Gb	magscot(binny,semibin2-multi,vamb-multi)	sample2	1000	7.2	98.1808
c1000_7.2Gb	magscot(binny,semibin2-multi,vamb-multi)	sample3	1000	7.2	95.9662
c1000_7.2Gb	magscot(binny,semibin2-multi,vamb-multi)	sample4	1000	7.2	95.3103
c1000_7.2Gb	magscot(binny,semibin2-multi,vamb-multi)	sample5	1000	7.2	95.976
c1000_7.2Gb	magscot(binny,semibin2-multi,vamb-multi)	sample6	1000	7.2	94.8309
c1000_7.2Gb	magscot(binny,semibin2-multi,vamb-multi)	sample7	1000	7.2	98.1126
c1000_7.2Gb	magscot(binny,semibin2-multi,vamb-multi)	sample8	1000	7.2	98.8514
c1000_7.2Gb	magscot(binny,semibin2-multi,vamb-multi)	sample9	1000	7.2	94.6068
c1000_7.2Gb	magscot(metabat2,semibin2-multi,vamb-multi)	sample0	1000	7.2	97.8752
c1000_7.2Gb	magscot(metabat2,semibin2-multi,vamb-multi)	sample1	1000	7.2	98.9104
c1000_7.2Gb	magscot(metabat2,semibin2-multi,vamb-multi)	sample2	1000	7.2	99.0889
c1000_7.2Gb	magscot(metabat2,semibin2-multi,vamb-multi)	sample3	1000	7.2	98.2283
c1000_7.2Gb	magscot(metabat2,semibin2-multi,vamb-multi)	sample4	1000	7.2	98.273
c1000_7.2Gb	magscot(metabat2,semibin2-multi,vamb-multi)	sample5	1000	7.2	98.0827
c1000_7.2Gb	magscot(metabat2,semibin2-multi,vamb-multi)	sample6	1000	7.2	98.6512
c1000_7.2Gb	magscot(metabat2,semibin2-multi,vamb-multi)	sample7	1000	7.2	98.1541
c1000_7.2Gb	magscot(metabat2,semibin2-multi,vamb-multi)	sample8	1000	7.2	99.1986
c1000_7.2Gb	magscot(metabat2,semibin2-multi,vamb-multi)	sample9	1000	7.2	98.4729
c1000_7.2Gb	magscot(semibin2-multi,vamb-multi)	sample0	1000	7.2	98.4436
c1000_7.2Gb	magscot(semibin2-multi,vamb-multi)	sample1	1000	7.2	99.5038
c1000_7.2Gb	magscot(semibin2-multi,vamb-multi)	sample2	1000	7.2	99.4818
c1000_7.2Gb	magscot(semibin2-multi,vamb-multi)	sample3	1000	7.2	98.4072
c1000_7.2Gb	magscot(semibin2-multi,vamb-multi)	sample4	1000	7.2	97.726
c1000_7.2Gb	magscot(semibin2-multi,vamb-multi)	sample5	1000	7.2	98.1599
c1000_7.2Gb	magscot(semibin2-multi,vamb-multi)	sample6	1000	7.2	99.2627
c1000_7.2Gb	magscot(semibin2-multi,vamb-multi)	sample7	1000	7.2	98.6584
c1000_7.2Gb	magscot(semibin2-multi,vamb-multi)	sample8	1000	7.2	99.5133
c1000_7.2Gb	magscot(semibin2-multi,vamb-multi)	sample9	1000	7.2	97.9328
c1000_7.2Gb	maxbin2	sample0	1000	7.2	65.5099
c1000_7.2Gb	maxbin2	sample1	1000	7.2	64.6411
c1000_7.2Gb	maxbin2	sample2	1000	7.2	51.5692
c1000_7.2Gb	maxbin2	sample3	1000	7.2	53.446
c1000_7.2Gb	maxbin2	sample4	1000	7.2	46.9025
c1000_7.2Gb	maxbin2	sample5	1000	7.2	47.2596
c1000_7.2Gb	maxbin2	sample6	1000	7.2	64.8574
c1000_7.2Gb	maxbin2	sample7	1000	7.2	67.3429
c1000_7.2Gb	maxbin2	sample8	1000	7.2	60.7489
c1000_7.2Gb	maxbin2	sample9	1000	7.2	59.9891
c1000_7.2Gb	metabat2	sample0	1000	7.2	80.1372
c1000_7.2Gb	metabat2	sample1	1000	7.2	83.0383
c1000_7.2Gb	metabat2	sample2	1000	7.2	85.3143
c1000_7.2Gb	metabat2	sample3	1000	7.2	78.8331
c1000_7.2Gb	metabat2	sample4	1000	7.2	78.2439
c1000_7.2Gb	metabat2	sample5	1000	7.2	82.4599
c1000_7.2Gb	metabat2	sample6	1000	7.2	86.9711
c1000_7.2Gb	metabat2	sample7	1000	7.2	86.1404
c1000_7.2Gb	metabat2	sample8	1000	7.2	85.4528
c1000_7.2Gb	metabat2	sample9	1000	7.2	81.3006
c1000_7.2Gb	metabat2(1500)	sample0	1000	7.2	88.412
c1000_7.2Gb	metabat2(1500)	sample1	1000	7.2	88.9283
c1000_7.2Gb	metabat2(1500)	sample2	1000	7.2	85.8052
c1000_7.2Gb	metabat2(1500)	sample3	1000	7.2	84.0166
c1000_7.2Gb	metabat2(1500)	sample4	1000	7.2	86.8159
c1000_7.2Gb	metabat2(1500)	sample5	1000	7.2	85.165
c1000_7.2Gb	metabat2(1500)	sample6	1000	7.2	81.0658
c1000_7.2Gb	metabat2(1500)	sample7	1000	7.2	83.4237
c1000_7.2Gb	metabat2(1500)	sample8	1000	7.2	86.4099
c1000_7.2Gb	metabat2(1500)	sample9	1000	7.2	82.7358
c1000_7.2Gb	metabinner	sample0	1000	7.2	84.5657
c1000_7.2Gb	metabinner	sample1	1000	7.2	86.334
c1000_7.2Gb	metabinner	sample2	1000	7.2	83.9616
c1000_7.2Gb	metabinner	sample3	1000	7.2	79.4341
c1000_7.2Gb	metabinner	sample4	1000	7.2	82.3894
c1000_7.2Gb	metabinner	sample5	1000	7.2	83.6913
c1000_7.2Gb	metabinner	sample6	1000	7.2	80.1833
c1000_7.2Gb	metabinner	sample7	1000	7.2	89.5294
c1000_7.2Gb	metabinner	sample8	1000	7.2	84.3199
c1000_7.2Gb	metabinner	sample9	1000	7.2	79.2155
c1000_7.2Gb	metadecoder	sample0	1000	7.2	73.6976
c1000_7.2Gb	metadecoder	sample1	1000	7.2	57.6568
c1000_7.2Gb	metadecoder	sample2	1000	7.2	61.1849
c1000_7.2Gb	metadecoder	sample3	1000	7.2	73.0016
c1000_7.2Gb	metadecoder	sample4	1000	7.2	61.6661
c1000_7.2Gb	metadecoder	sample5	1000	7.2	60.1627
c1000_7.2Gb	metadecoder	sample6	1000	7.2	72.6354
c1000_7.2Gb	metadecoder	sample7	1000	7.2	88.0892
c1000_7.2Gb	metadecoder	sample8	1000	7.2	76.3913
c1000_7.2Gb	metadecoder	sample9	1000	7.2	58.9636
c1000_7.2Gb	metawrap(concoct,metabat2,maxbin2)	sample0	1000	7.2	91.8669
c1000_7.2Gb	metawrap(concoct,metabat2,maxbin2)	sample1	1000	7.2	90.7142
c1000_7.2Gb	metawrap(concoct,metabat2,maxbin2)	sample2	1000	7.2	92.6881
c1000_7.2Gb	metawrap(concoct,metabat2,maxbin2)	sample3	1000	7.2	91.0167
c1000_7.2Gb	metawrap(concoct,metabat2,maxbin2)	sample4	1000	7.2	90.4256
c1000_7.2Gb	metawrap(concoct,metabat2,maxbin2)	sample5	1000	7.2	88.5173
c1000_7.2Gb	metawrap(concoct,metabat2,maxbin2)	sample6	1000	7.2	92.1246
c1000_7.2Gb	metawrap(concoct,metabat2,maxbin2)	sample7	1000	7.2	92.564
c1000_7.2Gb	metawrap(concoct,metabat2,maxbin2)	sample8	1000	7.2	91.9538
c1000_7.2Gb	metawrap(concoct,metabat2,maxbin2)	sample9	1000	7.2	92.0728
c1000_7.2Gb	metawrap2(binny,semibin2-multi,vamb-multi)	sample0	1000	7.2	94.9004
c1000_7.2Gb	metawrap2(binny,semibin2-multi,vamb-multi)	sample1	1000	7.2	95.3067
c1000_7.2Gb	metawrap2(binny,semibin2-multi,vamb-multi)	sample2	1000	7.2	96.4787
c1000_7.2Gb	metawrap2(binny,semibin2-multi,vamb-multi)	sample3	1000	7.2	95.4083
c1000_7.2Gb	metawrap2(binny,semibin2-multi,vamb-multi)	sample4	1000	7.2	94.3768
c1000_7.2Gb	metawrap2(binny,semibin2-multi,vamb-multi)	sample5	1000	7.2	94.9987
c1000_7.2Gb	metawrap2(binny,semibin2-multi,vamb-multi)	sample6	1000	7.2	94.4802
c1000_7.2Gb	metawrap2(binny,semibin2-multi,vamb-multi)	sample7	1000	7.2	96.6349
c1000_7.2Gb	metawrap2(binny,semibin2-multi,vamb-multi)	sample8	1000	7.2	98.4943
c1000_7.2Gb	metawrap2(binny,semibin2-multi,vamb-multi)	sample9	1000	7.2	94.7029
c1000_7.2Gb	metawrap2(comebin,semibin2-multi,vamb-multi)	sample0	1000	7.2	95.9396
c1000_7.2Gb	metawrap2(comebin,semibin2-multi,vamb-multi)	sample1	1000	7.2	94.4225
c1000_7.2Gb	metawrap2(comebin,semibin2-multi,vamb-multi)	sample2	1000	7.2	96.6521
c1000_7.2Gb	metawrap2(comebin,semibin2-multi,vamb-multi)	sample3	1000	7.2	95.2717
c1000_7.2Gb	metawrap2(comebin,semibin2-multi,vamb-multi)	sample4	1000	7.2	91.1721
c1000_7.2Gb	metawrap2(comebin,semibin2-multi,vamb-multi)	sample5	1000	7.2	90.7884
c1000_7.2Gb	metawrap2(comebin,semibin2-multi,vamb-multi)	sample6	1000	7.2	94.495
c1000_7.2Gb	metawrap2(comebin,semibin2-multi,vamb-multi)	sample7	1000	7.2	95.8683
c1000_7.2Gb	metawrap2(comebin,semibin2-multi,vamb-multi)	sample8	1000	7.2	97.378
c1000_7.2Gb	metawrap2(comebin,semibin2-multi,vamb-multi)	sample9	1000	7.2	93.4348
c1000_7.2Gb	metawrap2(concoct,maxbin2,metabat2)	sample0	1000	7.2	87.8875
c1000_7.2Gb	metawrap2(concoct,maxbin2,metabat2)	sample1	1000	7.2	83.2436
c1000_7.2Gb	metawrap2(concoct,maxbin2,metabat2)	sample2	1000	7.2	88.4586
c1000_7.2Gb	metawrap2(concoct,maxbin2,metabat2)	sample3	1000	7.2	88.8192
c1000_7.2Gb	metawrap2(concoct,maxbin2,metabat2)	sample4	1000	7.2	85.1344
c1000_7.2Gb	metawrap2(concoct,maxbin2,metabat2)	sample5	1000	7.2	87.1343
c1000_7.2Gb	metawrap2(concoct,maxbin2,metabat2)	sample6	1000	7.2	84.6729
c1000_7.2Gb	metawrap2(concoct,maxbin2,metabat2)	sample7	1000	7.2	90.1934
c1000_7.2Gb	metawrap2(concoct,maxbin2,metabat2)	sample8	1000	7.2	88.8142
c1000_7.2Gb	metawrap2(concoct,maxbin2,metabat2)	sample9	1000	7.2	85.6045
c1000_7.2Gb	metawrap2(metabat2,semibin2-multi,vamb-multi)	sample0	1000	7.2	95.9763
c1000_7.2Gb	metawrap2(metabat2,semibin2-multi,vamb-multi)	sample1	1000	7.2	96.1126
c1000_7.2Gb	metawrap2(metabat2,semibin2-multi,vamb-multi)	sample2	1000	7.2	98.4218
c1000_7.2Gb	metawrap2(metabat2,semibin2-multi,vamb-multi)	sample3	1000	7.2	96.2201
c1000_7.2Gb	metawrap2(metabat2,semibin2-multi,vamb-multi)	sample4	1000	7.2	94.5948
c1000_7.2Gb	metawrap2(metabat2,semibin2-multi,vamb-multi)	sample5	1000	7.2	95.2204
c1000_7.2Gb	metawrap2(metabat2,semibin2-multi,vamb-multi)	sample6	1000	7.2	96.3635
c1000_7.2Gb	metawrap2(metabat2,semibin2-multi,vamb-multi)	sample7	1000	7.2	96.8016
c1000_7.2Gb	metawrap2(metabat2,semibin2-multi,vamb-multi)	sample8	1000	7.2	98.2134
c1000_7.2Gb	metawrap2(metabat2,semibin2-multi,vamb-multi)	sample9	1000	7.2	93.5232
c1000_7.2Gb	metawrap2(semibin2-multi,vamb-multi)	sample0	1000	7.2	96.6154
c1000_7.2Gb	metawrap2(semibin2-multi,vamb-multi)	sample1	1000	7.2	98.7866
c1000_7.2Gb	metawrap2(semibin2-multi,vamb-multi)	sample2	1000	7.2	98.6578
c1000_7.2Gb	metawrap2(semibin2-multi,vamb-multi)	sample3	1000	7.2	98.022
c1000_7.2Gb	metawrap2(semibin2-multi,vamb-multi)	sample4	1000	7.2	96.4251
c1000_7.2Gb	metawrap2(semibin2-multi,vamb-multi)	sample5	1000	7.2	96.5164
c1000_7.2Gb	metawrap2(semibin2-multi,vamb-multi)	sample6	1000	7.2	98.2321
c1000_7.2Gb	metawrap2(semibin2-multi,vamb-multi)	sample7	1000	7.2	98.6807
c1000_7.2Gb	metawrap2(semibin2-multi,vamb-multi)	sample8	1000	7.2	99.3069
c1000_7.2Gb	metawrap2(semibin2-multi,vamb-multi)	sample9	1000	7.2	96.0264
c1000_7.2Gb	semibin	sample0	1000	7.2	80.71
c1000_7.2Gb	semibin	sample1	1000	7.2	69.7553
c1000_7.2Gb	semibin	sample2	1000	7.2	72.2552
c1000_7.2Gb	semibin	sample3	1000	7.2	61.2233
c1000_7.2Gb	semibin	sample4	1000	7.2	64.3092
c1000_7.2Gb	semibin	sample5	1000	7.2	63.5801
c1000_7.2Gb	semibin	sample6	1000	7.2	81.1616
c1000_7.2Gb	semibin	sample7	1000	7.2	68.2067
c1000_7.2Gb	semibin	sample8	1000	7.2	76.3419
c1000_7.2Gb	semibin	sample9	1000	7.2	56.1863
c1000_7.2Gb	semibin2	sample0	1000	7.2	72.4105
c1000_7.2Gb	semibin2	sample1	1000	7.2	70.6668
c1000_7.2Gb	semibin2	sample2	1000	7.2	59.968
c1000_7.2Gb	semibin2	sample3	1000	7.2	57.2949
c1000_7.2Gb	semibin2	sample4	1000	7.2	60.1009
c1000_7.2Gb	semibin2	sample5	1000	7.2	56.2138
c1000_7.2Gb	semibin2	sample6	1000	7.2	75.9395
c1000_7.2Gb	semibin2	sample7	1000	7.2	68.3829
c1000_7.2Gb	semibin2	sample8	1000	7.2	65.8463
c1000_7.2Gb	semibin2	sample9	1000	7.2	57.4914
c1000_7.2Gb	semibin2(multi)	sample0	1000	7.2	80.8078
c1000_7.2Gb	semibin2(multi)	sample1	1000	7.2	84.8571
c1000_7.2Gb	semibin2(multi)	sample2	1000	7.2	63.059
c1000_7.2Gb	semibin2(multi)	sample3	1000	7.2	64.0646
c1000_7.2Gb	semibin2(multi)	sample4	1000	7.2	67.3425
c1000_7.2Gb	semibin2(multi)	sample5	1000	7.2	68.6351
c1000_7.2Gb	semibin2(multi)	sample6	1000	7.2	88.2731
c1000_7.2Gb	semibin2(multi)	sample7	1000	7.2	76.977
c1000_7.2Gb	semibin2(multi)	sample8	1000	7.2	72.1697
c1000_7.2Gb	semibin2(multi)	sample9	1000	7.2	59.4478
c1000_7.2Gb	vamb	sample0	1000	7.2	90.1026
c1000_7.2Gb	vamb	sample1	1000	7.2	96.2821
c1000_7.2Gb	vamb	sample2	1000	7.2	85.4994
c1000_7.2Gb	vamb	sample3	1000	7.2	85.8383
c1000_7.2Gb	vamb	sample4	1000	7.2	63.0564
c1000_7.2Gb	vamb	sample5	1000	7.2	85.0349
c1000_7.2Gb	vamb	sample6	1000	7.2	91.0468
c1000_7.2Gb	vamb	sample7	1000	7.2	83.6674
c1000_7.2Gb	vamb	sample8	1000	7.2	93.2079
c1000_7.2Gb	vamb	sample9	1000	7.2	67.3516
c1000_7.2Gb	vamb(multi)	sample0	1000	7.2	94.1921
c1000_7.2Gb	vamb(multi)	sample1	1000	7.2	92.5591
c1000_7.2Gb	vamb(multi)	sample2	1000	7.2	87.844
c1000_7.2Gb	vamb(multi)	sample3	1000	7.2	84.2142
c1000_7.2Gb	vamb(multi)	sample4	1000	7.2	78.0005
c1000_7.2Gb	vamb(multi)	sample5	1000	7.2	76.6543
c1000_7.2Gb	vamb(multi)	sample6	1000	7.2	91.805
c1000_7.2Gb	vamb(multi)	sample7	1000	7.2	87.0347
c1000_7.2Gb	vamb(multi)	sample8	1000	7.2	91.5611
c1000_7.2Gb	vamb(multi)	sample9	1000	7.2	70.682
c1500_10Gb	binny	sample0	1500	10	91.3939
c1500_10Gb	binny	sample1	1500	10	91.5912
c1500_10Gb	binny	sample2	1500	10	94.3898
c1500_10Gb	binny	sample3	1500	10	97.0872
c1500_10Gb	binny	sample4	1500	10	95.7064
c1500_10Gb	binny	sample5	1500	10	95.1483
c1500_10Gb	binny	sample6	1500	10	93.4583
c1500_10Gb	binny	sample7	1500	10	90.476
c1500_10Gb	binny	sample8	1500	10	97.9167
c1500_10Gb	binny	sample9	1500	10	97.2697
c1500_10Gb	comebin	sample0	1500	10	33.4535
c1500_10Gb	comebin	sample1	1500	10	48.9757
c1500_10Gb	comebin	sample2	1500	10	39.0146
c1500_10Gb	comebin	sample3	1500	10	47.6059
c1500_10Gb	comebin	sample4	1500	10	39.9008
c1500_10Gb	comebin	sample5	1500	10	53.5621
c1500_10Gb	comebin	sample6	1500	10	44.9662
c1500_10Gb	comebin	sample7	1500	10	44.6487
c1500_10Gb	comebin	sample8	1500	10	41.894
c1500_10Gb	comebin	sample9	1500	10	36.628
c1500_10Gb	concoct	sample0	1500	10	41.4974
c1500_10Gb	concoct	sample1	1500	10	53.0117
c1500_10Gb	concoct	sample2	1500	10	42.8582
c1500_10Gb	concoct	sample3	1500	10	50.0648
c1500_10Gb	concoct	sample4	1500	10	36.1607
c1500_10Gb	concoct	sample5	1500	10	47.2166
c1500_10Gb	concoct	sample6	1500	10	43.5249
c1500_10Gb	concoct	sample7	1500	10	37.6748
c1500_10Gb	concoct	sample8	1500	10	41.7816
c1500_10Gb	concoct	sample9	1500	10	51.713
c1500_10Gb	concoct(2500)	sample0	1500	10	77.2861
c1500_10Gb	concoct(2500)	sample1	1500	10	77.9197
c1500_10Gb	concoct(2500)	sample2	1500	10	81.4979
c1500_10Gb	concoct(2500)	sample3	1500	10	76.1461
c1500_10Gb	concoct(2500)	sample4	1500	10	80.3228
c1500_10Gb	concoct(2500)	sample5	1500	10	79.5381
c1500_10Gb	concoct(2500)	sample6	1500	10	74.7428
c1500_10Gb	concoct(2500)	sample7	1500	10	74.3794
c1500_10Gb	concoct(2500)	sample8	1500	10	83.191
c1500_10Gb	concoct(2500)	sample9	1500	10	85.3866
c1500_10Gb	dastool(concoct,metabat2,maxbin2)	sample0	1500	10	27.39
c1500_10Gb	dastool(concoct,metabat2,maxbin2)	sample1	1500	10	29.5836
c1500_10Gb	dastool(concoct,metabat2,maxbin2)	sample2	1500	10	33.4424
c1500_10Gb	dastool(concoct,metabat2,maxbin2)	sample3	1500	10	30.06
c1500_10Gb	dastool(concoct,metabat2,maxbin2)	sample4	1500	10	30.2427
c1500_10Gb	dastool(concoct,metabat2,maxbin2)	sample5	1500	10	27.624
c1500_10Gb	dastool(concoct,metabat2,maxbin2)	sample6	1500	10	30.2112
c1500_10Gb	dastool(concoct,metabat2,maxbin2)	sample7	1500	10	31.6002
c1500_10Gb	dastool(concoct,metabat2,maxbin2)	sample8	1500	10	30.9278
c1500_10Gb	dastool(concoct,metabat2,maxbin2)	sample9	1500	10	37.6834
c1500_10Gb	magscot(binny,semibin2-multi,vamb-multi)	sample0	1500	10	94.3709
c1500_10Gb	magscot(binny,semibin2-multi,vamb-multi)	sample1	1500	10	94.1727
c1500_10Gb	magscot(binny,semibin2-multi,vamb-multi)	sample2	1500	10	98.011
c1500_10Gb	magscot(binny,semibin2-multi,vamb-multi)	sample3	1500	10	98.4873
c1500_10Gb	magscot(binny,semibin2-multi,vamb-multi)	sample4	1500	10	97.8874
c1500_10Gb	magscot(binny,semibin2-multi,vamb-multi)	sample5	1500	10	96.9107
c1500_10Gb	magscot(binny,semibin2-multi,vamb-multi)	sample6	1500	10	96.2457
c1500_10Gb	magscot(binny,semibin2-multi,vamb-multi)	sample7	1500	10	95.0205
c1500_10Gb	magscot(binny,semibin2-multi,vamb-multi)	sample8	1500	10	98.8544
c1500_10Gb	magscot(binny,semibin2-multi,vamb-multi)	sample9	1500	10	99.2325
c1500_10Gb	magscot(metabat2,semibin2-multi,vamb-multi)	sample0	1500	10	96.8966
c1500_10Gb	magscot(metabat2,semibin2-multi,vamb-multi)	sample1	1500	10	98.4712
c1500_10Gb	magscot(metabat2,semibin2-multi,vamb-multi)	sample2	1500	10	98.5674
c1500_10Gb	magscot(metabat2,semibin2-multi,vamb-multi)	sample3	1500	10	99.7151
c1500_10Gb	magscot(metabat2,semibin2-multi,vamb-multi)	sample4	1500	10	99.3413
c1500_10Gb	magscot(metabat2,semibin2-multi,vamb-multi)	sample5	1500	10	97.9194
c1500_10Gb	magscot(metabat2,semibin2-multi,vamb-multi)	sample6	1500	10	97.4047
c1500_10Gb	magscot(metabat2,semibin2-multi,vamb-multi)	sample7	1500	10	97.4681
c1500_10Gb	magscot(metabat2,semibin2-multi,vamb-multi)	sample8	1500	10	99.5469
c1500_10Gb	magscot(metabat2,semibin2-multi,vamb-multi)	sample9	1500	10	99.6089
c1500_10Gb	magscot(semibin2-multi,vamb-multi)	sample0	1500	10	97.4038
c1500_10Gb	magscot(semibin2-multi,vamb-multi)	sample1	1500	10	98.5641
c1500_10Gb	magscot(semibin2-multi,vamb-multi)	sample2	1500	10	98.6274
c1500_10Gb	magscot(semibin2-multi,vamb-multi)	sample3	1500	10	99.6321
c1500_10Gb	magscot(semibin2-multi,vamb-multi)	sample4	1500	10	99.5127
c1500_10Gb	magscot(semibin2-multi,vamb-multi)	sample5	1500	10	98.3936
c1500_10Gb	magscot(semibin2-multi,vamb-multi)	sample6	1500	10	97.5608
c1500_10Gb	magscot(semibin2-multi,vamb-multi)	sample7	1500	10	97.4873
c1500_10Gb	magscot(semibin2-multi,vamb-multi)	sample8	1500	10	99.7498
c1500_10Gb	magscot(semibin2-multi,vamb-multi)	sample9	1500	10	99.5413
c1500_10Gb	maxbin2	sample0	1500	10	48.2332
c1500_10Gb	maxbin2	sample1	1500	10	49.1607
c1500_10Gb	maxbin2	sample2	1500	10	39.6949
c1500_10Gb	maxbin2	sample3	1500	10	50.2497
c1500_10Gb	maxbin2	sample4	1500	10	60.2634
c1500_10Gb	maxbin2	sample5	1500	10	51.5951
c1500_10Gb	maxbin2	sample6	1500	10	54.5459
c1500_10Gb	maxbin2	sample7	1500	10	54.8157
c1500_10Gb	maxbin2	sample8	1500	10	60.8984
c1500_10Gb	maxbin2	sample9	1500	10	46.6904
c1500_10Gb	metabat2	sample0	1500	10	79.4784
c1500_10Gb	metabat2	sample1	1500	10	74.9617
c1500_10Gb	metabat2	sample2	1500	10	75.962
c1500_10Gb	metabat2	sample3	1500	10	76.8853
c1500_10Gb	metabat2	sample4	1500	10	86.1556
c1500_10Gb	metabat2	sample5	1500	10	80.3982
c1500_10Gb	metabat2	sample6	1500	10	75.9848
c1500_10Gb	metabat2	sample7	1500	10	80.1749
c1500_10Gb	metabat2	sample8	1500	10	82.1865
c1500_10Gb	metabat2	sample9	1500	10	83.6992
c1500_10Gb	metabat2(1500)	sample0	1500	10	79.3089
c1500_10Gb	metabat2(1500)	sample1	1500	10	82.9242
c1500_10Gb	metabat2(1500)	sample2	1500	10	79.876
c1500_10Gb	metabat2(1500)	sample3	1500	10	80.8071
c1500_10Gb	metabat2(1500)	sample4	1500	10	87.3626
c1500_10Gb	metabat2(1500)	sample5	1500	10	80.056
c1500_10Gb	metabat2(1500)	sample6	1500	10	81.2243
c1500_10Gb	metabat2(1500)	sample7	1500	10	84.1711
c1500_10Gb	metabat2(1500)	sample8	1500	10	83.5069
c1500_10Gb	metabat2(1500)	sample9	1500	10	87.6634
c1500_10Gb	metabinner	sample0	1500	10	80.6075
c1500_10Gb	metabinner	sample1	1500	10	87.4285
c1500_10Gb	metabinner	sample2	1500	10	85.5226
c1500_10Gb	metabinner	sample3	1500	10	84.9444
c1500_10Gb	metabinner	sample4	1500	10	89.1546
c1500_10Gb	metabinner	sample5	1500	10	85.1461
c1500_10Gb	metabinner	sample6	1500	10	87.7254
c1500_10Gb	metabinner	sample7	1500	10	83.9034
c1500_10Gb	metabinner	sample8	1500	10	94.3904
c1500_10Gb	metabinner	sample9	1500	10	85.0487
c1500_10Gb	metadecoder	sample0	1500	10	76.9231
c1500_10Gb	metadecoder	sample1	1500	10	61.7766
c1500_10Gb	metadecoder	sample2	1500	10	67.8685
c1500_10Gb	metadecoder	sample3	1500	10	59.0916
c1500_10Gb	metadecoder	sample4	1500	10	70.2963
c1500_10Gb	metadecoder	sample5	1500	10	70.7856
c1500_10Gb	metadecoder	sample6	1500	10	39.7448
c1500_10Gb	metadecoder	sample7	1500	10	70.9418
c1500_10Gb	metadecoder	sample8	1500	10	73.1873
c1500_10Gb	metadecoder	sample9	1500	10	67.1062
c1500_10Gb	metawrap(concoct,metabat2,maxbin2)	sample0	1500	10	90.9194
c1500_10Gb	metawrap(concoct,metabat2,maxbin2)	sample1	1500	10	86.3282
c1500_10Gb	metawrap(concoct,metabat2,maxbin2)	sample2	1500	10	90.3816
c1500_10Gb	metawrap(concoct,metabat2,maxbin2)	sample3	1500	10	91.6186
c1500_10Gb	metawrap(concoct,metabat2,maxbin2)	sample4	1500	10	95.5133
c1500_10Gb	metawrap(concoct,metabat2,maxbin2)	sample5	1500	10	92.4934
c1500_10Gb	metawrap(concoct,metabat2,maxbin2)	sample6	1500	10	88.3227
c1500_10Gb	metawrap(concoct,metabat2,maxbin2)	sample7	1500	10	91.3304
c1500_10Gb	metawrap(concoct,metabat2,maxbin2)	sample8	1500	10	93.0432
c1500_10Gb	metawrap(concoct,metabat2,maxbin2)	sample9	1500	10	92.349
c1500_10Gb	metawrap2(binny,semibin2-multi,vamb-multi)	sample0	1500	10	92.3941
c1500_10Gb	metawrap2(binny,semibin2-multi,vamb-multi)	sample1	1500	10	94.9184
c1500_10Gb	metawrap2(binny,semibin2-multi,vamb-multi)	sample2	1500	10	95.5409
c1500_10Gb	metawrap2(binny,semibin2-multi,vamb-multi)	sample3	1500	10	93.8637
c1500_10Gb	metawrap2(binny,semibin2-multi,vamb-multi)	sample4	1500	10	97.4144
c1500_10Gb	metawrap2(binny,semibin2-multi,vamb-multi)	sample5	1500	10	94.1614
c1500_10Gb	metawrap2(binny,semibin2-multi,vamb-multi)	sample6	1500	10	94.7332
c1500_10Gb	metawrap2(binny,semibin2-multi,vamb-multi)	sample7	1500	10	91.8551
c1500_10Gb	metawrap2(binny,semibin2-multi,vamb-multi)	sample8	1500	10	97.9573
c1500_10Gb	metawrap2(binny,semibin2-multi,vamb-multi)	sample9	1500	10	96.772
c1500_10Gb	metawrap2(comebin,semibin2-multi,vamb-multi)	sample0	1500	10	91.4518
c1500_10Gb	metawrap2(comebin,semibin2-multi,vamb-multi)	sample1	1500	10	92.1924
c1500_10Gb	metawrap2(comebin,semibin2-multi,vamb-multi)	sample2	1500	10	91.977
c1500_10Gb	metawrap2(comebin,semibin2-multi,vamb-multi)	sample3	1500	10	92.1342
c1500_10Gb	metawrap2(comebin,semibin2-multi,vamb-multi)	sample4	1500	10	95.6571
c1500_10Gb	metawrap2(comebin,semibin2-multi,vamb-multi)	sample5	1500	10	93.0829
c1500_10Gb	metawrap2(comebin,semibin2-multi,vamb-multi)	sample6	1500	10	91.5605
c1500_10Gb	metawrap2(comebin,semibin2-multi,vamb-multi)	sample7	1500	10	94.5492
c1500_10Gb	metawrap2(comebin,semibin2-multi,vamb-multi)	sample8	1500	10	93.862
c1500_10Gb	metawrap2(comebin,semibin2-multi,vamb-multi)	sample9	1500	10	95.8324
c1500_10Gb	metawrap2(concoct,maxbin2,metabat2)	sample0	1500	10	88.6194
c1500_10Gb	metawrap2(concoct,maxbin2,metabat2)	sample1	1500	10	80.1895
c1500_10Gb	metawrap2(concoct,maxbin2,metabat2)	sample2	1500	10	79.6768
c1500_10Gb	metawrap2(concoct,maxbin2,metabat2)	sample3	1500	10	84.4765
c1500_10Gb	metawrap2(concoct,maxbin2,metabat2)	sample4	1500	10	91.8498
c1500_10Gb	metawrap2(concoct,maxbin2,metabat2)	sample5	1500	10	85.1265
c1500_10Gb	metawrap2(concoct,maxbin2,metabat2)	sample6	1500	10	84.1152
c1500_10Gb	metawrap2(concoct,maxbin2,metabat2)	sample7	1500	10	86.9702
c1500_10Gb	metawrap2(concoct,maxbin2,metabat2)	sample8	1500	10	86.9781
c1500_10Gb	metawrap2(concoct,maxbin2,metabat2)	sample9	1500	10	86.5731
c1500_10Gb	metawrap2(metabat2,semibin2-multi,vamb-multi)	sample0	1500	10	93.56
c1500_10Gb	metawrap2(metabat2,semibin2-multi,vamb-multi)	sample1	1500	10	96.3588
c1500_10Gb	metawrap2(metabat2,semibin2-multi,vamb-multi)	sample2	1500	10	97.0505
c1500_10Gb	metawrap2(metabat2,semibin2-multi,vamb-multi)	sample3	1500	10	97.0545
c1500_10Gb	metawrap2(metabat2,semibin2-multi,vamb-multi)	sample4	1500	10	97.7355
c1500_10Gb	metawrap2(metabat2,semibin2-multi,vamb-multi)	sample5	1500	10	95.6392
c1500_10Gb	metawrap2(metabat2,semibin2-multi,vamb-multi)	sample6	1500	10	96.2806
c1500_10Gb	metawrap2(metabat2,semibin2-multi,vamb-multi)	sample7	1500	10	95.3886
c1500_10Gb	metawrap2(metabat2,semibin2-multi,vamb-multi)	sample8	1500	10	98.5569
c1500_10Gb	metawrap2(metabat2,semibin2-multi,vamb-multi)	sample9	1500	10	97.3901
c1500_10Gb	metawrap2(semibin2-multi,vamb-multi)	sample0	1500	10	94.7679
c1500_10Gb	metawrap2(semibin2-multi,vamb-multi)	sample1	1500	10	97.7217
c1500_10Gb	metawrap2(semibin2-multi,vamb-multi)	sample2	1500	10	97.908
c1500_10Gb	metawrap2(semibin2-multi,vamb-multi)	sample3	1500	10	98.6605
c1500_10Gb	metawrap2(semibin2-multi,vamb-multi)	sample4	1500	10	98.8353
c1500_10Gb	metawrap2(semibin2-multi,vamb-multi)	sample5	1500	10	97.2312
c1500_10Gb	metawrap2(semibin2-multi,vamb-multi)	sample6	1500	10	97.1993
c1500_10Gb	metawrap2(semibin2-multi,vamb-multi)	sample7	1500	10	96.8118
c1500_10Gb	metawrap2(semibin2-multi,vamb-multi)	sample8	1500	10	99.4449
c1500_10Gb	metawrap2(semibin2-multi,vamb-multi)	sample9	1500	10	98.5294
c1500_10Gb	semibin	sample0	1500	10	66.7535
c1500_10Gb	semibin	sample1	1500	10	71.289
c1500_10Gb	semibin	sample2	1500	10	66.2427
c1500_10Gb	semibin	sample3	1500	10	64.8217
c1500_10Gb	semibin	sample4	1500	10	75.4031
c1500_10Gb	semibin	sample5	1500	10	68.8263
c1500_10Gb	semibin	sample6	1500	10	68.7517
c1500_10Gb	semibin	sample7	1500	10	66.6484
c1500_10Gb	semibin	sample8	1500	10	73.4053
c1500_10Gb	semibin	sample9	1500	10	70.3836
c1500_10Gb	semibin2	sample0	1500	10	62.5299
c1500_10Gb	semibin2	sample1	1500	10	65.3593
c1500_10Gb	semibin2	sample2	1500	10	61.3811
c1500_10Gb	semibin2	sample3	1500	10	56.1942
c1500_10Gb	semibin2	sample4	1500	10	72.4981
c1500_10Gb	semibin2	sample5	1500	10	64.2368
c1500_10Gb	semibin2	sample6	1500	10	60.2437
c1500_10Gb	semibin2	sample7	1500	10	58.0827
c1500_10Gb	semibin2	sample8	1500	10	65.8755
c1500_10Gb	semibin2	sample9	1500	10	60.1071
c1500_10Gb	semibin2(multi)	sample0	1500	10	64.8243
c1500_10Gb	semibin2(multi)	sample1	1500	10	77.3995
c1500_10Gb	semibin2(multi)	sample2	1500	10	76.2082
c1500_10Gb	semibin2(multi)	sample3	1500	10	63.8578
c1500_10Gb	semibin2(multi)	sample4	1500	10	76.6209
c1500_10Gb	semibin2(multi)	sample5	1500	10	69.0113
c1500_10Gb	semibin2(multi)	sample6	1500	10	69.5739
c1500_10Gb	semibin2(multi)	sample7	1500	10	68.4942
c1500_10Gb	semibin2(multi)	sample8	1500	10	75.7696
c1500_10Gb	semibin2(multi)	sample9	1500	10	73.9315
c1500_10Gb	vamb	sample0	1500	10	81.8068
c1500_10Gb	vamb	sample1	1500	10	84.9292
c1500_10Gb	vamb	sample2	1500	10	87.5503
c1500_10Gb	vamb	sample3	1500	10	81.5814
c1500_10Gb	vamb	sample4	1500	10	90.417
c1500_10Gb	vamb	sample5	1500	10	80.9712
c1500_10Gb	vamb	sample6	1500	10	84.6474
c1500_10Gb	vamb	sample7	1500	10	67.3905
c1500_10Gb	vamb	sample8	1500	10	94.9682
c1500_10Gb	vamb	sample9	1500	10	85.9588
c1500_10Gb	vamb(multi)	sample0	1500	10	86.849
c1500_10Gb	vamb(multi)	sample1	1500	10	86.8279
c1500_10Gb	vamb(multi)	sample2	1500	10	89.5011
c1500_10Gb	vamb(multi)	sample3	1500	10	75.3558
c1500_10Gb	vamb(multi)	sample4	1500	10	88.2856
c1500_10Gb	vamb(multi)	sample5	1500	10	89.1404
c1500_10Gb	vamb(multi)	sample6	1500	10	84.8611
c1500_10Gb	vamb(multi)	sample7	1500	10	88.7799
c1500_10Gb	vamb(multi)	sample8	1500	10	87.702
c1500_10Gb	vamb(multi)	sample9	1500	10	91.198
c1500_2.4Gb	binny	sample0	1500	2.4	91.226
c1500_2.4Gb	binny	sample1	1500	2.4	91.4694
c1500_2.4Gb	binny	sample2	1500	2.4	94.1729
c1500_2.4Gb	binny	sample3	1500	2.4	97.2999
c1500_2.4Gb	binny	sample4	1500	2.4	89.6477
c1500_2.4Gb	binny	sample5	1500	2.4	92.8916
c1500_2.4Gb	binny	sample6	1500	2.4	82.1477
c1500_2.4Gb	binny	sample7	1500	2.4	86.2437
c1500_2.4Gb	binny	sample8	1500	2.4	78.5343
c1500_2.4Gb	binny	sample9	1500	2.4	95.7007
c1500_2.4Gb	comebin	sample0	1500	2.4	53.7128
c1500_2.4Gb	comebin	sample1	1500	2.4	36.7183
c1500_2.4Gb	comebin	sample2	1500	2.4	80.6242
c1500_2.4Gb	comebin	sample3	1500	2.4	45.7159
c1500_2.4Gb	comebin	sample4	1500	2.4	41.7372
c1500_2.4Gb	comebin	sample5	1500	2.4	29.4347
c1500_2.4Gb	comebin	sample6	1500	2.4	34.104
c1500_2.4Gb	comebin	sample7	1500	2.4	37.9226
c1500_2.4Gb	comebin	sample8	1500	2.4	28.8391
c1500_2.4Gb	comebin	sample9	1500	2.4	33.3414
c1500_2.4Gb	concoct	sample0	1500	2.4	2.48709
c1500_2.4Gb	concoct	sample1	1500	2.4	11.0867
c1500_2.4Gb	concoct	sample2	1500	2.4	4.96703
c1500_2.4Gb	concoct	sample3	1500	2.4	11.9908
c1500_2.4Gb	concoct	sample4	1500	2.4	3.72395
c1500_2.4Gb	concoct	sample5	1500	2.4	19.2177
c1500_2.4Gb	concoct	sample6	1500	2.4	0.791146
c1500_2.4Gb	concoct	sample7	1500	2.4	14.6008
c1500_2.4Gb	concoct	sample8	1500	2.4	10.1005
c1500_2.4Gb	concoct	sample9	1500	2.4	3.28944
c1500_2.4Gb	concoct(2500)	sample0	1500	2.4	49.403
c1500_2.4Gb	concoct(2500)	sample1	1500	2.4	72.993
c1500_2.4Gb	concoct(2500)	sample2	1500	2.4	43.2533
c1500_2.4Gb	concoct(2500)	sample3	1500	2.4	75.8402
c1500_2.4Gb	concoct(2500)	sample4	1500	2.4	24.3282
c1500_2.4Gb	concoct(2500)	sample5	1500	2.4	30.8338
c1500_2.4Gb	concoct(2500)	sample6	1500	2.4	27.5257
c1500_2.4Gb	concoct(2500)	sample7	1500	2.4	77.8312
c1500_2.4Gb	concoct(2500)	sample8	1500	2.4	27.9061
c1500_2.4Gb	concoct(2500)	sample9	1500	2.4	33.9529
c1500_2.4Gb	dastool(concoct,metabat2,maxbin2)	sample0	1500	2.4	38.7391
c1500_2.4Gb	dastool(concoct,metabat2,maxbin2)	sample1	1500	2.4	31.5352
c1500_2.4Gb	dastool(concoct,metabat2,maxbin2)	sample2	1500	2.4	31.6602
c1500_2.4Gb	dastool(concoct,metabat2,maxbin2)	sample3	1500	2.4	37.2033
c1500_2.4Gb	dastool(concoct,metabat2,maxbin2)	sample4	1500	2.4	31.9473
c1500_2.4Gb	dastool(concoct,metabat2,maxbin2)	sample5	1500	2.4	31.1492
c1500_2.4Gb	dastool(concoct,metabat2,maxbin2)	sample6	1500	2.4	29.2374
c1500_2.4Gb	dastool(concoct,metabat2,maxbin2)	sample7	1500	2.4	41.1137
c1500_2.4Gb	dastool(concoct,metabat2,maxbin2)	sample8	1500	2.4	30.6846
c1500_2.4Gb	dastool(concoct,metabat2,maxbin2)	sample9	1500	2.4	29.3562
c1500_2.4Gb	magscot(binny,semibin2-multi,vamb-multi)	sample0	1500	2.4	94.3689
c1500_2.4Gb	magscot(binny,semibin2-multi,vamb-multi)	sample1	1500	2.4	90.0117
c1500_2.4Gb	magscot(binny,semibin2-multi,vamb-multi)	sample2	1500	2.4	92.3495
c1500_2.4Gb	magscot(binny,semibin2-multi,vamb-multi)	sample3	1500	2.4	98.1204
c1500_2.4Gb	magscot(binny,semibin2-multi,vamb-multi)	sample4	1500	2.4	92.0107
c1500_2.4Gb	magscot(binny,semibin2-multi,vamb-multi)	sample5	1500	2.4	93.3035
c1500_2.4Gb	magscot(binny,semibin2-multi,vamb-multi)	sample6	1500	2.4	90.6794
c1500_2.4Gb	magscot(binny,semibin2-multi,vamb-multi)	sample7	1500	2.4	87.189
c1500_2.4Gb	magscot(binny,semibin2-multi,vamb-multi)	sample8	1500	2.4	82.8469
c1500_2.4Gb	magscot(binny,semibin2-multi,vamb-multi)	sample9	1500	2.4	96.1247
c1500_2.4Gb	magscot(metabat2,semibin2-multi,vamb-multi)	sample0	1500	2.4	92.9814
c1500_2.4Gb	magscot(metabat2,semibin2-multi,vamb-multi)	sample1	1500	2.4	91.8984
c1500_2.4Gb	magscot(metabat2,semibin2-multi,vamb-multi)	sample2	1500	2.4	95.8978
c1500_2.4Gb	magscot(metabat2,semibin2-multi,vamb-multi)	sample3	1500	2.4	98.2196
c1500_2.4Gb	magscot(metabat2,semibin2-multi,vamb-multi)	sample4	1500	2.4	91.5116
c1500_2.4Gb	magscot(metabat2,semibin2-multi,vamb-multi)	sample5	1500	2.4	93.8601
c1500_2.4Gb	magscot(metabat2,semibin2-multi,vamb-multi)	sample6	1500	2.4	89.9317
c1500_2.4Gb	magscot(metabat2,semibin2-multi,vamb-multi)	sample7	1500	2.4	91.4153
c1500_2.4Gb	magscot(metabat2,semibin2-multi,vamb-multi)	sample8	1500	2.4	99.1311
c1500_2.4Gb	magscot(metabat2,semibin2-multi,vamb-multi)	sample9	1500	2.4	95.6636
c1500_2.4Gb	magscot(semibin2-multi,vamb-multi)	sample0	1500	2.4	94.4269
c1500_2.4Gb	magscot(semibin2-multi,vamb-multi)	sample1	1500	2.4	90.5247
c1500_2.4Gb	magscot(semibin2-multi,vamb-multi)	sample2	1500	2.4	96.0202
c1500_2.4Gb	magscot(semibin2-multi,vamb-multi)	sample3	1500	2.4	97.9187
c1500_2.4Gb	magscot(semibin2-multi,vamb-multi)	sample4	1500	2.4	90.5254
c1500_2.4Gb	magscot(semibin2-multi,vamb-multi)	sample5	1500	2.4	93.8601
c1500_2.4Gb	magscot(semibin2-multi,vamb-multi)	sample6	1500	2.4	88.2555
c1500_2.4Gb	magscot(semibin2-multi,vamb-multi)	sample7	1500	2.4	90.5142
c1500_2.4Gb	magscot(semibin2-multi,vamb-multi)	sample8	1500	2.4	99.6691
c1500_2.4Gb	magscot(semibin2-multi,vamb-multi)	sample9	1500	2.4	95.6636
c1500_2.4Gb	maxbin2	sample0	1500	2.4	68.9512
c1500_2.4Gb	maxbin2	sample1	1500	2.4	60.2523
c1500_2.4Gb	maxbin2	sample2	1500	2.4	48.481
c1500_2.4Gb	maxbin2	sample3	1500	2.4	75.2907
c1500_2.4Gb	maxbin2	sample4	1500	2.4	39.5254
c1500_2.4Gb	maxbin2	sample5	1500	2.4	49.6407
c1500_2.4Gb	maxbin2	sample6	1500	2.4	44.6198
c1500_2.4Gb	maxbin2	sample7	1500	2.4	63.0058
c1500_2.4Gb	maxbin2	sample8	1500	2.4	50.6959
c1500_2.4Gb	maxbin2	sample9	1500	2.4	46.4086
c1500_2.4Gb	metabat2	sample0	1500	2.4	68.964
c1500_2.4Gb	metabat2	sample1	1500	2.4	81.974
c1500_2.4Gb	metabat2	sample2	1500	2.4	60.3931
c1500_2.4Gb	metabat2	sample3	1500	2.4	88.5039
c1500_2.4Gb	metabat2	sample4	1500	2.4	57.3341
c1500_2.4Gb	metabat2	sample5	1500	2.4	51.3505
c1500_2.4Gb	metabat2	sample6	1500	2.4	45.3893
c1500_2.4Gb	metabat2	sample7	1500	2.4	75.4831
c1500_2.4Gb	metabat2	sample8	1500	2.4	40.8774
c1500_2.4Gb	metabat2	sample9	1500	2.4	81.2855
c1500_2.4Gb	metabat2(1500)	sample0	1500	2.4	74.5362
c1500_2.4Gb	metabat2(1500)	sample1	1500	2.4	72.5259
c1500_2.4Gb	metabat2(1500)	sample2	1500	2.4	59.0384
c1500_2.4Gb	metabat2(1500)	sample3	1500	2.4	83.9106
c1500_2.4Gb	metabat2(1500)	sample4	1500	2.4	77.1848
c1500_2.4Gb	metabat2(1500)	sample5	1500	2.4	62.1683
c1500_2.4Gb	metabat2(1500)	sample6	1500	2.4	46.8099
c1500_2.4Gb	metabat2(1500)	sample7	1500	2.4	70.1607
c1500_2.4Gb	metabat2(1500)	sample8	1500	2.4	59.1088
c1500_2.4Gb	metabat2(1500)	sample9	1500	2.4	80.4677
c1500_2.4Gb	metabinner	sample0	1500	2.4	88.393
c1500_2.4Gb	metabinner	sample1	1500	2.4	78.8179
c1500_2.4Gb	metabinner	sample2	1500	2.4	76.0069
c1500_2.4Gb	metabinner	sample3	1500	2.4	92.6
c1500_2.4Gb	metabinner	sample4	1500	2.4	72.2543
c1500_2.4Gb	metabinner	sample5	1500	2.4	68.6092
c1500_2.4Gb	metabinner	sample6	1500	2.4	71.1712
c1500_2.4Gb	metabinner	sample7	1500	2.4	75.3417
c1500_2.4Gb	metabinner	sample8	1500	2.4	87.3259
c1500_2.4Gb	metabinner	sample9	1500	2.4	89.5801
c1500_2.4Gb	metadecoder	sample0	1500	2.4	66.487
c1500_2.4Gb	metadecoder	sample1	1500	2.4	80.554
c1500_2.4Gb	metadecoder	sample2	1500	2.4	55.3883
c1500_2.4Gb	metadecoder	sample3	1500	2.4	93.5516
c1500_2.4Gb	metadecoder	sample4	1500	2.4	65.9087
c1500_2.4Gb	metadecoder	sample5	1500	2.4	54.5619
c1500_2.4Gb	metadecoder	sample6	1500	2.4	50.0613
c1500_2.4Gb	metadecoder	sample7	1500	2.4	74.6832
c1500_2.4Gb	metadecoder	sample8	1500	2.4	63.8764
c1500_2.4Gb	metadecoder	sample9	1500	2.4	77.9794
c1500_2.4Gb	metawrap(concoct,metabat2,maxbin2)	sample0	1500	2.4	91.6621
c1500_2.4Gb	metawrap(concoct,metabat2,maxbin2)	sample1	1500	2.4	88.2541
c1500_2.4Gb	metawrap(concoct,metabat2,maxbin2)	sample2	1500	2.4	82.9076
c1500_2.4Gb	metawrap(concoct,metabat2,maxbin2)	sample3	1500	2.4	92.22
c1500_2.4Gb	metawrap(concoct,metabat2,maxbin2)	sample4	1500	2.4	78.3618
c1500_2.4Gb	metawrap(concoct,metabat2,maxbin2)	sample5	1500	2.4	80.9182
c1500_2.4Gb	metawrap(concoct,metabat2,maxbin2)	sample6	1500	2.4	75.7317
c1500_2.4Gb	metawrap(concoct,metabat2,maxbin2)	sample7	1500	2.4	82.9093
c1500_2.4Gb	metawrap(concoct,metabat2,maxbin2)	sample8	1500	2.4	76.5275
c1500_2.4Gb	metawrap(concoct,metabat2,maxbin2)	sample9	1500	2.4	89.4866
c1500_2.4Gb	metawrap2(binny,semibin2-multi,vamb-multi)	sample0	1500	2.4	92.5519
c1500_2.4Gb	metawrap2(binny,semibin2-multi,vamb-multi)	sample1	1500	2.4	89.9432
c1500_2.4Gb	metawrap2(binny,semibin2-multi,vamb-multi)	sample2	1500	2.4	79.6745
c1500_2.4Gb	metawrap2(binny,semibin2-multi,vamb-multi)	sample3	1500	2.4	97.4842
c1500_2.4Gb	metawrap2(binny,semibin2-multi,vamb-multi)	sample4	1500	2.4	90.1589
c1500_2.4Gb	metawrap2(binny,semibin2-multi,vamb-multi)	sample5	1500	2.4	91.0482
c1500_2.4Gb	metawrap2(binny,semibin2-multi,vamb-multi)	sample6	1500	2.4	83.8389
c1500_2.4Gb	metawrap2(binny,semibin2-multi,vamb-multi)	sample7	1500	2.4	86.8779
c1500_2.4Gb	metawrap2(binny,semibin2-multi,vamb-multi)	sample8	1500	2.4	91.2805
c1500_2.4Gb	metawrap2(binny,semibin2-multi,vamb-multi)	sample9	1500	2.4	92.8241
c1500_2.4Gb	metawrap2(comebin,semibin2-multi,vamb-multi)	sample0	1500	2.4	91.5035
c1500_2.4Gb	metawrap2(comebin,semibin2-multi,vamb-multi)	sample1	1500	2.4	93.7614
c1500_2.4Gb	metawrap2(comebin,semibin2-multi,vamb-multi)	sample2	1500	2.4	84.909
c1500_2.4Gb	metawrap2(comebin,semibin2-multi,vamb-multi)	sample3	1500	2.4	97.0826
c1500_2.4Gb	metawrap2(comebin,semibin2-multi,vamb-multi)	sample4	1500	2.4	87.1023
c1500_2.4Gb	metawrap2(comebin,semibin2-multi,vamb-multi)	sample5	1500	2.4	84.0545
c1500_2.4Gb	metawrap2(comebin,semibin2-multi,vamb-multi)	sample6	1500	2.4	84.6848
c1500_2.4Gb	metawrap2(comebin,semibin2-multi,vamb-multi)	sample7	1500	2.4	86.7975
c1500_2.4Gb	metawrap2(comebin,semibin2-multi,vamb-multi)	sample8	1500	2.4	84.7176
c1500_2.4Gb	metawrap2(comebin,semibin2-multi,vamb-multi)	sample9	1500	2.4	92.5353
c1500_2.4Gb	metawrap2(concoct,maxbin2,metabat2)	sample0	1500	2.4	82.1436
c1500_2.4Gb	metawrap2(concoct,maxbin2,metabat2)	sample1	1500	2.4	84.6911
c1500_2.4Gb	metawrap2(concoct,maxbin2,metabat2)	sample2	1500	2.4	71.2726
c1500_2.4Gb	metawrap2(concoct,maxbin2,metabat2)	sample3	1500	2.4	92.3005
c1500_2.4Gb	metawrap2(concoct,maxbin2,metabat2)	sample4	1500	2.4	73.3009
c1500_2.4Gb	metawrap2(concoct,maxbin2,metabat2)	sample5	1500	2.4	79.5861
c1500_2.4Gb	metawrap2(concoct,maxbin2,metabat2)	sample6	1500	2.4	72.7641
c1500_2.4Gb	metawrap2(concoct,maxbin2,metabat2)	sample7	1500	2.4	76.7494
c1500_2.4Gb	metawrap2(concoct,maxbin2,metabat2)	sample8	1500	2.4	69.8347
c1500_2.4Gb	metawrap2(concoct,maxbin2,metabat2)	sample9	1500	2.4	85.9957
c1500_2.4Gb	metawrap2(metabat2,semibin2-multi,vamb-multi)	sample0	1500	2.4	92.2041
c1500_2.4Gb	metawrap2(metabat2,semibin2-multi,vamb-multi)	sample1	1500	2.4	90.4489
c1500_2.4Gb	metawrap2(metabat2,semibin2-multi,vamb-multi)	sample2	1500	2.4	84.7217
c1500_2.4Gb	metawrap2(metabat2,semibin2-multi,vamb-multi)	sample3	1500	2.4	96.9968
c1500_2.4Gb	metawrap2(metabat2,semibin2-multi,vamb-multi)	sample4	1500	2.4	90.1906
c1500_2.4Gb	metawrap2(metabat2,semibin2-multi,vamb-multi)	sample5	1500	2.4	91.1191
c1500_2.4Gb	metawrap2(metabat2,semibin2-multi,vamb-multi)	sample6	1500	2.4	86.0948
c1500_2.4Gb	metawrap2(metabat2,semibin2-multi,vamb-multi)	sample7	1500	2.4	92.2735
c1500_2.4Gb	metawrap2(metabat2,semibin2-multi,vamb-multi)	sample8	1500	2.4	96.6147
c1500_2.4Gb	metawrap2(metabat2,semibin2-multi,vamb-multi)	sample9	1500	2.4	92.1457
c1500_2.4Gb	metawrap2(semibin2-multi,vamb-multi)	sample0	1500	2.4	94.2117
c1500_2.4Gb	metawrap2(semibin2-multi,vamb-multi)	sample1	1500	2.4	90.9546
c1500_2.4Gb	metawrap2(semibin2-multi,vamb-multi)	sample2	1500	2.4	85.77
c1500_2.4Gb	metawrap2(semibin2-multi,vamb-multi)	sample3	1500	2.4	98.1114
c1500_2.4Gb	metawrap2(semibin2-multi,vamb-multi)	sample4	1500	2.4	90.1906
c1500_2.4Gb	metawrap2(semibin2-multi,vamb-multi)	sample5	1500	2.4	91.5539
c1500_2.4Gb	metawrap2(semibin2-multi,vamb-multi)	sample6	1500	2.4	87.9567
c1500_2.4Gb	metawrap2(semibin2-multi,vamb-multi)	sample7	1500	2.4	93.9833
c1500_2.4Gb	metawrap2(semibin2-multi,vamb-multi)	sample8	1500	2.4	98.9944
c1500_2.4Gb	metawrap2(semibin2-multi,vamb-multi)	sample9	1500	2.4	94.7096
c1500_2.4Gb	semibin	sample0	1500	2.4	60.752
c1500_2.4Gb	semibin	sample1	1500	2.4	67.161
c1500_2.4Gb	semibin	sample2	1500	2.4	41.2231
c1500_2.4Gb	semibin	sample3	1500	2.4	76.8655
c1500_2.4Gb	semibin	sample4	1500	2.4	54.0002
c1500_2.4Gb	semibin	sample5	1500	2.4	41.046
c1500_2.4Gb	semibin	sample6	1500	2.4	32.6596
c1500_2.4Gb	semibin	sample7	1500	2.4	58.9711
c1500_2.4Gb	semibin	sample8	1500	2.4	39.1132
c1500_2.4Gb	semibin	sample9	1500	2.4	64.8773
c1500_2.4Gb	semibin2	sample0	1500	2.4	48.6752
c1500_2.4Gb	semibin2	sample1	1500	2.4	66.1297
c1500_2.4Gb	semibin2	sample2	1500	2.4	42.0364
c1500_2.4Gb	semibin2	sample3	1500	2.4	73.9086
c1500_2.4Gb	semibin2	sample4	1500	2.4	30.1501
c1500_2.4Gb	semibin2	sample5	1500	2.4	40.6256
c1500_2.4Gb	semibin2	sample6	1500	2.4	31.6563
c1500_2.4Gb	semibin2	sample7	1500	2.4	55.581
c1500_2.4Gb	semibin2	sample8	1500	2.4	38.3315
c1500_2.4Gb	semibin2	sample9	1500	2.4	59.094
c1500_2.4Gb	semibin2(multi)	sample0	1500	2.4	51.355
c1500_2.4Gb	semibin2(multi)	sample1	1500	2.4	66.1297
c1500_2.4Gb	semibin2(multi)	sample2	1500	2.4	44.1271
c1500_2.4Gb	semibin2(multi)	sample3	1500	2.4	76.2287
c1500_2.4Gb	semibin2(multi)	sample4	1500	2.4	38.0342
c1500_2.4Gb	semibin2(multi)	sample5	1500	2.4	39.1551
c1500_2.4Gb	semibin2(multi)	sample6	1500	2.4	31.8894
c1500_2.4Gb	semibin2(multi)	sample7	1500	2.4	64.9385
c1500_2.4Gb	semibin2(multi)	sample8	1500	2.4	41.9127
c1500_2.4Gb	semibin2(multi)	sample9	1500	2.4	64.5754
c1500_2.4Gb	vamb	sample0	1500	2.4	88.8476
c1500_2.4Gb	vamb	sample1	1500	2.4	71.5712
c1500_2.4Gb	vamb	sample2	1500	2.4	53.0304
c1500_2.4Gb	vamb	sample3	1500	2.4	95.912
c1500_2.4Gb	vamb	sample4	1500	2.4	63.5425
c1500_2.4Gb	vamb	sample5	1500	2.4	73.8774
c1500_2.4Gb	vamb	sample6	1500	2.4	88.4474
c1500_2.4Gb	vamb	sample7	1500	2.4	94.5782
c1500_2.4Gb	vamb	sample8	1500	2.4	90.9366
c1500_2.4Gb	vamb	sample9	1500	2.4	84.8463
c1500_2.4Gb	vamb(multi)	sample0	1500	2.4	72.725
c1500_2.4Gb	vamb(multi)	sample1	1500	2.4	84.659
c1500_2.4Gb	vamb(multi)	sample2	1500	2.4	84.3381
c1500_2.4Gb	vamb(multi)	sample3	1500	2.4	96.0377
c1500_2.4Gb	vamb(multi)	sample4	1500	2.4	63.5638
c1500_2.4Gb	vamb(multi)	sample5	1500	2.4	75.8051
c1500_2.4Gb	vamb(multi)	sample6	1500	2.4	51.8169
c1500_2.4Gb	vamb(multi)	sample7	1500	2.4	87.5393
c1500_2.4Gb	vamb(multi)	sample8	1500	2.4	64.6106
c1500_2.4Gb	vamb(multi)	sample9	1500	2.4	78.3867
c1500_5Gb	binny	sample0	1500	5	87.8257
c1500_5Gb	binny	sample1	1500	5	88.672
c1500_5Gb	binny	sample2	1500	5	93.934
c1500_5Gb	binny	sample3	1500	5	96.6606
c1500_5Gb	binny	sample4	1500	5	85.9996
c1500_5Gb	binny	sample5	1500	5	90.8793
c1500_5Gb	binny	sample6	1500	5	91.0528
c1500_5Gb	binny	sample7	1500	5	94.0197
c1500_5Gb	binny	sample8	1500	5	88.5489
c1500_5Gb	binny	sample9	1500	5	90.3838
c1500_5Gb	comebin	sample0	1500	5	39.3814
c1500_5Gb	comebin	sample1	1500	5	44.5293
c1500_5Gb	comebin	sample2	1500	5	37.9906
c1500_5Gb	comebin	sample3	1500	5	53.5419
c1500_5Gb	comebin	sample4	1500	5	29.9398
c1500_5Gb	comebin	sample5	1500	5	41.2145
c1500_5Gb	comebin	sample6	1500	5	55.0888
c1500_5Gb	comebin	sample7	1500	5	40.1241
c1500_5Gb	comebin	sample8	1500	5	35.8991
c1500_5Gb	comebin	sample9	1500	5	31.6406
c1500_5Gb	concoct	sample0	1500	5	31.5556
c1500_5Gb	concoct	sample1	1500	5	26.0637
c1500_5Gb	concoct	sample2	1500	5	38.028
c1500_5Gb	concoct	sample3	1500	5	17.275
c1500_5Gb	concoct	sample4	1500	5	33.673
c1500_5Gb	concoct	sample5	1500	5	5.14637
c1500_5Gb	concoct	sample6	1500	5	35.6505
c1500_5Gb	concoct	sample7	1500	5	26.5437
c1500_5Gb	concoct	sample8	1500	5	21.6701
c1500_5Gb	concoct	sample9	1500	5	18.5451
c1500_5Gb	concoct(2500)	sample0	1500	5	58.0009
c1500_5Gb	concoct(2500)	sample1	1500	5	50.3914
c1500_5Gb	concoct(2500)	sample2	1500	5	65.904
c1500_5Gb	concoct(2500)	sample3	1500	5	49.1795
c1500_5Gb	concoct(2500)	sample4	1500	5	60.5936
c1500_5Gb	concoct(2500)	sample5	1500	5	44.4431
c1500_5Gb	concoct(2500)	sample6	1500	5	63.1662
c1500_5Gb	concoct(2500)	sample7	1500	5	64.0164
c1500_5Gb	concoct(2500)	sample8	1500	5	33.3735
c1500_5Gb	concoct(2500)	sample9	1500	5	46.1473
c1500_5Gb	dastool(concoct,metabat2,maxbin2)	sample0	1500	5	34.1905
c1500_5Gb	dastool(concoct,metabat2,maxbin2)	sample1	1500	5	29.5197
c1500_5Gb	dastool(concoct,metabat2,maxbin2)	sample2	1500	5	30.9218
c1500_5Gb	dastool(concoct,metabat2,maxbin2)	sample3	1500	5	33.8245
c1500_5Gb	dastool(concoct,metabat2,maxbin2)	sample4	1500	5	35.8213
c1500_5Gb	dastool(concoct,metabat2,maxbin2)	sample5	1500	5	29.9192
c1500_5Gb	dastool(concoct,metabat2,maxbin2)	sample6	1500	5	35.53
c1500_5Gb	dastool(concoct,metabat2,maxbin2)	sample7	1500	5	22.7062
c1500_5Gb	dastool(concoct,metabat2,maxbin2)	sample8	1500	5	34.6182
c1500_5Gb	dastool(concoct,metabat2,maxbin2)	sample9	1500	5	29.8077
c1500_5Gb	magscot(binny,semibin2-multi,vamb-multi)	sample0	1500	5	95.7491
c1500_5Gb	magscot(binny,semibin2-multi,vamb-multi)	sample1	1500	5	94.795
c1500_5Gb	magscot(binny,semibin2-multi,vamb-multi)	sample2	1500	5	95.5034
c1500_5Gb	magscot(binny,semibin2-multi,vamb-multi)	sample3	1500	5	97.5955
c1500_5Gb	magscot(binny,semibin2-multi,vamb-multi)	sample4	1500	5	90.4301
c1500_5Gb	magscot(binny,semibin2-multi,vamb-multi)	sample5	1500	5	91.7794
c1500_5Gb	magscot(binny,semibin2-multi,vamb-multi)	sample6	1500	5	92.9737
c1500_5Gb	magscot(binny,semibin2-multi,vamb-multi)	sample7	1500	5	96.472
c1500_5Gb	magscot(binny,semibin2-multi,vamb-multi)	sample8	1500	5	98.5092
c1500_5Gb	magscot(binny,semibin2-multi,vamb-multi)	sample9	1500	5	92.9225
c1500_5Gb	magscot(metabat2,semibin2-multi,vamb-multi)	sample0	1500	5	97.9156
c1500_5Gb	magscot(metabat2,semibin2-multi,vamb-multi)	sample1	1500	5	97.9916
c1500_5Gb	magscot(metabat2,semibin2-multi,vamb-multi)	sample2	1500	5	98.429
c1500_5Gb	magscot(metabat2,semibin2-multi,vamb-multi)	sample3	1500	5	98.7923
c1500_5Gb	magscot(metabat2,semibin2-multi,vamb-multi)	sample4	1500	5	95.2063
c1500_5Gb	magscot(metabat2,semibin2-multi,vamb-multi)	sample5	1500	5	96.2612
c1500_5Gb	magscot(metabat2,semibin2-multi,vamb-multi)	sample6	1500	5	94.5378
c1500_5Gb	magscot(metabat2,semibin2-multi,vamb-multi)	sample7	1500	5	97.9449
c1500_5Gb	magscot(metabat2,semibin2-multi,vamb-multi)	sample8	1500	5	99.1413
c1500_5Gb	magscot(metabat2,semibin2-multi,vamb-multi)	sample9	1500	5	96.3367
c1500_5Gb	magscot(semibin2-multi,vamb-multi)	sample0	1500	5	98.7204
c1500_5Gb	magscot(semibin2-multi,vamb-multi)	sample1	1500	5	98.5859
c1500_5Gb	magscot(semibin2-multi,vamb-multi)	sample2	1500	5	98.429
c1500_5Gb	magscot(semibin2-multi,vamb-multi)	sample3	1500	5	99.4814
c1500_5Gb	magscot(semibin2-multi,vamb-multi)	sample4	1500	5	95.3723
c1500_5Gb	magscot(semibin2-multi,vamb-multi)	sample5	1500	5	96.4709
c1500_5Gb	magscot(semibin2-multi,vamb-multi)	sample6	1500	5	95.8527
c1500_5Gb	magscot(semibin2-multi,vamb-multi)	sample7	1500	5	98.4368
c1500_5Gb	magscot(semibin2-multi,vamb-multi)	sample8	1500	5	99.1413
c1500_5Gb	magscot(semibin2-multi,vamb-multi)	sample9	1500	5	96.9713
c1500_5Gb	maxbin2	sample0	1500	5	46.4539
c1500_5Gb	maxbin2	sample1	1500	5	47.3321
c1500_5Gb	maxbin2	sample2	1500	5	51.0669
c1500_5Gb	maxbin2	sample3	1500	5	47.9374
c1500_5Gb	maxbin2	sample4	1500	5	41.49
c1500_5Gb	maxbin2	sample5	1500	5	48.9695
c1500_5Gb	maxbin2	sample6	1500	5	51.6909
c1500_5Gb	maxbin2	sample7	1500	5	42.926
c1500_5Gb	maxbin2	sample8	1500	5	46.4383
c1500_5Gb	maxbin2	sample9	1500	5	45.6403
c1500_5Gb	metabat2	sample0	1500	5	77.4016
c1500_5Gb	metabat2	sample1	1500	5	68.8886
c1500_5Gb	metabat2	sample2	1500	5	76.8367
c1500_5Gb	metabat2	sample3	1500	5	86.7504
c1500_5Gb	metabat2	sample4	1500	5	68.6455
c1500_5Gb	metabat2	sample5	1500	5	73.3759
c1500_5Gb	metabat2	sample6	1500	5	75.1491
c1500_5Gb	metabat2	sample7	1500	5	59.4888
c1500_5Gb	metabat2	sample8	1500	5	70.146
c1500_5Gb	metabat2	sample9	1500	5	68.5298
c1500_5Gb	metabat2(1500)	sample0	1500	5	75.4955
c1500_5Gb	metabat2(1500)	sample1	1500	5	74.4182
c1500_5Gb	metabat2(1500)	sample2	1500	5	78.4941
c1500_5Gb	metabat2(1500)	sample3	1500	5	73.7571
c1500_5Gb	metabat2(1500)	sample4	1500	5	70.2249
c1500_5Gb	metabat2(1500)	sample5	1500	5	63.9772
c1500_5Gb	metabat2(1500)	sample6	1500	5	72.5369
c1500_5Gb	metabat2(1500)	sample7	1500	5	80.7849
c1500_5Gb	metabat2(1500)	sample8	1500	5	72.7445
c1500_5Gb	metabat2(1500)	sample9	1500	5	72.1553
c1500_5Gb	metabinner	sample0	1500	5	76.4264
c1500_5Gb	metabinner	sample1	1500	5	71.6378
c1500_5Gb	metabinner	sample2	1500	5	86.0937
c1500_5Gb	metabinner	sample3	1500	5	80.4779
c1500_5Gb	metabinner	sample4	1500	5	78.8625
c1500_5Gb	metabinner	sample5	1500	5	73.6508
c1500_5Gb	metabinner	sample6	1500	5	81.1147
c1500_5Gb	metabinner	sample7	1500	5	80.3744
c1500_5Gb	metabinner	sample8	1500	5	72.4955
c1500_5Gb	metabinner	sample9	1500	5	78.2617
c1500_5Gb	metadecoder	sample0	1500	5	57.7879
c1500_5Gb	metadecoder	sample1	1500	5	67.0374
c1500_5Gb	metadecoder	sample2	1500	5	66.5154
c1500_5Gb	metadecoder	sample3	1500	5	91.8756
c1500_5Gb	metadecoder	sample4	1500	5	41.0935
c1500_5Gb	metadecoder	sample5	1500	5	68.372
c1500_5Gb	metadecoder	sample6	1500	5	72.5467
c1500_5Gb	metadecoder	sample7	1500	5	61.0143
c1500_5Gb	metadecoder	sample8	1500	5	73.2234
c1500_5Gb	metadecoder	sample9	1500	5	53.7694
c1500_5Gb	metawrap(concoct,metabat2,maxbin2)	sample0	1500	5	91.1575
c1500_5Gb	metawrap(concoct,metabat2,maxbin2)	sample1	1500	5	87.3359
c1500_5Gb	metawrap(concoct,metabat2,maxbin2)	sample2	1500	5	89.7986
c1500_5Gb	metawrap(concoct,metabat2,maxbin2)	sample3	1500	5	94.1422
c1500_5Gb	metawrap(concoct,metabat2,maxbin2)	sample4	1500	5	87.2201
c1500_5Gb	metawrap(concoct,metabat2,maxbin2)	sample5	1500	5	79.7961
c1500_5Gb	metawrap(concoct,metabat2,maxbin2)	sample6	1500	5	87.976
c1500_5Gb	metawrap(concoct,metabat2,maxbin2)	sample7	1500	5	92.5144
c1500_5Gb	metawrap(concoct,metabat2,maxbin2)	sample8	1500	5	86.2003
c1500_5Gb	metawrap(concoct,metabat2,maxbin2)	sample9	1500	5	82.1737
c1500_5Gb	metawrap2(binny,semibin2-multi,vamb-multi)	sample0	1500	5	90.0595
c1500_5Gb	metawrap2(binny,semibin2-multi,vamb-multi)	sample1	1500	5	88.861
c1500_5Gb	metawrap2(binny,semibin2-multi,vamb-multi)	sample2	1500	5	95.2358
c1500_5Gb	metawrap2(binny,semibin2-multi,vamb-multi)	sample3	1500	5	95.4589
c1500_5Gb	metawrap2(binny,semibin2-multi,vamb-multi)	sample4	1500	5	88.5549
c1500_5Gb	metawrap2(binny,semibin2-multi,vamb-multi)	sample5	1500	5	89.6134
c1500_5Gb	metawrap2(binny,semibin2-multi,vamb-multi)	sample6	1500	5	91.3744
c1500_5Gb	metawrap2(binny,semibin2-multi,vamb-multi)	sample7	1500	5	93.9677
c1500_5Gb	metawrap2(binny,semibin2-multi,vamb-multi)	sample8	1500	5	94.789
c1500_5Gb	metawrap2(binny,semibin2-multi,vamb-multi)	sample9	1500	5	87.9099
c1500_5Gb	metawrap2(comebin,semibin2-multi,vamb-multi)	sample0	1500	5	88.349
c1500_5Gb	metawrap2(comebin,semibin2-multi,vamb-multi)	sample1	1500	5	88.1825
c1500_5Gb	metawrap2(comebin,semibin2-multi,vamb-multi)	sample2	1500	5	89.6299
c1500_5Gb	metawrap2(comebin,semibin2-multi,vamb-multi)	sample3	1500	5	94.0669
c1500_5Gb	metawrap2(comebin,semibin2-multi,vamb-multi)	sample4	1500	5	86.7912
c1500_5Gb	metawrap2(comebin,semibin2-multi,vamb-multi)	sample5	1500	5	85.3488
c1500_5Gb	metawrap2(comebin,semibin2-multi,vamb-multi)	sample6	1500	5	87.8205
c1500_5Gb	metawrap2(comebin,semibin2-multi,vamb-multi)	sample7	1500	5	88.4969
c1500_5Gb	metawrap2(comebin,semibin2-multi,vamb-multi)	sample8	1500	5	90.3112
c1500_5Gb	metawrap2(comebin,semibin2-multi,vamb-multi)	sample9	1500	5	85.6015
c1500_5Gb	metawrap2(concoct,maxbin2,metabat2)	sample0	1500	5	80.3665
c1500_5Gb	metawrap2(concoct,maxbin2,metabat2)	sample1	1500	5	74.5014
c1500_5Gb	metawrap2(concoct,maxbin2,metabat2)	sample2	1500	5	85.3999
c1500_5Gb	metawrap2(concoct,maxbin2,metabat2)	sample3	1500	5	92.1068
c1500_5Gb	metawrap2(concoct,maxbin2,metabat2)	sample4	1500	5	77.7384
c1500_5Gb	metawrap2(concoct,maxbin2,metabat2)	sample5	1500	5	76.0348
c1500_5Gb	metawrap2(concoct,maxbin2,metabat2)	sample6	1500	5	78.029
c1500_5Gb	metawrap2(concoct,maxbin2,metabat2)	sample7	1500	5	91.1851
c1500_5Gb	metawrap2(concoct,maxbin2,metabat2)	sample8	1500	5	83.3775
c1500_5Gb	metawrap2(concoct,maxbin2,metabat2)	sample9	1500	5	78.8184
c1500_5Gb	metawrap2(metabat2,semibin2-multi,vamb-multi)	sample0	1500	5	97.157
c1500_5Gb	metawrap2(metabat2,semibin2-multi,vamb-multi)	sample1	1500	5	95.923
c1500_5Gb	metawrap2(metabat2,semibin2-multi,vamb-multi)	sample2	1500	5	95.4931
c1500_5Gb	metawrap2(metabat2,semibin2-multi,vamb-multi)	sample3	1500	5	97.4976
c1500_5Gb	metawrap2(metabat2,semibin2-multi,vamb-multi)	sample4	1500	5	93.7858
c1500_5Gb	metawrap2(metabat2,semibin2-multi,vamb-multi)	sample5	1500	5	94.4165
c1500_5Gb	metawrap2(metabat2,semibin2-multi,vamb-multi)	sample6	1500	5	95.7094
c1500_5Gb	metawrap2(metabat2,semibin2-multi,vamb-multi)	sample7	1500	5	96.2308
c1500_5Gb	metawrap2(metabat2,semibin2-multi,vamb-multi)	sample8	1500	5	96.7784
c1500_5Gb	metawrap2(metabat2,semibin2-multi,vamb-multi)	sample9	1500	5	94.1841
c1500_5Gb	metawrap2(semibin2-multi,vamb-multi)	sample0	1500	5	97.9156
c1500_5Gb	metawrap2(semibin2-multi,vamb-multi)	sample1	1500	5	96.6016
c1500_5Gb	metawrap2(semibin2-multi,vamb-multi)	sample2	1500	5	95.9262
c1500_5Gb	metawrap2(semibin2-multi,vamb-multi)	sample3	1500	5	98.0838
c1500_5Gb	metawrap2(semibin2-multi,vamb-multi)	sample4	1500	5	94.3725
c1500_5Gb	metawrap2(semibin2-multi,vamb-multi)	sample5	1500	5	94.5233
c1500_5Gb	metawrap2(semibin2-multi,vamb-multi)	sample6	1500	5	95.9345
c1500_5Gb	metawrap2(semibin2-multi,vamb-multi)	sample7	1500	5	97.7086
c1500_5Gb	metawrap2(semibin2-multi,vamb-multi)	sample8	1500	5	97.7194
c1500_5Gb	metawrap2(semibin2-multi,vamb-multi)	sample9	1500	5	94.6098
c1500_5Gb	semibin	sample0	1500	5	53.5652
c1500_5Gb	semibin	sample1	1500	5	47.7017
c1500_5Gb	semibin	sample2	1500	5	63.4887
c1500_5Gb	semibin	sample3	1500	5	50.3742
c1500_5Gb	semibin	sample4	1500	5	46.3361
c1500_5Gb	semibin	sample5	1500	5	50.9926
c1500_5Gb	semibin	sample6	1500	5	62.608
c1500_5Gb	semibin	sample7	1500	5	51.7294
c1500_5Gb	semibin	sample8	1500	5	49.697
c1500_5Gb	semibin	sample9	1500	5	47.9002
c1500_5Gb	semibin2	sample0	1500	5	50.2706
c1500_5Gb	semibin2	sample1	1500	5	43.3163
c1500_5Gb	semibin2	sample2	1500	5	61.3727
c1500_5Gb	semibin2	sample3	1500	5	45.3656
c1500_5Gb	semibin2	sample4	1500	5	38.3893
c1500_5Gb	semibin2	sample5	1500	5	35.0435
c1500_5Gb	semibin2	sample6	1500	5	52.9402
c1500_5Gb	semibin2	sample7	1500	5	40.0234
c1500_5Gb	semibin2	sample8	1500	5	53.8577
c1500_5Gb	semibin2	sample9	1500	5	38.7183
c1500_5Gb	semibin2(multi)	sample0	1500	5	57.2674
c1500_5Gb	semibin2(multi)	sample1	1500	5	45.0905
c1500_5Gb	semibin2(multi)	sample2	1500	5	65.3526
c1500_5Gb	semibin2(multi)	sample3	1500	5	52.8927
c1500_5Gb	semibin2(multi)	sample4	1500	5	43.5226
c1500_5Gb	semibin2(multi)	sample5	1500	5	54.6734
c1500_5Gb	semibin2(multi)	sample6	1500	5	59.7327
c1500_5Gb	semibin2(multi)	sample7	1500	5	42.4357
c1500_5Gb	semibin2(multi)	sample8	1500	5	55.3141
c1500_5Gb	semibin2(multi)	sample9	1500	5	44.8215
c1500_5Gb	vamb	sample0	1500	5	94.5679
c1500_5Gb	vamb	sample1	1500	5	100
c1500_5Gb	vamb	sample2	1500	5	89.3108
c1500_5Gb	vamb	sample3	1500	5	89.5512
c1500_5Gb	vamb	sample4	1500	5	88.4638
c1500_5Gb	vamb	sample5	1500	5	92.9358
c1500_5Gb	vamb	sample6	1500	5	83.3031
c1500_5Gb	vamb	sample7	1500	5	54.9101
c1500_5Gb	vamb	sample8	1500	5	79.9266
c1500_5Gb	vamb	sample9	1500	5	92.1857
c1500_5Gb	vamb(multi)	sample0	1500	5	67.7798
c1500_5Gb	vamb(multi)	sample1	1500	5	77.5883
c1500_5Gb	vamb(multi)	sample2	1500	5	84.1693
c1500_5Gb	vamb(multi)	sample3	1500	5	95.1011
c1500_5Gb	vamb(multi)	sample4	1500	5	67.3418
c1500_5Gb	vamb(multi)	sample5	1500	5	79.0981
c1500_5Gb	vamb(multi)	sample6	1500	5	80.7826
c1500_5Gb	vamb(multi)	sample7	1500	5	92.4268
c1500_5Gb	vamb(multi)	sample8	1500	5	79.8783
c1500_5Gb	vamb(multi)	sample9	1500	5	72.9803
c1500_7.2Gb	binny	sample0	1500	7.2	94.7769
c1500_7.2Gb	binny	sample1	1500	7.2	92.5722
c1500_7.2Gb	binny	sample2	1500	7.2	94.4007
c1500_7.2Gb	binny	sample3	1500	7.2	95.9234
c1500_7.2Gb	binny	sample4	1500	7.2	95.116
c1500_7.2Gb	binny	sample5	1500	7.2	94.0851
c1500_7.2Gb	binny	sample6	1500	7.2	94.6411
c1500_7.2Gb	binny	sample7	1500	7.2	95.9351
c1500_7.2Gb	binny	sample8	1500	7.2	90.7766
c1500_7.2Gb	binny	sample9	1500	7.2	92.7013
c1500_7.2Gb	comebin	sample0	1500	7.2	53.6193
c1500_7.2Gb	comebin	sample1	1500	7.2	39.4034
c1500_7.2Gb	comebin	sample2	1500	7.2	35.848
c1500_7.2Gb	comebin	sample3	1500	7.2	43.9384
c1500_7.2Gb	comebin	sample4	1500	7.2	36.4144
c1500_7.2Gb	comebin	sample5	1500	7.2	40.2222
c1500_7.2Gb	comebin	sample6	1500	7.2	37.1029
c1500_7.2Gb	comebin	sample7	1500	7.2	29.6957
c1500_7.2Gb	comebin	sample8	1500	7.2	37.9807
c1500_7.2Gb	comebin	sample9	1500	7.2	40.8222
c1500_7.2Gb	concoct	sample0	1500	7.2	36.1554
c1500_7.2Gb	concoct	sample1	1500	7.2	38.0007
c1500_7.2Gb	concoct	sample2	1500	7.2	38.3094
c1500_7.2Gb	concoct	sample3	1500	7.2	45.2316
c1500_7.2Gb	concoct	sample4	1500	7.2	30.6075
c1500_7.2Gb	concoct	sample5	1500	7.2	41.378
c1500_7.2Gb	concoct	sample6	1500	7.2	37.3172
c1500_7.2Gb	concoct	sample7	1500	7.2	39.2545
c1500_7.2Gb	concoct	sample8	1500	7.2	29.8245
c1500_7.2Gb	concoct	sample9	1500	7.2	36.7369
c1500_7.2Gb	concoct(2500)	sample0	1500	7.2	79.6769
c1500_7.2Gb	concoct(2500)	sample1	1500	7.2	63.8433
c1500_7.2Gb	concoct(2500)	sample2	1500	7.2	63.0661
c1500_7.2Gb	concoct(2500)	sample3	1500	7.2	78.0188
c1500_7.2Gb	concoct(2500)	sample4	1500	7.2	70.3321
c1500_7.2Gb	concoct(2500)	sample5	1500	7.2	69.7163
c1500_7.2Gb	concoct(2500)	sample6	1500	7.2	74.4255
c1500_7.2Gb	concoct(2500)	sample7	1500	7.2	68.478
c1500_7.2Gb	concoct(2500)	sample8	1500	7.2	64.439
c1500_7.2Gb	concoct(2500)	sample9	1500	7.2	80.522
c1500_7.2Gb	dastool(concoct,metabat2,maxbin2)	sample0	1500	7.2	32.355
c1500_7.2Gb	dastool(concoct,metabat2,maxbin2)	sample1	1500	7.2	32.6289
c1500_7.2Gb	dastool(concoct,metabat2,maxbin2)	sample2	1500	7.2	32.3804
c1500_7.2Gb	dastool(concoct,metabat2,maxbin2)	sample3	1500	7.2	39.7924
c1500_7.2Gb	dastool(concoct,metabat2,maxbin2)	sample4	1500	7.2	28.7421
c1500_7.2Gb	dastool(concoct,metabat2,maxbin2)	sample5	1500	7.2	28.3242
c1500_7.2Gb	dastool(concoct,metabat2,maxbin2)	sample6	1500	7.2	22.6273
c1500_7.2Gb	dastool(concoct,metabat2,maxbin2)	sample7	1500	7.2	29.6492
c1500_7.2Gb	dastool(concoct,metabat2,maxbin2)	sample8	1500	7.2	26.6856
c1500_7.2Gb	dastool(concoct,metabat2,maxbin2)	sample9	1500	7.2	41.9537
c1500_7.2Gb	magscot(binny,semibin2-multi,vamb-multi)	sample0	1500	7.2	96.8861
c1500_7.2Gb	magscot(binny,semibin2-multi,vamb-multi)	sample1	1500	7.2	95.6514
c1500_7.2Gb	magscot(binny,semibin2-multi,vamb-multi)	sample2	1500	7.2	96.7125
c1500_7.2Gb	magscot(binny,semibin2-multi,vamb-multi)	sample3	1500	7.2	97.807
c1500_7.2Gb	magscot(binny,semibin2-multi,vamb-multi)	sample4	1500	7.2	98.8019
c1500_7.2Gb	magscot(binny,semibin2-multi,vamb-multi)	sample5	1500	7.2	97.501
c1500_7.2Gb	magscot(binny,semibin2-multi,vamb-multi)	sample6	1500	7.2	98.2976
c1500_7.2Gb	magscot(binny,semibin2-multi,vamb-multi)	sample7	1500	7.2	95.9665
c1500_7.2Gb	magscot(binny,semibin2-multi,vamb-multi)	sample8	1500	7.2	97.2372
c1500_7.2Gb	magscot(binny,semibin2-multi,vamb-multi)	sample9	1500	7.2	95.1321
c1500_7.2Gb	magscot(metabat2,semibin2-multi,vamb-multi)	sample0	1500	7.2	98.14
c1500_7.2Gb	magscot(metabat2,semibin2-multi,vamb-multi)	sample1	1500	7.2	97.3254
c1500_7.2Gb	magscot(metabat2,semibin2-multi,vamb-multi)	sample2	1500	7.2	98.513
c1500_7.2Gb	magscot(metabat2,semibin2-multi,vamb-multi)	sample3	1500	7.2	98.6733
c1500_7.2Gb	magscot(metabat2,semibin2-multi,vamb-multi)	sample4	1500	7.2	99.3251
c1500_7.2Gb	magscot(metabat2,semibin2-multi,vamb-multi)	sample5	1500	7.2	98.9081
c1500_7.2Gb	magscot(metabat2,semibin2-multi,vamb-multi)	sample6	1500	7.2	98.4644
c1500_7.2Gb	magscot(metabat2,semibin2-multi,vamb-multi)	sample7	1500	7.2	98.4618
c1500_7.2Gb	magscot(metabat2,semibin2-multi,vamb-multi)	sample8	1500	7.2	97.7391
c1500_7.2Gb	magscot(metabat2,semibin2-multi,vamb-multi)	sample9	1500	7.2	98.478
c1500_7.2Gb	magscot(semibin2-multi,vamb-multi)	sample0	1500	7.2	98.4428
c1500_7.2Gb	magscot(semibin2-multi,vamb-multi)	sample1	1500	7.2	98.7667
c1500_7.2Gb	magscot(semibin2-multi,vamb-multi)	sample2	1500	7.2	98.6095
c1500_7.2Gb	magscot(semibin2-multi,vamb-multi)	sample3	1500	7.2	99.1112
c1500_7.2Gb	magscot(semibin2-multi,vamb-multi)	sample4	1500	7.2	99.5941
c1500_7.2Gb	magscot(semibin2-multi,vamb-multi)	sample5	1500	7.2	99.733
c1500_7.2Gb	magscot(semibin2-multi,vamb-multi)	sample6	1500	7.2	98.3577
c1500_7.2Gb	magscot(semibin2-multi,vamb-multi)	sample7	1500	7.2	98.581
c1500_7.2Gb	magscot(semibin2-multi,vamb-multi)	sample8	1500	7.2	97.8209
c1500_7.2Gb	magscot(semibin2-multi,vamb-multi)	sample9	1500	7.2	98.5479
c1500_7.2Gb	maxbin2	sample0	1500	7.2	60.3704
c1500_7.2Gb	maxbin2	sample1	1500	7.2	52.9273
c1500_7.2Gb	maxbin2	sample2	1500	7.2	46.982
c1500_7.2Gb	maxbin2	sample3	1500	7.2	53.8146
c1500_7.2Gb	maxbin2	sample4	1500	7.2	48.8868
c1500_7.2Gb	maxbin2	sample5	1500	7.2	49.2655
c1500_7.2Gb	maxbin2	sample6	1500	7.2	47.7894
c1500_7.2Gb	maxbin2	sample7	1500	7.2	50.6148
c1500_7.2Gb	maxbin2	sample8	1500	7.2	48.3017
c1500_7.2Gb	maxbin2	sample9	1500	7.2	53.106
c1500_7.2Gb	metabat2	sample0	1500	7.2	85.0854
c1500_7.2Gb	metabat2	sample1	1500	7.2	70.922
c1500_7.2Gb	metabat2	sample2	1500	7.2	78.9366
c1500_7.2Gb	metabat2	sample3	1500	7.2	83.2649
c1500_7.2Gb	metabat2	sample4	1500	7.2	79.3181
c1500_7.2Gb	metabat2	sample5	1500	7.2	82.5355
c1500_7.2Gb	metabat2	sample6	1500	7.2	84.1605
c1500_7.2Gb	metabat2	sample7	1500	7.2	75.5375
c1500_7.2Gb	metabat2	sample8	1500	7.2	72.3729
c1500_7.2Gb	metabat2	sample9	1500	7.2	81.1726
c1500_7.2Gb	metabat2(1500)	sample0	1500	7.2	82.234
c1500_7.2Gb	metabat2(1500)	sample1	1500	7.2	78.5011
c1500_7.2Gb	metabat2(1500)	sample2	1500	7.2	79.268
c1500_7.2Gb	metabat2(1500)	sample3	1500	7.2	87.7892
c1500_7.2Gb	metabat2(1500)	sample4	1500	7.2	67.8225
c1500_7.2Gb	metabat2(1500)	sample5	1500	7.2	80.6274
c1500_7.2Gb	metabat2(1500)	sample6	1500	7.2	89.1606
c1500_7.2Gb	metabat2(1500)	sample7	1500	7.2	79.2257
c1500_7.2Gb	metabat2(1500)	sample8	1500	7.2	69.5697
c1500_7.2Gb	metabat2(1500)	sample9	1500	7.2	83.6538
c1500_7.2Gb	metabinner	sample0	1500	7.2	84.6411
c1500_7.2Gb	metabinner	sample1	1500	7.2	88.4169
c1500_7.2Gb	metabinner	sample2	1500	7.2	80.7515
c1500_7.2Gb	metabinner	sample3	1500	7.2	84.8065
c1500_7.2Gb	metabinner	sample4	1500	7.2	85.7723
c1500_7.2Gb	metabinner	sample5	1500	7.2	88.1084
c1500_7.2Gb	metabinner	sample6	1500	7.2	81.7646
c1500_7.2Gb	metabinner	sample7	1500	7.2	83.7491
c1500_7.2Gb	metabinner	sample8	1500	7.2	83.5511
c1500_7.2Gb	metabinner	sample9	1500	7.2	90.1514
c1500_7.2Gb	metadecoder	sample0	1500	7.2	78.5574
c1500_7.2Gb	metadecoder	sample1	1500	7.2	50.2853
c1500_7.2Gb	metadecoder	sample2	1500	7.2	44.5311
c1500_7.2Gb	metadecoder	sample3	1500	7.2	67.9477
c1500_7.2Gb	metadecoder	sample4	1500	7.2	68.5963
c1500_7.2Gb	metadecoder	sample5	1500	7.2	60.1355
c1500_7.2Gb	metadecoder	sample6	1500	7.2	71.428
c1500_7.2Gb	metadecoder	sample7	1500	7.2	55.3341
c1500_7.2Gb	metadecoder	sample8	1500	7.2	61.7544
c1500_7.2Gb	metadecoder	sample9	1500	7.2	77.916
c1500_7.2Gb	metawrap(concoct,metabat2,maxbin2)	sample0	1500	7.2	91.3126
c1500_7.2Gb	metawrap(concoct,metabat2,maxbin2)	sample1	1500	7.2	88.2261
c1500_7.2Gb	metawrap(concoct,metabat2,maxbin2)	sample2	1500	7.2	88.2885
c1500_7.2Gb	metawrap(concoct,metabat2,maxbin2)	sample3	1500	7.2	93.5869
c1500_7.2Gb	metawrap(concoct,metabat2,maxbin2)	sample4	1500	7.2	92.1633
c1500_7.2Gb	metawrap(concoct,metabat2,maxbin2)	sample5	1500	7.2	96.2212
c1500_7.2Gb	metawrap(concoct,metabat2,maxbin2)	sample6	1500	7.2	90.9205
c1500_7.2Gb	metawrap(concoct,metabat2,maxbin2)	sample7	1500	7.2	87.5868
c1500_7.2Gb	metawrap(concoct,metabat2,maxbin2)	sample8	1500	7.2	82.7668
c1500_7.2Gb	metawrap(concoct,metabat2,maxbin2)	sample9	1500	7.2	92.6542
c1500_7.2Gb	metawrap2(binny,semibin2-multi,vamb-multi)	sample0	1500	7.2	96.4944
c1500_7.2Gb	metawrap2(binny,semibin2-multi,vamb-multi)	sample1	1500	7.2	89.4725
c1500_7.2Gb	metawrap2(binny,semibin2-multi,vamb-multi)	sample2	1500	7.2	94.4007
c1500_7.2Gb	metawrap2(binny,semibin2-multi,vamb-multi)	sample3	1500	7.2	95.6464
c1500_7.2Gb	metawrap2(binny,semibin2-multi,vamb-multi)	sample4	1500	7.2	93.1417
c1500_7.2Gb	metawrap2(binny,semibin2-multi,vamb-multi)	sample5	1500	7.2	94.7228
c1500_7.2Gb	metawrap2(binny,semibin2-multi,vamb-multi)	sample6	1500	7.2	96.9367
c1500_7.2Gb	metawrap2(binny,semibin2-multi,vamb-multi)	sample7	1500	7.2	93.4421
c1500_7.2Gb	metawrap2(binny,semibin2-multi,vamb-multi)	sample8	1500	7.2	90.0565
c1500_7.2Gb	metawrap2(binny,semibin2-multi,vamb-multi)	sample9	1500	7.2	93.9617
c1500_7.2Gb	metawrap2(comebin,semibin2-multi,vamb-multi)	sample0	1500	7.2	95.0883
c1500_7.2Gb	metawrap2(comebin,semibin2-multi,vamb-multi)	sample1	1500	7.2	89.2484
c1500_7.2Gb	metawrap2(comebin,semibin2-multi,vamb-multi)	sample2	1500	7.2	90.4073
c1500_7.2Gb	metawrap2(comebin,semibin2-multi,vamb-multi)	sample3	1500	7.2	95.4826
c1500_7.2Gb	metawrap2(comebin,semibin2-multi,vamb-multi)	sample4	1500	7.2	92.4954
c1500_7.2Gb	metawrap2(comebin,semibin2-multi,vamb-multi)	sample5	1500	7.2	93.2805
c1500_7.2Gb	metawrap2(comebin,semibin2-multi,vamb-multi)	sample6	1500	7.2	94.6963
c1500_7.2Gb	metawrap2(comebin,semibin2-multi,vamb-multi)	sample7	1500	7.2	93.5682
c1500_7.2Gb	metawrap2(comebin,semibin2-multi,vamb-multi)	sample8	1500	7.2	90.4192
c1500_7.2Gb	metawrap2(comebin,semibin2-multi,vamb-multi)	sample9	1500	7.2	94.1595
c1500_7.2Gb	metawrap2(concoct,maxbin2,metabat2)	sample0	1500	7.2	86.2359
c1500_7.2Gb	metawrap2(concoct,maxbin2,metabat2)	sample1	1500	7.2	82.5392
c1500_7.2Gb	metawrap2(concoct,maxbin2,metabat2)	sample2	1500	7.2	81.33
c1500_7.2Gb	metawrap2(concoct,maxbin2,metabat2)	sample3	1500	7.2	90.0216
c1500_7.2Gb	metawrap2(concoct,maxbin2,metabat2)	sample4	1500	7.2	87.8134
c1500_7.2Gb	metawrap2(concoct,maxbin2,metabat2)	sample5	1500	7.2	92.5643
c1500_7.2Gb	metawrap2(concoct,maxbin2,metabat2)	sample6	1500	7.2	86.8761
c1500_7.2Gb	metawrap2(concoct,maxbin2,metabat2)	sample7	1500	7.2	82.8551
c1500_7.2Gb	metawrap2(concoct,maxbin2,metabat2)	sample8	1500	7.2	75.6
c1500_7.2Gb	metawrap2(concoct,maxbin2,metabat2)	sample9	1500	7.2	88.0135
c1500_7.2Gb	metawrap2(metabat2,semibin2-multi,vamb-multi)	sample0	1500	7.2	96.5095
c1500_7.2Gb	metawrap2(metabat2,semibin2-multi,vamb-multi)	sample1	1500	7.2	93.9021
c1500_7.2Gb	metawrap2(metabat2,semibin2-multi,vamb-multi)	sample2	1500	7.2	96.2333
c1500_7.2Gb	metawrap2(metabat2,semibin2-multi,vamb-multi)	sample3	1500	7.2	96.9907
c1500_7.2Gb	metawrap2(metabat2,semibin2-multi,vamb-multi)	sample4	1500	7.2	96.5343
c1500_7.2Gb	metawrap2(metabat2,semibin2-multi,vamb-multi)	sample5	1500	7.2	97.0357
c1500_7.2Gb	metawrap2(metabat2,semibin2-multi,vamb-multi)	sample6	1500	7.2	97.5245
c1500_7.2Gb	metawrap2(metabat2,semibin2-multi,vamb-multi)	sample7	1500	7.2	96.42
c1500_7.2Gb	metawrap2(metabat2,semibin2-multi,vamb-multi)	sample8	1500	7.2	96.2597
c1500_7.2Gb	metawrap2(metabat2,semibin2-multi,vamb-multi)	sample9	1500	7.2	97.0533
c1500_7.2Gb	metawrap2(semibin2-multi,vamb-multi)	sample0	1500	7.2	97.8405
c1500_7.2Gb	metawrap2(semibin2-multi,vamb-multi)	sample1	1500	7.2	94.9082
c1500_7.2Gb	metawrap2(semibin2-multi,vamb-multi)	sample2	1500	7.2	96.4541
c1500_7.2Gb	metawrap2(semibin2-multi,vamb-multi)	sample3	1500	7.2	98.1449
c1500_7.2Gb	metawrap2(semibin2-multi,vamb-multi)	sample4	1500	7.2	98.0029
c1500_7.2Gb	metawrap2(semibin2-multi,vamb-multi)	sample5	1500	7.2	98.2562
c1500_7.2Gb	metawrap2(semibin2-multi,vamb-multi)	sample6	1500	7.2	98.3958
c1500_7.2Gb	metawrap2(semibin2-multi,vamb-multi)	sample7	1500	7.2	96.8218
c1500_7.2Gb	metawrap2(semibin2-multi,vamb-multi)	sample8	1500	7.2	97.2517
c1500_7.2Gb	metawrap2(semibin2-multi,vamb-multi)	sample9	1500	7.2	98.2046
c1500_7.2Gb	semibin	sample0	1500	7.2	73.6621
c1500_7.2Gb	semibin	sample1	1500	7.2	49.888
c1500_7.2Gb	semibin	sample2	1500	7.2	52.7541
c1500_7.2Gb	semibin	sample3	1500	7.2	72.2946
c1500_7.2Gb	semibin	sample4	1500	7.2	61.4406
c1500_7.2Gb	semibin	sample5	1500	7.2	64.214
c1500_7.2Gb	semibin	sample6	1500	7.2	72.9446
c1500_7.2Gb	semibin	sample7	1500	7.2	62.0988
c1500_7.2Gb	semibin	sample8	1500	7.2	56.6646
c1500_7.2Gb	semibin	sample9	1500	7.2	77.6975
c1500_7.2Gb	semibin2	sample0	1500	7.2	62.7509
c1500_7.2Gb	semibin2	sample1	1500	7.2	50.4193
c1500_7.2Gb	semibin2	sample2	1500	7.2	48.441
c1500_7.2Gb	semibin2	sample3	1500	7.2	63.0921
c1500_7.2Gb	semibin2	sample4	1500	7.2	58.0144
c1500_7.2Gb	semibin2	sample5	1500	7.2	58.0119
c1500_7.2Gb	semibin2	sample6	1500	7.2	64.6218
c1500_7.2Gb	semibin2	sample7	1500	7.2	54.6441
c1500_7.2Gb	semibin2	sample8	1500	7.2	52.3759
c1500_7.2Gb	semibin2	sample9	1500	7.2	69.4437
c1500_7.2Gb	semibin2(multi)	sample0	1500	7.2	72.9659
c1500_7.2Gb	semibin2(multi)	sample1	1500	7.2	62.7244
c1500_7.2Gb	semibin2(multi)	sample2	1500	7.2	59.5526
c1500_7.2Gb	semibin2(multi)	sample3	1500	7.2	78.4994
c1500_7.2Gb	semibin2(multi)	sample4	1500	7.2	62.3142
c1500_7.2Gb	semibin2(multi)	sample5	1500	7.2	65.1246
c1500_7.2Gb	semibin2(multi)	sample6	1500	7.2	73.1697
c1500_7.2Gb	semibin2(multi)	sample7	1500	7.2	62.3774
c1500_7.2Gb	semibin2(multi)	sample8	1500	7.2	59.3028
c1500_7.2Gb	semibin2(multi)	sample9	1500	7.2	69.8945
c1500_7.2Gb	vamb	sample0	1500	7.2	92.0439
c1500_7.2Gb	vamb	sample1	1500	7.2	95.4378
c1500_7.2Gb	vamb	sample2	1500	7.2	89.4666
c1500_7.2Gb	vamb	sample3	1500	7.2	92.7346
c1500_7.2Gb	vamb	sample4	1500	7.2	64.9936
c1500_7.2Gb	vamb	sample5	1500	7.2	93.7902
c1500_7.2Gb	vamb	sample6	1500	7.2	91.7243
c1500_7.2Gb	vamb	sample7	1500	7.2	84.9748
c1500_7.2Gb	vamb	sample8	1500	7.2	17.4664
c1500_7.2Gb	vamb	sample9	1500	7.2	86.756
c1500_7.2Gb	vamb(multi)	sample0	1500	7.2	90.5136
c1500_7.2Gb	vamb(multi)	sample1	1500	7.2	83.9647
c1500_7.2Gb	vamb(multi)	sample2	1500	7.2	77.2966
c1500_7.2Gb	vamb(multi)	sample3	1500	7.2	92.2482
c1500_7.2Gb	vamb(multi)	sample4	1500	7.2	82.081
c1500_7.2Gb	vamb(multi)	sample5	1500	7.2	78.1957
c1500_7.2Gb	vamb(multi)	sample6	1500	7.2	88.5192
c1500_7.2Gb	vamb(multi)	sample7	1500	7.2	83.5014
c1500_7.2Gb	vamb(multi)	sample8	1500	7.2	85.4414
c1500_7.2Gb	vamb(multi)	sample9	1500	7.2	89.12
c150_10Gb	binny	sample0	150	10	99.6644
c150_10Gb	binny	sample1	150	10	99.4252
c150_10Gb	binny	sample2	150	10	99.0678
c150_10Gb	binny	sample3	150	10	99.1133
c150_10Gb	binny	sample4	150	10	99.635
c150_10Gb	binny	sample5	150	10	99.8707
c150_10Gb	binny	sample6	150	10	99.3619
c150_10Gb	binny	sample7	150	10	97.9908
c150_10Gb	binny	sample8	150	10	98.7323
c150_10Gb	binny	sample9	150	10	99.9842
c150_10Gb	comebin	sample0	150	10	96.0403
c150_10Gb	comebin	sample1	150	10	99.9663
c150_10Gb	comebin	sample2	150	10	98.2615
c150_10Gb	comebin	sample3	150	10	88.9031
c150_10Gb	comebin	sample4	150	10	99.054
c150_10Gb	comebin	sample5	150	10	89.0178
c150_10Gb	comebin	sample6	150	10	96.0187
c150_10Gb	comebin	sample7	150	10	94.9763
c150_10Gb	comebin	sample8	150	10	90.6395
c150_10Gb	comebin	sample9	150	10	99.2383
c150_10Gb	concoct	sample0	150	10	69.8453
c150_10Gb	concoct	sample1	150	10	81.0604
c150_10Gb	concoct	sample2	150	10	91.4964
c150_10Gb	concoct	sample3	150	10	69.6583
c150_10Gb	concoct	sample4	150	10	76.3961
c150_10Gb	concoct	sample5	150	10	51.5338
c150_10Gb	concoct	sample6	150	10	70.884
c150_10Gb	concoct	sample7	150	10	83.2046
c150_10Gb	concoct	sample8	150	10	66.2606
c150_10Gb	concoct	sample9	150	10	72.1723
c150_10Gb	concoct(2500)	sample0	150	10	95.0953
c150_10Gb	concoct(2500)	sample1	150	10	99.228
c150_10Gb	concoct(2500)	sample2	150	10	99.0142
c150_10Gb	concoct(2500)	sample3	150	10	98.016
c150_10Gb	concoct(2500)	sample4	150	10	98.719
c150_10Gb	concoct(2500)	sample5	150	10	99.7923
c150_10Gb	concoct(2500)	sample6	150	10	98.222
c150_10Gb	concoct(2500)	sample7	150	10	97.9522
c150_10Gb	concoct(2500)	sample8	150	10	93.44
c150_10Gb	concoct(2500)	sample9	150	10	99.7923
c150_10Gb	dastool(concoct,metabat2,maxbin2)	sample0	150	10	86.2945
c150_10Gb	dastool(concoct,metabat2,maxbin2)	sample1	150	10	93.8936
c150_10Gb	dastool(concoct,metabat2,maxbin2)	sample2	150	10	96.2871
c150_10Gb	dastool(concoct,metabat2,maxbin2)	sample3	150	10	90.4627
c150_10Gb	dastool(concoct,metabat2,maxbin2)	sample4	150	10	95.5697
c150_10Gb	dastool(concoct,metabat2,maxbin2)	sample5	150	10	91.646
c150_10Gb	dastool(concoct,metabat2,maxbin2)	sample6	150	10	92.5898
c150_10Gb	dastool(concoct,metabat2,maxbin2)	sample7	150	10	91.3746
c150_10Gb	dastool(concoct,metabat2,maxbin2)	sample8	150	10	86.497
c150_10Gb	dastool(concoct,metabat2,maxbin2)	sample9	150	10	98.295
c150_10Gb	magscot(binny,semibin2-multi,vamb-multi)	sample0	150	10	100
c150_10Gb	magscot(binny,semibin2-multi,vamb-multi)	sample1	150	10	100
c150_10Gb	magscot(binny,semibin2-multi,vamb-multi)	sample2	150	10	100
c150_10Gb	magscot(binny,semibin2-multi,vamb-multi)	sample3	150	10	99.9888
c150_10Gb	magscot(binny,semibin2-multi,vamb-multi)	sample4	150	10	100
c150_10Gb	magscot(binny,semibin2-multi,vamb-multi)	sample5	150	10	100
c150_10Gb	magscot(binny,semibin2-multi,vamb-multi)	sample6	150	10	99.8894
c150_10Gb	magscot(binny,semibin2-multi,vamb-multi)	sample7	150	10	100
c150_10Gb	magscot(binny,semibin2-multi,vamb-multi)	sample8	150	10	100
c150_10Gb	magscot(binny,semibin2-multi,vamb-multi)	sample9	150	10	100
c150_10Gb	magscot(metabat2,semibin2-multi,vamb-multi)	sample0	150	10	100
c150_10Gb	magscot(metabat2,semibin2-multi,vamb-multi)	sample1	150	10	100
c150_10Gb	magscot(metabat2,semibin2-multi,vamb-multi)	sample2	150	10	100
c150_10Gb	magscot(metabat2,semibin2-multi,vamb-multi)	sample3	150	10	100
c150_10Gb	magscot(metabat2,semibin2-multi,vamb-multi)	sample4	150	10	100
c150_10Gb	magscot(metabat2,semibin2-multi,vamb-multi)	sample5	150	10	100
c150_10Gb	magscot(metabat2,semibin2-multi,vamb-multi)	sample6	150	10	99.9878
c150_10Gb	magscot(metabat2,semibin2-multi,vamb-multi)	sample7	150	10	99.9962
c150_10Gb	magscot(metabat2,semibin2-multi,vamb-multi)	sample8	150	10	100
c150_10Gb	magscot(metabat2,semibin2-multi,vamb-multi)	sample9	150	10	100
c150_10Gb	magscot(semibin2-multi,vamb-multi)	sample0	150	10	100
c150_10Gb	magscot(semibin2-multi,vamb-multi)	sample1	150	10	100
c150_10Gb	magscot(semibin2-multi,vamb-multi)	sample2	150	10	100
c150_10Gb	magscot(semibin2-multi,vamb-multi)	sample3	150	10	100
c150_10Gb	magscot(semibin2-multi,vamb-multi)	sample4	150	10	100
c150_10Gb	magscot(semibin2-multi,vamb-multi)	sample5	150	10	100
c150_10Gb	magscot(semibin2-multi,vamb-multi)	sample6	150	10	99.9936
c150_10Gb	magscot(semibin2-multi,vamb-multi)	sample7	150	10	100
c150_10Gb	magscot(semibin2-multi,vamb-multi)	sample8	150	10	100
[truncated: 2,799 more rows]

## Sheet: Supple FIg 2
dataset	tool	sample_id	# of MQ genomes	# of NC genomes	complexity	depth
c1000_10Gb	binny	sample0	89	50	1000	10
c1000_10Gb	binny	sample1	84	54	1000	10
c1000_10Gb	binny	sample2	73	51	1000	10
c1000_10Gb	binny	sample3	83	58	1000	10
c1000_10Gb	binny	sample4	95	64	1000	10
c1000_10Gb	binny	sample5	108	75	1000	10
c1000_10Gb	binny	sample6	77	64	1000	10
c1000_10Gb	binny	sample7	110	78	1000	10
c1000_10Gb	binny	sample8	129	89	1000	10
c1000_10Gb	binny	sample9	107	77	1000	10
c1000_10Gb	COMEBin	sample0	116	69	1000	10
c1000_10Gb	COMEBin	sample1	114	64	1000	10
c1000_10Gb	COMEBin	sample2	97	62	1000	10
c1000_10Gb	COMEBin	sample3	127	74	1000	10
c1000_10Gb	COMEBin	sample4	127	82	1000	10
c1000_10Gb	COMEBin	sample5	154	92	1000	10
c1000_10Gb	COMEBin	sample6	91	70	1000	10
c1000_10Gb	COMEBin	sample7	146	98	1000	10
c1000_10Gb	COMEBin	sample8	175	109	1000	10
c1000_10Gb	COMEBin	sample9	158	93	1000	10
c1000_10Gb	CONCOCT	sample0	67	38	1000	10
c1000_10Gb	CONCOCT	sample1	63	34	1000	10
c1000_10Gb	CONCOCT	sample2	57	38	1000	10
c1000_10Gb	CONCOCT	sample3	65	38	1000	10
c1000_10Gb	CONCOCT	sample4	67	40	1000	10
c1000_10Gb	CONCOCT	sample5	81	49	1000	10
c1000_10Gb	CONCOCT	sample6	65	50	1000	10
c1000_10Gb	CONCOCT	sample7	68	39	1000	10
c1000_10Gb	CONCOCT	sample8	90	54	1000	10
c1000_10Gb	CONCOCT	sample9	69	37	1000	10
c1000_10Gb	MaxBin2	sample0	34	28	1000	10
c1000_10Gb	MaxBin2	sample1	33	28	1000	10
c1000_10Gb	MaxBin2	sample2	26	20	1000	10
c1000_10Gb	MaxBin2	sample3	31	23	1000	10
c1000_10Gb	MaxBin2	sample4	43	34	1000	10
c1000_10Gb	MaxBin2	sample5	53	49	1000	10
c1000_10Gb	MaxBin2	sample6	37	32	1000	10
c1000_10Gb	MaxBin2	sample7	37	32	1000	10
c1000_10Gb	MaxBin2	sample8	59	48	1000	10
c1000_10Gb	MaxBin2	sample9	45	41	1000	10
c1000_10Gb	MetaBAT2	sample0	69	52	1000	10
c1000_10Gb	MetaBAT2	sample1	75	53	1000	10
c1000_10Gb	MetaBAT2	sample2	68	48	1000	10
c1000_10Gb	MetaBAT2	sample3	75	52	1000	10
c1000_10Gb	MetaBAT2	sample4	81	60	1000	10
c1000_10Gb	MetaBAT2	sample5	93	66	1000	10
c1000_10Gb	MetaBAT2	sample6	75	60	1000	10
c1000_10Gb	MetaBAT2	sample7	104	74	1000	10
c1000_10Gb	MetaBAT2	sample8	113	80	1000	10
c1000_10Gb	MetaBAT2	sample9	97	68	1000	10
c1000_10Gb	MetaBinner	sample0	61	43	1000	10
c1000_10Gb	MetaBinner	sample1	65	50	1000	10
c1000_10Gb	MetaBinner	sample2	61	41	1000	10
c1000_10Gb	MetaBinner	sample3	70	40	1000	10
c1000_10Gb	MetaBinner	sample4	76	54	1000	10
c1000_10Gb	MetaBinner	sample5	95	69	1000	10
c1000_10Gb	MetaBinner	sample6	72	53	1000	10
c1000_10Gb	MetaBinner	sample7	91	62	1000	10
c1000_10Gb	MetaBinner	sample8	117	79	1000	10
c1000_10Gb	MetaBinner	sample9	99	71	1000	10
c1000_10Gb	MetaDecoder	sample0	67	47	1000	10
c1000_10Gb	MetaDecoder	sample1	87	60	1000	10
c1000_10Gb	MetaDecoder	sample2	69	47	1000	10
c1000_10Gb	MetaDecoder	sample3	80	54	1000	10
c1000_10Gb	MetaDecoder	sample4	87	64	1000	10
c1000_10Gb	MetaDecoder	sample5	111	71	1000	10
c1000_10Gb	MetaDecoder	sample6	80	60	1000	10
c1000_10Gb	MetaDecoder	sample7	106	78	1000	10
c1000_10Gb	MetaDecoder	sample8	114	85	1000	10
c1000_10Gb	MetaDecoder	sample9	100	70	1000	10
c1000_10Gb	SemiBin2	sample0	97	60	1000	10
c1000_10Gb	SemiBin2	sample1	93	63	1000	10
c1000_10Gb	SemiBin2	sample2	87	61	1000	10
c1000_10Gb	SemiBin2	sample3	92	60	1000	10
c1000_10Gb	SemiBin2	sample4	106	75	1000	10
c1000_10Gb	SemiBin2	sample5	127	81	1000	10
c1000_10Gb	SemiBin2	sample6	90	65	1000	10
c1000_10Gb	SemiBin2	sample7	125	93	1000	10
c1000_10Gb	SemiBin2	sample8	148	105	1000	10
c1000_10Gb	SemiBin2	sample9	123	85	1000	10
c1000_10Gb	SemiBin2(multi)	sample0	103	68	1000	10
c1000_10Gb	SemiBin2(multi)	sample1	102	66	1000	10
c1000_10Gb	SemiBin2(multi)	sample2	89	62	1000	10
c1000_10Gb	SemiBin2(multi)	sample3	104	66	1000	10
c1000_10Gb	SemiBin2(multi)	sample4	112	78	1000	10
c1000_10Gb	SemiBin2(multi)	sample5	135	85	1000	10
c1000_10Gb	SemiBin2(multi)	sample6	92	66	1000	10
c1000_10Gb	SemiBin2(multi)	sample7	131	94	1000	10
c1000_10Gb	SemiBin2(multi)	sample8	159	113	1000	10
c1000_10Gb	SemiBin2(multi)	sample9	124	88	1000	10
c1000_10Gb	vamb	sample0	41	25	1000	10
c1000_10Gb	vamb	sample1	41	26	1000	10
c1000_10Gb	vamb	sample2	37	28	1000	10
c1000_10Gb	vamb	sample3	50	28	1000	10
c1000_10Gb	vamb	sample4	42	21	1000	10
c1000_10Gb	vamb	sample5	40	21	1000	10
c1000_10Gb	vamb	sample6	38	22	1000	10
c1000_10Gb	vamb	sample7	53	32	1000	10
c1000_10Gb	vamb	sample8	59	36	1000	10
c1000_10Gb	vamb	sample9	41	25	1000	10
c1000_10Gb	vamb(multi)	sample0	111	71	1000	10
c1000_10Gb	vamb(multi)	sample1	107	70	1000	10
c1000_10Gb	vamb(multi)	sample2	96	62	1000	10
c1000_10Gb	vamb(multi)	sample3	112	74	1000	10
c1000_10Gb	vamb(multi)	sample4	118	81	1000	10
c1000_10Gb	vamb(multi)	sample5	142	104	1000	10
c1000_10Gb	vamb(multi)	sample6	92	72	1000	10
c1000_10Gb	vamb(multi)	sample7	142	99	1000	10
c1000_10Gb	vamb(multi)	sample8	165	119	1000	10
c1000_10Gb	vamb(multi)	sample9	135	98	1000	10
c1000_2.4Gb	binny	sample0	27	17	1000	2.4
c1000_2.4Gb	binny	sample1	29	23	1000	2.4
c1000_2.4Gb	binny	sample2	34	21	1000	2.4
c1000_2.4Gb	binny	sample3	22	14	1000	2.4
c1000_2.4Gb	binny	sample4	27	18	1000	2.4
c1000_2.4Gb	binny	sample5	34	17	1000	2.4
c1000_2.4Gb	binny	sample6	27	17	1000	2.4
c1000_2.4Gb	binny	sample7	12	8	1000	2.4
c1000_2.4Gb	binny	sample8	32	15	1000	2.4
c1000_2.4Gb	binny	sample9	25	17	1000	2.4
c1000_2.4Gb	COMEBin	sample0	47	20	1000	2.4
c1000_2.4Gb	COMEBin	sample1	42	23	1000	2.4
c1000_2.4Gb	COMEBin	sample2	39	24	1000	2.4
c1000_2.4Gb	COMEBin	sample3	38	18	1000	2.4
c1000_2.4Gb	COMEBin	sample4	43	18	1000	2.4
c1000_2.4Gb	COMEBin	sample5	47	25	1000	2.4
c1000_2.4Gb	COMEBin	sample6	44	22	1000	2.4
c1000_2.4Gb	COMEBin	sample7	21	12	1000	2.4
c1000_2.4Gb	COMEBin	sample8	50	31	1000	2.4
c1000_2.4Gb	COMEBin	sample9	31	20	1000	2.4
c1000_2.4Gb	CONCOCT	sample0	32	14	1000	2.4
c1000_2.4Gb	CONCOCT	sample1	26	16	1000	2.4
c1000_2.4Gb	CONCOCT	sample2	28	18	1000	2.4
c1000_2.4Gb	CONCOCT	sample3	26	12	1000	2.4
c1000_2.4Gb	CONCOCT	sample4	29	15	1000	2.4
c1000_2.4Gb	CONCOCT	sample5	32	15	1000	2.4
c1000_2.4Gb	CONCOCT	sample6	28	17	1000	2.4
c1000_2.4Gb	CONCOCT	sample7	13	9	1000	2.4
c1000_2.4Gb	CONCOCT	sample8	35	22	1000	2.4
c1000_2.4Gb	CONCOCT	sample9	24	16	1000	2.4
c1000_2.4Gb	MaxBin2	sample0	8	5	1000	2.4
c1000_2.4Gb	MaxBin2	sample1	10	9	1000	2.4
c1000_2.4Gb	MaxBin2	sample2	12	7	1000	2.4
c1000_2.4Gb	MaxBin2	sample3	6	6	1000	2.4
c1000_2.4Gb	MaxBin2	sample4	7	4	1000	2.4
c1000_2.4Gb	MaxBin2	sample5	11	8	1000	2.4
c1000_2.4Gb	MaxBin2	sample6	10	9	1000	2.4
c1000_2.4Gb	MaxBin2	sample7	3	3	1000	2.4
c1000_2.4Gb	MaxBin2	sample8	13	9	1000	2.4
c1000_2.4Gb	MaxBin2	sample9	8	8	1000	2.4
c1000_2.4Gb	MetaBAT2	sample0	20	14	1000	2.4
c1000_2.4Gb	MetaBAT2	sample1	29	21	1000	2.4
c1000_2.4Gb	MetaBAT2	sample2	29	16	1000	2.4
c1000_2.4Gb	MetaBAT2	sample3	19	13	1000	2.4
c1000_2.4Gb	MetaBAT2	sample4	22	12	1000	2.4
c1000_2.4Gb	MetaBAT2	sample5	24	14	1000	2.4
c1000_2.4Gb	MetaBAT2	sample6	20	15	1000	2.4
c1000_2.4Gb	MetaBAT2	sample7	11	7	1000	2.4
c1000_2.4Gb	MetaBAT2	sample8	28	17	1000	2.4
c1000_2.4Gb	MetaBAT2	sample9	19	17	1000	2.4
c1000_2.4Gb	MetaBinner	sample0	26	15	1000	2.4
c1000_2.4Gb	MetaBinner	sample1	24	18	1000	2.4
c1000_2.4Gb	MetaBinner	sample2	27	16	1000	2.4
c1000_2.4Gb	MetaBinner	sample3	16	11	1000	2.4
c1000_2.4Gb	MetaBinner	sample4	20	11	1000	2.4
c1000_2.4Gb	MetaBinner	sample5	23	14	1000	2.4
c1000_2.4Gb	MetaBinner	sample6	23	14	1000	2.4
c1000_2.4Gb	MetaBinner	sample7	11	7	1000	2.4
c1000_2.4Gb	MetaBinner	sample8	25	15	1000	2.4
c1000_2.4Gb	MetaBinner	sample9	20	15	1000	2.4
c1000_2.4Gb	MetaDecoder	sample0	32	16	1000	2.4
c1000_2.4Gb	MetaDecoder	sample1	30	21	1000	2.4
c1000_2.4Gb	MetaDecoder	sample2	29	20	1000	2.4
c1000_2.4Gb	MetaDecoder	sample3	23	16	1000	2.4
c1000_2.4Gb	MetaDecoder	sample4	26	13	1000	2.4
c1000_2.4Gb	MetaDecoder	sample5	31	14	1000	2.4
c1000_2.4Gb	MetaDecoder	sample6	20	11	1000	2.4
c1000_2.4Gb	MetaDecoder	sample7	11	8	1000	2.4
c1000_2.4Gb	MetaDecoder	sample8	34	18	1000	2.4
c1000_2.4Gb	MetaDecoder	sample9	22	16	1000	2.4
c1000_2.4Gb	SemiBin2	sample0	33	17	1000	2.4
c1000_2.4Gb	SemiBin2	sample1	34	23	1000	2.4
c1000_2.4Gb	SemiBin2	sample2	30	19	1000	2.4
c1000_2.4Gb	SemiBin2	sample3	24	16	1000	2.4
c1000_2.4Gb	SemiBin2	sample4	26	15	1000	2.4
c1000_2.4Gb	SemiBin2	sample5	36	17	1000	2.4
c1000_2.4Gb	SemiBin2	sample6	27	16	1000	2.4
c1000_2.4Gb	SemiBin2	sample7	12	8	1000	2.4
c1000_2.4Gb	SemiBin2	sample8	38	21	1000	2.4
c1000_2.4Gb	SemiBin2	sample9	27	17	1000	2.4
c1000_2.4Gb	SemiBin2(multi)	sample0	37	21	1000	2.4
c1000_2.4Gb	SemiBin2(multi)	sample1	33	23	1000	2.4
c1000_2.4Gb	SemiBin2(multi)	sample2	30	20	1000	2.4
c1000_2.4Gb	SemiBin2(multi)	sample3	26	17	1000	2.4
c1000_2.4Gb	SemiBin2(multi)	sample4	28	15	1000	2.4
c1000_2.4Gb	SemiBin2(multi)	sample5	36	19	1000	2.4
c1000_2.4Gb	SemiBin2(multi)	sample6	30	17	1000	2.4
c1000_2.4Gb	SemiBin2(multi)	sample7	12	8	1000	2.4
c1000_2.4Gb	SemiBin2(multi)	sample8	39	19	1000	2.4
c1000_2.4Gb	SemiBin2(multi)	sample9	27	18	1000	2.4
c1000_2.4Gb	vamb	sample0	11	4	1000	2.4
c1000_2.4Gb	vamb	sample1	18	15	1000	2.4
c1000_2.4Gb	vamb	sample2	13	8	1000	2.4
c1000_2.4Gb	vamb	sample3	10	5	1000	2.4
c1000_2.4Gb	vamb	sample4	16	11	1000	2.4
c1000_2.4Gb	vamb	sample5	14	7	1000	2.4
c1000_2.4Gb	vamb	sample6	12	9	1000	2.4
c1000_2.4Gb	vamb	sample7	6	4	1000	2.4
c1000_2.4Gb	vamb	sample8	20	13	1000	2.4
c1000_2.4Gb	vamb	sample9	10	8	1000	2.4
c1000_2.4Gb	vamb(multi)	sample0	37	20	1000	2.4
c1000_2.4Gb	vamb(multi)	sample1	31	22	1000	2.4
c1000_2.4Gb	vamb(multi)	sample2	32	22	1000	2.4
c1000_2.4Gb	vamb(multi)	sample3	24	17	1000	2.4
c1000_2.4Gb	vamb(multi)	sample4	27	18	1000	2.4
c1000_2.4Gb	vamb(multi)	sample5	38	23	1000	2.4
c1000_2.4Gb	vamb(multi)	sample6	29	18	1000	2.4
c1000_2.4Gb	vamb(multi)	sample7	12	9	1000	2.4
c1000_2.4Gb	vamb(multi)	sample8	38	22	1000	2.4
c1000_2.4Gb	vamb(multi)	sample9	21	14	1000	2.4
c1000_5Gb	binny	sample0	59	42	1000	5
c1000_5Gb	binny	sample1	52	35	1000	5
c1000_5Gb	binny	sample2	56	32	1000	5
c1000_5Gb	binny	sample3	51	38	1000	5
c1000_5Gb	binny	sample4	52	37	1000	5
c1000_5Gb	binny	sample5	60	41	1000	5
c1000_5Gb	binny	sample6	45	28	1000	5
c1000_5Gb	binny	sample7	59	35	1000	5
c1000_5Gb	binny	sample8	74	43	1000	5
c1000_5Gb	binny	sample9	80	46	1000	5
c1000_5Gb	COMEBin	sample0	77	50	1000	5
c1000_5Gb	COMEBin	sample1	80	41	1000	5
c1000_5Gb	COMEBin	sample2	74	49	1000	5
c1000_5Gb	COMEBin	sample3	57	40	1000	5
c1000_5Gb	COMEBin	sample4	68	43	1000	5
c1000_5Gb	COMEBin	sample5	91	54	1000	5
c1000_5Gb	COMEBin	sample6	66	38	1000	5
c1000_5Gb	COMEBin	sample7	93	43	1000	5
c1000_5Gb	COMEBin	sample8	95	62	1000	5
c1000_5Gb	COMEBin	sample9	100	66	1000	5
c1000_5Gb	CONCOCT	sample0	57	33	1000	5
c1000_5Gb	CONCOCT	sample1	48	24	1000	5
c1000_5Gb	CONCOCT	sample2	45	26	1000	5
c1000_5Gb	CONCOCT	sample3	37	26	1000	5
c1000_5Gb	CONCOCT	sample4	48	28	1000	5
c1000_5Gb	CONCOCT	sample5	57	33	1000	5
c1000_5Gb	CONCOCT	sample6	44	25	1000	5
c1000_5Gb	CONCOCT	sample7	60	32	1000	5
c1000_5Gb	CONCOCT	sample8	64	30	1000	5
c1000_5Gb	CONCOCT	sample9	70	44	1000	5
c1000_5Gb	MaxBin2	sample0	19	18	1000	5
c1000_5Gb	MaxBin2	sample1	16	11	1000	5
c1000_5Gb	MaxBin2	sample2	20	19	1000	5
c1000_5Gb	MaxBin2	sample3	18	15	1000	5
c1000_5Gb	MaxBin2	sample4	17	15	1000	5
c1000_5Gb	MaxBin2	sample5	23	16	1000	5
c1000_5Gb	MaxBin2	sample6	16	14	1000	5
c1000_5Gb	MaxBin2	sample7	25	19	1000	5
c1000_5Gb	MaxBin2	sample8	25	17	1000	5
c1000_5Gb	MaxBin2	sample9	35	26	1000	5
c1000_5Gb	MetaBAT2	sample0	44	33	1000	5
c1000_5Gb	MetaBAT2	sample1	47	29	1000	5
c1000_5Gb	MetaBAT2	sample2	53	35	1000	5
c1000_5Gb	MetaBAT2	sample3	40	30	1000	5
c1000_5Gb	MetaBAT2	sample4	41	27	1000	5
c1000_5Gb	MetaBAT2	sample5	56	39	1000	5
c1000_5Gb	MetaBAT2	sample6	37	24	1000	5
c1000_5Gb	MetaBAT2	sample7	52	34	1000	5
c1000_5Gb	MetaBAT2	sample8	55	36	1000	5
c1000_5Gb	MetaBAT2	sample9	63	35	1000	5
c1000_5Gb	MetaBinner	sample0	48	33	1000	5
c1000_5Gb	MetaBinner	sample1	49	28	1000	5
c1000_5Gb	MetaBinner	sample2	52	33	1000	5
c1000_5Gb	MetaBinner	sample3	47	29	1000	5
c1000_5Gb	MetaBinner	sample4	46	27	1000	5
c1000_5Gb	MetaBinner	sample5	46	32	1000	5
c1000_5Gb	MetaBinner	sample6	40	22	1000	5
c1000_5Gb	MetaBinner	sample7	42	28	1000	5
c1000_5Gb	MetaBinner	sample8	51	32	1000	5
c1000_5Gb	MetaBinner	sample9	62	42	1000	5
c1000_5Gb	MetaDecoder	sample0	49	32	1000	5
c1000_5Gb	MetaDecoder	sample1	54	32	1000	5
c1000_5Gb	MetaDecoder	sample2	62	36	1000	5
c1000_5Gb	MetaDecoder	sample3	47	33	1000	5
c1000_5Gb	MetaDecoder	sample4	46	30	1000	5
c1000_5Gb	MetaDecoder	sample5	60	39	1000	5
c1000_5Gb	MetaDecoder	sample6	46	27	1000	5
c1000_5Gb	MetaDecoder	sample7	59	33	1000	5
c1000_5Gb	MetaDecoder	sample8	71	44	1000	5
c1000_5Gb	MetaDecoder	sample9	77	40	1000	5
c1000_5Gb	SemiBin2	sample0	61	43	1000	5
c1000_5Gb	SemiBin2	sample1	61	38	1000	5
c1000_5Gb	SemiBin2	sample2	67	39	1000	5
c1000_5Gb	SemiBin2	sample3	54	39	1000	5
c1000_5Gb	SemiBin2	sample4	56	37	1000	5
c1000_5Gb	SemiBin2	sample5	69	45	1000	5
c1000_5Gb	SemiBin2	sample6	52	32	1000	5
c1000_5Gb	SemiBin2	sample7	71	39	1000	5
c1000_5Gb	SemiBin2	sample8	78	47	1000	5
c1000_5Gb	SemiBin2	sample9	85	50	1000	5
c1000_5Gb	SemiBin2(multi)	sample0	63	41	1000	5
c1000_5Gb	SemiBin2(multi)	sample1	64	38	1000	5
c1000_5Gb	SemiBin2(multi)	sample2	65	36	1000	5
c1000_5Gb	SemiBin2(multi)	sample3	53	38	1000	5
c1000_5Gb	SemiBin2(multi)	sample4	58	38	1000	5
c1000_5Gb	SemiBin2(multi)	sample5	77	47	1000	5
c1000_5Gb	SemiBin2(multi)	sample6	54	33	1000	5
c1000_5Gb	SemiBin2(multi)	sample7	80	44	1000	5
c1000_5Gb	SemiBin2(multi)	sample8	84	53	1000	5
c1000_5Gb	SemiBin2(multi)	sample9	91	54	1000	5
c1000_5Gb	vamb	sample0	24	19	1000	5
c1000_5Gb	vamb	sample1	19	13	1000	5
c1000_5Gb	vamb	sample2	27	10	1000	5
c1000_5Gb	vamb	sample3	25	13	1000	5
c1000_5Gb	vamb	sample4	25	18	1000	5
c1000_5Gb	vamb	sample5	27	18	1000	5
c1000_5Gb	vamb	sample6	25	14	1000	5
c1000_5Gb	vamb	sample7	26	19	1000	5
c1000_5Gb	vamb	sample8	41	25	1000	5
c1000_5Gb	vamb	sample9	28	19	1000	5
c1000_5Gb	vamb(multi)	sample0	66	43	1000	5
c1000_5Gb	vamb(multi)	sample1	63	40	1000	5
c1000_5Gb	vamb(multi)	sample2	66	45	1000	5
c1000_5Gb	vamb(multi)	sample3	52	38	1000	5
c1000_5Gb	vamb(multi)	sample4	57	40	1000	5
c1000_5Gb	vamb(multi)	sample5	78	48	1000	5
c1000_5Gb	vamb(multi)	sample6	53	33	1000	5
c1000_5Gb	vamb(multi)	sample7	72	47	1000	5
c1000_5Gb	vamb(multi)	sample8	81	48	1000	5
c1000_5Gb	vamb(multi)	sample9	84	58	1000	5
c1000_7.2Gb	binny	sample0	82	48	1000	7.2
c1000_7.2Gb	binny	sample1	76	54	1000	7.2
c1000_7.2Gb	binny	sample2	83	64	1000	7.2
c1000_7.2Gb	binny	sample3	83	48	1000	7.2
c1000_7.2Gb	binny	sample4	78	46	1000	7.2
c1000_7.2Gb	binny	sample5	68	47	1000	7.2
c1000_7.2Gb	binny	sample6	72	50	1000	7.2
c1000_7.2Gb	binny	sample7	48	35	1000	7.2
c1000_7.2Gb	binny	sample8	90	67	1000	7.2
c1000_7.2Gb	binny	sample9	58	40	1000	7.2
c1000_7.2Gb	COMEBin	sample0	106	67	1000	7.2
c1000_7.2Gb	COMEBin	sample1	108	55	1000	7.2
c1000_7.2Gb	COMEBin	sample2	110	66	1000	7.2
c1000_7.2Gb	COMEBin	sample3	103	63	1000	7.2
c1000_7.2Gb	COMEBin	sample4	105	68	1000	7.2
c1000_7.2Gb	COMEBin	sample5	96	54	1000	7.2
c1000_7.2Gb	COMEBin	sample6	91	59	1000	7.2
c1000_7.2Gb	COMEBin	sample7	65	39	1000	7.2
c1000_7.2Gb	COMEBin	sample8	125	84	1000	7.2
c1000_7.2Gb	COMEBin	sample9	86	44	1000	7.2
c1000_7.2Gb	CONCOCT	sample0	68	40	1000	7.2
c1000_7.2Gb	CONCOCT	sample1	62	36	1000	7.2
c1000_7.2Gb	CONCOCT	sample2	62	35	1000	7.2
c1000_7.2Gb	CONCOCT	sample3	67	35	1000	7.2
c1000_7.2Gb	CONCOCT	sample4	65	36	1000	7.2
c1000_7.2Gb	CONCOCT	sample5	66	38	1000	7.2
c1000_7.2Gb	CONCOCT	sample6	60	37	1000	7.2
c1000_7.2Gb	CONCOCT	sample7	44	26	1000	7.2
c1000_7.2Gb	CONCOCT	sample8	66	44	1000	7.2
c1000_7.2Gb	CONCOCT	sample9	55	32	1000	7.2
c1000_7.2Gb	MaxBin2	sample0	31	22	1000	7.2
c1000_7.2Gb	MaxBin2	sample1	37	28	1000	7.2
c1000_7.2Gb	MaxBin2	sample2	32	29	1000	7.2
c1000_7.2Gb	MaxBin2	sample3	35	24	1000	7.2
c1000_7.2Gb	MaxBin2	sample4	30	24	1000	7.2
c1000_7.2Gb	MaxBin2	sample5	35	31	1000	7.2
c1000_7.2Gb	MaxBin2	sample6	27	24	1000	7.2
c1000_7.2Gb	MaxBin2	sample7	17	14	1000	7.2
c1000_7.2Gb	MaxBin2	sample8	37	34	1000	7.2
c1000_7.2Gb	MaxBin2	sample9	31	25	1000	7.2
c1000_7.2Gb	MetaBAT2	sample0	69	46	1000	7.2
c1000_7.2Gb	MetaBAT2	sample1	69	55	1000	7.2
c1000_7.2Gb	MetaBAT2	sample2	71	52	1000	7.2
c1000_7.2Gb	MetaBAT2	sample3	66	50	1000	7.2
c1000_7.2Gb	MetaBAT2	sample4	72	48	1000	7.2
c1000_7.2Gb	MetaBAT2	sample5	61	47	1000	7.2
c1000_7.2Gb	MetaBAT2	sample6	59	43	1000	7.2
c1000_7.2Gb	MetaBAT2	sample7	47	29	1000	7.2
c1000_7.2Gb	MetaBAT2	sample8	75	54	1000	7.2
c1000_7.2Gb	MetaBAT2	sample9	54	38	1000	7.2
c1000_7.2Gb	MetaBinner	sample0	72	45	1000	7.2
c1000_7.2Gb	MetaBinner	sample1	66	44	1000	7.2
c1000_7.2Gb	MetaBinner	sample2	68	43	1000	7.2
c1000_7.2Gb	MetaBinner	sample3	67	44	1000	7.2
c1000_7.2Gb	MetaBinner	sample4	68	38	1000	7.2
c1000_7.2Gb	MetaBinner	sample5	58	36	1000	7.2
c1000_7.2Gb	MetaBinner	sample6	51	33	1000	7.2
c1000_7.2Gb	MetaBinner	sample7	42	25	1000	7.2
c1000_7.2Gb	MetaBinner	sample8	74	52	1000	7.2
c1000_7.2Gb	MetaBinner	sample9	54	33	1000	7.2
c1000_7.2Gb	MetaDecoder	sample0	82	54	1000	7.2
c1000_7.2Gb	MetaDecoder	sample1	73	46	1000	7.2
c1000_7.2Gb	MetaDecoder	sample2	79	56	1000	7.2
c1000_7.2Gb	MetaDecoder	sample3	75	51	1000	7.2
c1000_7.2Gb	MetaDecoder	sample4	71	43	1000	7.2
c1000_7.2Gb	MetaDecoder	sample5	59	40	1000	7.2
c1000_7.2Gb	MetaDecoder	sample6	66	50	1000	7.2
c1000_7.2Gb	MetaDecoder	sample7	50	34	1000	7.2
c1000_7.2Gb	MetaDecoder	sample8	77	55	1000	7.2
c1000_7.2Gb	MetaDecoder	sample9	56	35	1000	7.2
c1000_7.2Gb	SemiBin2	sample0	93	60	1000	7.2
c1000_7.2Gb	SemiBin2	sample1	83	62	1000	7.2
c1000_7.2Gb	SemiBin2	sample2	92	66	1000	7.2
c1000_7.2Gb	SemiBin2	sample3	83	54	1000	7.2
c1000_7.2Gb	SemiBin2	sample4	92	57	1000	7.2
c1000_7.2Gb	SemiBin2	sample5	80	51	1000	7.2
c1000_7.2Gb	SemiBin2	sample6	79	52	1000	7.2
c1000_7.2Gb	SemiBin2	sample7	54	37	1000	7.2
c1000_7.2Gb	SemiBin2	sample8	102	68	1000	7.2
c1000_7.2Gb	SemiBin2	sample9	67	42	1000	7.2
c1000_7.2Gb	SemiBin2(multi)	sample0	95	64	1000	7.2
c1000_7.2Gb	SemiBin2(multi)	sample1	94	68	1000	7.2
c1000_7.2Gb	SemiBin2(multi)	sample2	92	67	1000	7.2
c1000_7.2Gb	SemiBin2(multi)	sample3	89	59	1000	7.2
c1000_7.2Gb	SemiBin2(multi)	sample4	97	63	1000	7.2
c1000_7.2Gb	SemiBin2(multi)	sample5	84	55	1000	7.2
c1000_7.2Gb	SemiBin2(multi)	sample6	85	60	1000	7.2
c1000_7.2Gb	SemiBin2(multi)	sample7	54	39	1000	7.2
c1000_7.2Gb	SemiBin2(multi)	sample8	105	75	1000	7.2
c1000_7.2Gb	SemiBin2(multi)	sample9	70	42	1000	7.2
c1000_7.2Gb	vamb	sample0	45	29	1000	7.2
c1000_7.2Gb	vamb	sample1	37	25	1000	7.2
c1000_7.2Gb	vamb	sample2	27	13	1000	7.2
c1000_7.2Gb	vamb	sample3	28	15	1000	7.2
c1000_7.2Gb	vamb	sample4	31	12	1000	7.2
c1000_7.2Gb	vamb	sample5	35	16	1000	7.2
c1000_7.2Gb	vamb	sample6	38	26	1000	7.2
c1000_7.2Gb	vamb	sample7	28	12	1000	7.2
c1000_7.2Gb	vamb	sample8	44	32	1000	7.2
c1000_7.2Gb	vamb	sample9	25	12	1000	7.2
c1000_7.2Gb	vamb(multi)	sample0	101	70	1000	7.2
c1000_7.2Gb	vamb(multi)	sample1	105	70	1000	7.2
c1000_7.2Gb	vamb(multi)	sample2	86	61	1000	7.2
c1000_7.2Gb	vamb(multi)	sample3	90	61	1000	7.2
c1000_7.2Gb	vamb(multi)	sample4	94	62	1000	7.2
c1000_7.2Gb	vamb(multi)	sample5	87	59	1000	7.2
c1000_7.2Gb	vamb(multi)	sample6	93	62	1000	7.2
c1000_7.2Gb	vamb(multi)	sample7	57	42	1000	7.2
c1000_7.2Gb	vamb(multi)	sample8	99	73	1000	7.2
c1000_7.2Gb	vamb(multi)	sample9	80	47	1000	7.2
c1500_10Gb	binny	sample0	75	42	1500	10
c1500_10Gb	binny	sample1	104	69	1500	10
c1500_10Gb	binny	sample2	83	59	1500	10
c1500_10Gb	binny	sample3	113	79	1500	10
c1500_10Gb	binny	sample4	105	79	1500	10
c1500_10Gb	binny	sample5	108	72	1500	10
c1500_10Gb	binny	sample6	100	67	1500	10
c1500_10Gb	binny	sample7	93	59	1500	10
c1500_10Gb	binny	sample8	99	74	1500	10
c1500_10Gb	binny	sample9	105	79	1500	10
c1500_10Gb	COMEBin	sample0	113	58	1500	10
c1500_10Gb	COMEBin	sample1	161	87	1500	10
c1500_10Gb	COMEBin	sample2	122	75	1500	10
c1500_10Gb	COMEBin	sample3	157	88	1500	10
c1500_10Gb	COMEBin	sample4	141	85	1500	10
c1500_10Gb	COMEBin	sample5	138	85	1500	10
c1500_10Gb	COMEBin	sample6	144	79	1500	10
c1500_10Gb	COMEBin	sample7	136	75	1500	10
c1500_10Gb	COMEBin	sample8	141	82	1500	10
c1500_10Gb	COMEBin	sample9	136	75	1500	10
c1500_10Gb	CONCOCT	sample0	75	43	1500	10
c1500_10Gb	CONCOCT	sample1	57	31	1500	10
c1500_10Gb	CONCOCT	sample2	58	29	1500	10
c1500_10Gb	CONCOCT	sample3	66	31	1500	10
c1500_10Gb	CONCOCT	sample4	63	37	1500	10
c1500_10Gb	CONCOCT	sample5	66	37	1500	10
c1500_10Gb	CONCOCT	sample6	68	36	1500	10
c1500_10Gb	CONCOCT	sample7	76	44	1500	10
c1500_10Gb	CONCOCT	sample8	59	29	1500	10
c1500_10Gb	CONCOCT	sample9	62	29	1500	10
c1500_10Gb	MaxBin2	sample0	36	28	1500	10
c1500_10Gb	MaxBin2	sample1	48	37	1500	10
c1500_10Gb	MaxBin2	sample2	29	27	1500	10
c1500_10Gb	MaxBin2	sample3	42	32	1500	10
c1500_10Gb	MaxBin2	sample4	50	42	1500	10
c1500_10Gb	MaxBin2	sample5	41	32	1500	10
c1500_10Gb	MaxBin2	sample6	44	36	1500	10
c1500_10Gb	MaxBin2	sample7	33	31	1500	10
c1500_10Gb	MaxBin2	sample8	38	33	1500	10
c1500_10Gb	MaxBin2	sample9	33	29	1500	10
c1500_10Gb	MetaBAT2	sample0	68	46	1500	10
c1500_10Gb	MetaBAT2	sample1	83	60	1500	10
c1500_10Gb	MetaBAT2	sample2	70	48	1500	10
c1500_10Gb	MetaBAT2	sample3	100	71	1500	10
c1500_10Gb	MetaBAT2	sample4	95	69	1500	10
c1500_10Gb	MetaBAT2	sample5	93	62	1500	10
c1500_10Gb	MetaBAT2	sample6	86	58	1500	10
c1500_10Gb	MetaBAT2	sample7	80	57	1500	10
c1500_10Gb	MetaBAT2	sample8	89	66	1500	10
c1500_10Gb	MetaBAT2	sample9	90	67	1500	10
c1500_10Gb	MetaBinner	sample0	65	37	1500	10
c1500_10Gb	MetaBinner	sample1	82	60	1500	10
c1500_10Gb	MetaBinner	sample2	63	45	1500	10
c1500_10Gb	MetaBinner	sample3	87	58	1500	10
c1500_10Gb	MetaBinner	sample4	85	59	1500	10
c1500_10Gb	MetaBinner	sample5	91	55	1500	10
c1500_10Gb	MetaBinner	sample6	76	55	1500	10
c1500_10Gb	MetaBinner	sample7	74	47	1500	10
c1500_10Gb	MetaBinner	sample8	84	69	1500	10
c1500_10Gb	MetaBinner	sample9	90	62	1500	10
c1500_10Gb	MetaDecoder	sample0	77	45	1500	10
c1500_10Gb	MetaDecoder	sample1	92	58	1500	10
c1500_10Gb	MetaDecoder	sample2	73	54	1500	10
c1500_10Gb	MetaDecoder	sample3	107	69	1500	10
c1500_10Gb	MetaDecoder	sample4	96	64	1500	10
c1500_10Gb	MetaDecoder	sample5	100	64	1500	10
c1500_10Gb	MetaDecoder	sample6	88	51	1500	10
c1500_10Gb	MetaDecoder	sample7	90	63	1500	10
c1500_10Gb	MetaDecoder	sample8	92	66	1500	10
c1500_10Gb	MetaDecoder	sample9	100	75	1500	10
c1500_10Gb	SemiBin2	sample0	87	53	1500	10
c1500_10Gb	SemiBin2	sample1	117	76	1500	10
c1500_10Gb	SemiBin2	sample2	100	68	1500	10
c1500_10Gb	SemiBin2	sample3	126	82	1500	10
c1500_10Gb	SemiBin2	sample4	120	82	1500	10
c1500_10Gb	SemiBin2	sample5	130	83	1500	10
c1500_10Gb	SemiBin2	sample6	108	72	1500	10
c1500_10Gb	SemiBin2	sample7	106	66	1500	10
c1500_10Gb	SemiBin2	sample8	116	83	1500	10
c1500_10Gb	SemiBin2	sample9	120	80	1500	10
c1500_10Gb	SemiBin2(multi)	sample0	88	55	1500	10
c1500_10Gb	SemiBin2(multi)	sample1	135	90	1500	10
c1500_10Gb	SemiBin2(multi)	sample2	104	72	1500	10
c1500_10Gb	SemiBin2(multi)	sample3	132	87	1500	10
c1500_10Gb	SemiBin2(multi)	sample4	123	86	1500	10
c1500_10Gb	SemiBin2(multi)	sample5	137	94	1500	10
c1500_10Gb	SemiBin2(multi)	sample6	121	79	1500	10
c1500_10Gb	SemiBin2(multi)	sample7	113	70	1500	10
c1500_10Gb	SemiBin2(multi)	sample8	123	83	1500	10
c1500_10Gb	SemiBin2(multi)	sample9	125	87	1500	10
c1500_10Gb	vamb	sample0	36	13	1500	10
c1500_10Gb	vamb	sample1	47	27	1500	10
c1500_10Gb	vamb	sample2	35	20	1500	10
c1500_10Gb	vamb	sample3	33	23	1500	10
c1500_10Gb	vamb	sample4	42	26	1500	10
c1500_10Gb	vamb	sample5	46	21	1500	10
c1500_10Gb	vamb	sample6	40	16	1500	10
c1500_10Gb	vamb	sample7	49	26	1500	10
c1500_10Gb	vamb	sample8	34	21	1500	10
c1500_10Gb	vamb	sample9	44	24	1500	10
c1500_10Gb	vamb(multi)	sample0	93	63	1500	10
c1500_10Gb	vamb(multi)	sample1	136	87	1500	10
c1500_10Gb	vamb(multi)	sample2	107	74	1500	10
c1500_10Gb	vamb(multi)	sample3	120	82	1500	10
c1500_10Gb	vamb(multi)	sample4	128	88	1500	10
c1500_10Gb	vamb(multi)	sample5	139	92	1500	10
c1500_10Gb	vamb(multi)	sample6	119	84	1500	10
c1500_10Gb	vamb(multi)	sample7	122	76	1500	10
c1500_10Gb	vamb(multi)	sample8	120	85	1500	10
c1500_10Gb	vamb(multi)	sample9	127	90	1500	10
c1500_2.4Gb	binny	sample0	24	15	1500	2.4
c1500_2.4Gb	binny	sample1	24	14	1500	2.4
c1500_2.4Gb	binny	sample2	17	10	1500	2.4
c1500_2.4Gb	binny	sample3	27	21	1500	2.4
c1500_2.4Gb	binny	sample4	25	14	1500	2.4
c1500_2.4Gb	binny	sample5	24	14	1500	2.4
c1500_2.4Gb	binny	sample6	25	13	1500	2.4
c1500_2.4Gb	binny	sample7	29	16	1500	2.4
c1500_2.4Gb	binny	sample8	23	14	1500	2.4
c1500_2.4Gb	binny	sample9	28	19	1500	2.4
c1500_2.4Gb	COMEBin	sample0	30	19	1500	2.4
c1500_2.4Gb	COMEBin	sample1	35	22	1500	2.4
c1500_2.4Gb	COMEBin	sample2	25	13	1500	2.4
c1500_2.4Gb	COMEBin	sample3	36	27	1500	2.4
c1500_2.4Gb	COMEBin	sample4	41	25	1500	2.4
c1500_2.4Gb	COMEBin	sample5	40	22	1500	2.4
c1500_2.4Gb	COMEBin	sample6	41	18	1500	2.4
c1500_2.4Gb	COMEBin	sample7	44	25	1500	2.4
c1500_2.4Gb	COMEBin	sample8	32	15	1500	2.4
c1500_2.4Gb	COMEBin	sample9	39	25	1500	2.4
c1500_2.4Gb	CONCOCT	sample0	29	18	1500	2.4
c1500_2.4Gb	CONCOCT	sample1	25	17	1500	2.4
c1500_2.4Gb	CONCOCT	sample2	22	11	1500	2.4
c1500_2.4Gb	CONCOCT	sample3	25	19	1500	2.4
c1500_2.4Gb	CONCOCT	sample4	27	10	1500	2.4
c1500_2.4Gb	CONCOCT	sample5	26	12	1500	2.4
c1500_2.4Gb	CONCOCT	sample6	27	12	1500	2.4
c1500_2.4Gb	CONCOCT	sample7	29	15	1500	2.4
c1500_2.4Gb	CONCOCT	sample8	29	14	1500	2.4
c1500_2.4Gb	CONCOCT	sample9	29	17	1500	2.4
c1500_2.4Gb	MaxBin2	sample0	8	6	1500	2.4
c1500_2.4Gb	MaxBin2	sample1	5	4	1500	2.4
c1500_2.4Gb	MaxBin2	sample2	7	6	1500	2.4
c1500_2.4Gb	MaxBin2	sample3	9	7	1500	2.4
c1500_2.4Gb	MaxBin2	sample4	5	5	1500	2.4
c1500_2.4Gb	MaxBin2	sample5	4	3	1500	2.4
c1500_2.4Gb	MaxBin2	sample6	7	6	1500	2.4
c1500_2.4Gb	MaxBin2	sample7	8	5	1500	2.4
c1500_2.4Gb	MaxBin2	sample8	7	7	1500	2.4
c1500_2.4Gb	MaxBin2	sample9	11	10	1500	2.4
c1500_2.4Gb	MetaBAT2	sample0	17	12	1500	2.4
c1500_2.4Gb	MetaBAT2	sample1	22	13	1500	2.4
c1500_2.4Gb	MetaBAT2	sample2	17	10	1500	2.4
c1500_2.4Gb	MetaBAT2	sample3	26	16	1500	2.4
c1500_2.4Gb	MetaBAT2	sample4	23	13	1500	2.4
c1500_2.4Gb	MetaBAT2	sample5	22	15	1500	2.4
c1500_2.4Gb	MetaBAT2	sample6	19	13	1500	2.4
c1500_2.4Gb	MetaBAT2	sample7	27	14	1500	2.4
c1500_2.4Gb	MetaBAT2	sample8	18	15	1500	2.4
c1500_2.4Gb	MetaBAT2	sample9	25	16	1500	2.4
c1500_2.4Gb	MetaBinner	sample0	18	12	1500	2.4
c1500_2.4Gb	MetaBinner	sample1	20	9	1500	2.4
c1500_2.4Gb	MetaBinner	sample2	11	8	1500	2.4
c1500_2.4Gb	MetaBinner	sample3	23	17	1500	2.4
c1500_2.4Gb	MetaBinner	sample4	18	11	1500	2.4
c1500_2.4Gb	MetaBinner	sample5	21	10	1500	2.4
c1500_2.4Gb	MetaBinner	sample6	15	8	1500	2.4
c1500_2.4Gb	MetaBinner	sample7	23	11	1500	2.4
c1500_2.4Gb	MetaBinner	sample8	12	11	1500	2.4
c1500_2.4Gb	MetaBinner	sample9	23	15	1500	2.4
c1500_2.4Gb	MetaDecoder	sample0	20	13	1500	2.4
c1500_2.4Gb	MetaDecoder	sample1	21	12	1500	2.4
c1500_2.4Gb	MetaDecoder	sample2	14	9	1500	2.4
c1500_2.4Gb	MetaDecoder	sample3	30	20	1500	2.4
c1500_2.4Gb	MetaDecoder	sample4	29	13	1500	2.4
c1500_2.4Gb	MetaDecoder	sample5	25	14	1500	2.4
c1500_2.4Gb	MetaDecoder	sample6	22	12	1500	2.4
c1500_2.4Gb	MetaDecoder	sample7	29	14	1500	2.4
c1500_2.4Gb	MetaDecoder	sample8	17	11	1500	2.4
c1500_2.4Gb	MetaDecoder	sample9	28	19	1500	2.4
c1500_2.4Gb	SemiBin2	sample0	21	14	1500	2.4
c1500_2.4Gb	SemiBin2	sample1	26	13	1500	2.4
c1500_2.4Gb	SemiBin2	sample2	15	10	1500	2.4
c1500_2.4Gb	SemiBin2	sample3	29	21	1500	2.4
c1500_2.4Gb	SemiBin2	sample4	31	15	1500	2.4
c1500_2.4Gb	SemiBin2	sample5	26	15	1500	2.4
c1500_2.4Gb	SemiBin2	sample6	23	14	1500	2.4
c1500_2.4Gb	SemiBin2	sample7	37	17	1500	2.4
c1500_2.4Gb	SemiBin2	sample8	19	14	1500	2.4
c1500_2.4Gb	SemiBin2	sample9	32	18	1500	2.4
c1500_2.4Gb	SemiBin2(multi)	sample0	23	17	1500	2.4
c1500_2.4Gb	SemiBin2(multi)	sample1	25	14	1500	2.4
c1500_2.4Gb	SemiBin2(multi)	sample2	14	10	1500	2.4
c1500_2.4Gb	SemiBin2(multi)	sample3	28	21	1500	2.4
c1500_2.4Gb	SemiBin2(multi)	sample4	33	16	1500	2.4
c1500_2.4Gb	SemiBin2(multi)	sample5	26	16	1500	2.4
c1500_2.4Gb	SemiBin2(multi)	sample6	23	12	1500	2.4
c1500_2.4Gb	SemiBin2(multi)	sample7	37	18	1500	2.4
c1500_2.4Gb	SemiBin2(multi)	sample8	18	13	1500	2.4
c1500_2.4Gb	SemiBin2(multi)	sample9	32	20	1500	2.4
c1500_2.4Gb	vamb	sample0	7	3	1500	2.4
c1500_2.4Gb	vamb	sample1	13	6	1500	2.4
c1500_2.4Gb	vamb	sample2	7	2	1500	2.4
c1500_2.4Gb	vamb	sample3	17	13	1500	2.4
c1500_2.4Gb	vamb	sample4	9	5	1500	2.4
c1500_2.4Gb	vamb	sample5	11	4	1500	2.4
c1500_2.4Gb	vamb	sample6	12	8	1500	2.4
c1500_2.4Gb	vamb	sample7	16	12	1500	2.4
c1500_2.4Gb	vamb	sample8	8	6	1500	2.4
c1500_2.4Gb	vamb	sample9	13	6	1500	2.4
c1500_2.4Gb	vamb(multi)	sample0	23	16	1500	2.4
c1500_2.4Gb	vamb(multi)	sample1	25	14	1500	2.4
c1500_2.4Gb	vamb(multi)	sample2	17	11	1500	2.4
c1500_2.4Gb	vamb(multi)	sample3	27	21	1500	2.4
c1500_2.4Gb	vamb(multi)	sample4	25	14	1500	2.4
c1500_2.4Gb	vamb(multi)	sample5	24	18	1500	2.4
c1500_2.4Gb	vamb(multi)	sample6	24	13	1500	2.4
c1500_2.4Gb	vamb(multi)	sample7	33	21	1500	2.4
c1500_2.4Gb	vamb(multi)	sample8	20	15	1500	2.4
c1500_2.4Gb	vamb(multi)	sample9	30	20	1500	2.4
c1500_5Gb	binny	sample0	47	29	1500	5
c1500_5Gb	binny	sample1	43	27	1500	5
c1500_5Gb	binny	sample2	71	41	1500	5
c1500_5Gb	binny	sample3	42	30	1500	5
c1500_5Gb	binny	sample4	60	35	1500	5
c1500_5Gb	binny	sample5	33	21	1500	5
c1500_5Gb	binny	sample6	65	43	1500	5
c1500_5Gb	binny	sample7	48	32	1500	5
c1500_5Gb	binny	sample8	36	20	1500	5
c1500_5Gb	binny	sample9	49	30	1500	5
c1500_5Gb	COMEBin	sample0	65	32	1500	5
c1500_5Gb	COMEBin	sample1	65	34	1500	5
c1500_5Gb	COMEBin	sample2	92	52	1500	5
c1500_5Gb	COMEBin	sample3	57	38	1500	5
c1500_5Gb	COMEBin	sample4	85	47	1500	5
c1500_5Gb	COMEBin	sample5	46	23	1500	5
c1500_5Gb	COMEBin	sample6	79	47	1500	5
c1500_5Gb	COMEBin	sample7	64	35	1500	5
c1500_5Gb	COMEBin	sample8	50	25	1500	5
c1500_5Gb	COMEBin	sample9	76	29	1500	5
c1500_5Gb	CONCOCT	sample0	52	30	1500	5
c1500_5Gb	CONCOCT	sample1	48	27	1500	5
c1500_5Gb	CONCOCT	sample2	62	35	1500	5
c1500_5Gb	CONCOCT	sample3	36	28	1500	5
c1500_5Gb	CONCOCT	sample4	55	27	1500	5
c1500_5Gb	CONCOCT	sample5	30	14	1500	5
c1500_5Gb	CONCOCT	sample6	61	30	1500	5
c1500_5Gb	CONCOCT	sample7	48	29	1500	5
c1500_5Gb	CONCOCT	sample8	39	22	1500	5
c1500_5Gb	CONCOCT	sample9	54	25	1500	5
c1500_5Gb	MaxBin2	sample0	21	18	1500	5
c1500_5Gb	MaxBin2	sample1	19	17	1500	5
c1500_5Gb	MaxBin2	sample2	24	17	1500	5
c1500_5Gb	MaxBin2	sample3	19	13	1500	5
c1500_5Gb	MaxBin2	sample4	20	17	1500	5
c1500_5Gb	MaxBin2	sample5	11	10	1500	5
c1500_5Gb	MaxBin2	sample6	15	12	1500	5
c1500_5Gb	MaxBin2	sample7	17	14	1500	5
c1500_5Gb	MaxBin2	sample8	17	11	1500	5
c1500_5Gb	MaxBin2	sample9	15	14	1500	5
c1500_5Gb	MetaBAT2	sample0	47	31	1500	5
c1500_5Gb	MetaBAT2	sample1	41	30	1500	5
c1500_5Gb	MetaBAT2	sample2	62	35	1500	5
c1500_5Gb	MetaBAT2	sample3	34	28	1500	5
c1500_5Gb	MetaBAT2	sample4	46	29	1500	5
c1500_5Gb	MetaBAT2	sample5	26	16	1500	5
c1500_5Gb	MetaBAT2	sample6	46	26	1500	5
c1500_5Gb	MetaBAT2	sample7	41	29	1500	5
c1500_5Gb	MetaBAT2	sample8	31	24	1500	5
c1500_5Gb	MetaBAT2	sample9	41	29	1500	5
c1500_5Gb	MetaBinner	sample0	41	30	1500	5
c1500_5Gb	MetaBinner	sample1	44	27	1500	5
c1500_5Gb	MetaBinner	sample2	51	33	1500	5
c1500_5Gb	MetaBinner	sample3	34	22	1500	5
c1500_5Gb	MetaBinner	sample4	43	27	1500	5
c1500_5Gb	MetaBinner	sample5	19	14	1500	5
c1500_5Gb	MetaBinner	sample6	52	29	1500	5
c1500_5Gb	MetaBinner	sample7	36	22	1500	5
c1500_5Gb	MetaBinner	sample8	31	18	1500	5
c1500_5Gb	MetaBinner	sample9	36	20	1500	5
c1500_5Gb	MetaDecoder	sample0	44	29	1500	5
c1500_5Gb	MetaDecoder	sample1	46	31	1500	5
c1500_5Gb	MetaDecoder	sample2	71	40	1500	5
c1500_5Gb	MetaDecoder	sample3	38	31	1500	5
c1500_5Gb	MetaDecoder	sample4	49	29	1500	5
c1500_5Gb	MetaDecoder	sample5	25	12	1500	5
c1500_5Gb	MetaDecoder	sample6	62	39	1500	5
c1500_5Gb	MetaDecoder	sample7	47	32	1500	5
c1500_5Gb	MetaDecoder	sample8	36	24	1500	5
c1500_5Gb	MetaDecoder	sample9	46	29	1500	5
c1500_5Gb	SemiBin2	sample0	57	32	1500	5
c1500_5Gb	SemiBin2	sample1	56	34	1500	5
c1500_5Gb	SemiBin2	sample2	82	49	1500	5
c1500_5Gb	SemiBin2	sample3	44	32	1500	5
c1500_5Gb	SemiBin2	sample4	61	34	1500	5
c1500_5Gb	SemiBin2	sample5	33	20	1500	5
c1500_5Gb	SemiBin2	sample6	72	44	1500	5
c1500_5Gb	SemiBin2	sample7	50	36	1500	5
c1500_5Gb	SemiBin2	sample8	39	24	1500	5
c1500_5Gb	SemiBin2	sample9	49	30	1500	5
c1500_5Gb	SemiBin2(multi)	sample0	61	35	1500	5
c1500_5Gb	SemiBin2(multi)	sample1	56	34	1500	5
c1500_5Gb	SemiBin2(multi)	sample2	82	49	1500	5
c1500_5Gb	SemiBin2(multi)	sample3	45	34	1500	5
c1500_5Gb	SemiBin2(multi)	sample4	61	35	1500	5
c1500_5Gb	SemiBin2(multi)	sample5	34	20	1500	5
c1500_5Gb	SemiBin2(multi)	sample6	72	45	1500	5
c1500_5Gb	SemiBin2(multi)	sample7	54	39	1500	5
c1500_5Gb	SemiBin2(multi)	sample8	39	25	1500	5
c1500_5Gb	SemiBin2(multi)	sample9	56	33	1500	5
c1500_5Gb	vamb	sample0	18	14	1500	5
c1500_5Gb	vamb	sample1	24	22	1500	5
c1500_5Gb	vamb	sample2	29	17	1500	5
c1500_5Gb	vamb	sample3	20	11	1500	5
c1500_5Gb	vamb	sample4	19	14	1500	5
c1500_5Gb	vamb	sample5	13	8	1500	5
c1500_5Gb	vamb	sample6	26	12	1500	5
c1500_5Gb	vamb	sample7	23	9	1500	5
c1500_5Gb	vamb	sample8	16	9	1500	5
c1500_5Gb	vamb	sample9	21	15	1500	5
c1500_5Gb	vamb(multi)	sample0	54	36	1500	5
c1500_5Gb	vamb(multi)	sample1	55	32	1500	5
c1500_5Gb	vamb(multi)	sample2	78	48	1500	5
c1500_5Gb	vamb(multi)	sample3	45	36	1500	5
c1500_5Gb	vamb(multi)	sample4	60	40	1500	5
c1500_5Gb	vamb(multi)	sample5	34	21	1500	5
c1500_5Gb	vamb(multi)	sample6	68	47	1500	5
c1500_5Gb	vamb(multi)	sample7	49	41	1500	5
c1500_5Gb	vamb(multi)	sample8	38	24	1500	5
c1500_5Gb	vamb(multi)	sample9	55	36	1500	5
c1500_7.2Gb	binny	sample0	83	56	1500	7.2
c1500_7.2Gb	binny	sample1	79	55	1500	7.2
c1500_7.2Gb	binny	sample2	79	59	1500	7.2
c1500_7.2Gb	binny	sample3	92	63	1500	7.2
c1500_7.2Gb	binny	sample4	71	52	1500	7.2
c1500_7.2Gb	binny	sample5	81	56	1500	7.2
c1500_7.2Gb	binny	sample6	80	54	1500	7.2
c1500_7.2Gb	binny	sample7	71	50	1500	7.2
c1500_7.2Gb	binny	sample8	77	51	1500	7.2
c1500_7.2Gb	binny	sample9	82	50	1500	7.2
c1500_7.2Gb	COMEBin	sample0	107	70	1500	7.2
c1500_7.2Gb	COMEBin	sample1	121	61	1500	7.2
c1500_7.2Gb	COMEBin	sample2	121	62	1500	7.2
c1500_7.2Gb	COMEBin	sample3	130	78	1500	7.2
c1500_7.2Gb	COMEBin	sample4	101	53	1500	7.2
c1500_7.2Gb	COMEBin	sample5	120	64	1500	7.2
c1500_7.2Gb	COMEBin	sample6	118	68	1500	7.2
c1500_7.2Gb	COMEBin	sample7	103	60	1500	7.2
c1500_7.2Gb	COMEBin	sample8	111	58	1500	7.2
c1500_7.2Gb	COMEBin	sample9	118	69	1500	7.2
c1500_7.2Gb	CONCOCT	sample0	55	34	1500	7.2
c1500_7.2Gb	CONCOCT	sample1	64	33	1500	7.2
c1500_7.2Gb	CONCOCT	sample2	62	33	1500	7.2
c1500_7.2Gb	CONCOCT	sample3	63	37	1500	7.2
c1500_7.2Gb	CONCOCT	sample4	50	27	1500	7.2
c1500_7.2Gb	CONCOCT	sample5	67	43	1500	7.2
c1500_7.2Gb	CONCOCT	sample6	63	28	1500	7.2
c1500_7.2Gb	CONCOCT	sample7	66	36	1500	7.2
c1500_7.2Gb	CONCOCT	sample8	58	23	1500	7.2
c1500_7.2Gb	CONCOCT	sample9	61	36	1500	7.2
c1500_7.2Gb	MaxBin2	sample0	27	18	1500	7.2
c1500_7.2Gb	MaxBin2	sample1	35	28	1500	7.2
c1500_7.2Gb	MaxBin2	sample2	36	27	1500	7.2
c1500_7.2Gb	MaxBin2	sample3	37	29	1500	7.2
c1500_7.2Gb	MaxBin2	sample4	30	24	1500	7.2
c1500_7.2Gb	MaxBin2	sample5	38	31	1500	7.2
c1500_7.2Gb	MaxBin2	sample6	21	21	1500	7.2
c1500_7.2Gb	MaxBin2	sample7	37	34	1500	7.2
c1500_7.2Gb	MaxBin2	sample8	19	12	1500	7.2
c1500_7.2Gb	MaxBin2	sample9	34	26	1500	7.2
c1500_7.2Gb	MetaBAT2	sample0	71	48	1500	7.2
c1500_7.2Gb	MetaBAT2	sample1	67	46	1500	7.2
c1500_7.2Gb	MetaBAT2	sample2	69	47	1500	7.2
c1500_7.2Gb	MetaBAT2	sample3	85	60	1500	7.2
c1500_7.2Gb	MetaBAT2	sample4	56	43	1500	7.2
c1500_7.2Gb	MetaBAT2	sample5	76	56	1500	7.2
c1500_7.2Gb	MetaBAT2	sample6	77	56	1500	7.2
c1500_7.2Gb	MetaBAT2	sample7	67	48	1500	7.2
c1500_7.2Gb	MetaBAT2	sample8	60	38	1500	7.2
c1500_7.2Gb	MetaBAT2	sample9	79	52	1500	7.2
c1500_7.2Gb	MetaBinner	sample0	72	42	1500	7.2
c1500_7.2Gb	MetaBinner	sample1	67	51	1500	7.2
c1500_7.2Gb	MetaBinner	sample2	71	43	1500	7.2
c1500_7.2Gb	MetaBinner	sample3	78	52	1500	7.2
c1500_7.2Gb	MetaBinner	sample4	60	41	1500	7.2
c1500_7.2Gb	MetaBinner	sample5	75	53	1500	7.2
c1500_7.2Gb	MetaBinner	sample6	69	48	1500	7.2
c1500_7.2Gb	MetaBinner	sample7	66	43	1500	7.2
c1500_7.2Gb	MetaBinner	sample8	62	37	1500	7.2
c1500_7.2Gb	MetaBinner	sample9	75	52	1500	7.2
c1500_7.2Gb	MetaDecoder	sample0	80	53	1500	7.2
c1500_7.2Gb	MetaDecoder	sample1	68	46	1500	7.2
c1500_7.2Gb	MetaDecoder	sample2	75	49	1500	7.2
c1500_7.2Gb	MetaDecoder	sample3	92	63	1500	7.2
c1500_7.2Gb	MetaDecoder	sample4	68	50	1500	7.2
c1500_7.2Gb	MetaDecoder	sample5	80	54	1500	7.2
c1500_7.2Gb	MetaDecoder	sample6	80	53	1500	7.2
c1500_7.2Gb	MetaDecoder	sample7	71	47	1500	7.2
c1500_7.2Gb	MetaDecoder	sample8	71	50	1500	7.2
c1500_7.2Gb	MetaDecoder	sample9	85	44	1500	7.2
c1500_7.2Gb	SemiBin2	sample0	92	64	1500	7.2
c1500_7.2Gb	SemiBin2	sample1	90	60	1500	7.2
c1500_7.2Gb	SemiBin2	sample2	85	60	1500	7.2
c1500_7.2Gb	SemiBin2	sample3	105	77	1500	7.2
c1500_7.2Gb	SemiBin2	sample4	77	55	1500	7.2
c1500_7.2Gb	SemiBin2	sample5	93	66	1500	7.2
c1500_7.2Gb	SemiBin2	sample6	99	63	1500	7.2
c1500_7.2Gb	SemiBin2	sample7	85	56	1500	7.2
c1500_7.2Gb	SemiBin2	sample8	84	55	1500	7.2
c1500_7.2Gb	SemiBin2	sample9	100	60	1500	7.2
c1500_7.2Gb	SemiBin2(multi)	sample0	95	66	1500	7.2
c1500_7.2Gb	SemiBin2(multi)	sample1	100	65	1500	7.2
c1500_7.2Gb	SemiBin2(multi)	sample2	95	63	1500	7.2
c1500_7.2Gb	SemiBin2(multi)	sample3	110	72	1500	7.2
c1500_7.2Gb	SemiBin2(multi)	sample4	83	55	1500	7.2
c1500_7.2Gb	SemiBin2(multi)	sample5	99	68	1500	7.2
c1500_7.2Gb	SemiBin2(multi)	sample6	110	71	1500	7.2
c1500_7.2Gb	SemiBin2(multi)	sample7	90	56	1500	7.2
c1500_7.2Gb	SemiBin2(multi)	sample8	88	56	1500	7.2
c1500_7.2Gb	SemiBin2(multi)	sample9	96	61	1500	7.2
c1500_7.2Gb	vamb	sample0	50	29	1500	7.2
c1500_7.2Gb	vamb	sample1	39	28	1500	7.2
c1500_7.2Gb	vamb	sample2	43	26	1500	7.2
c1500_7.2Gb	vamb	sample3	49	33	1500	7.2
c1500_7.2Gb	vamb	sample4	26	11	1500	7.2
c1500_7.2Gb	vamb	sample5	30	23	1500	7.2
c1500_7.2Gb	vamb	sample6	35	24	1500	7.2
c1500_7.2Gb	vamb	sample7	27	15	1500	7.2
c1500_7.2Gb	vamb	sample8	27	12	1500	7.2
c1500_7.2Gb	vamb	sample9	33	22	1500	7.2
c1500_7.2Gb	vamb(multi)	sample0	95	67	1500	7.2
c1500_7.2Gb	vamb(multi)	sample1	108	67	1500	7.2
c1500_7.2Gb	vamb(multi)	sample2	101	64	1500	7.2
c1500_7.2Gb	vamb(multi)	sample3	121	80	1500	7.2
c1500_7.2Gb	vamb(multi)	sample4	85	54	1500	7.2
c1500_7.2Gb	vamb(multi)	sample5	99	67	1500	7.2
c1500_7.2Gb	vamb(multi)	sample6	110	73	1500	7.2
c1500_7.2Gb	vamb(multi)	sample7	92	57	1500	7.2
c1500_7.2Gb	vamb(multi)	sample8	92	61	1500	7.2
c1500_7.2Gb	vamb(multi)	sample9	99	68	1500	7.2
c150_10Gb	binny	sample0	54	45	150	10
c150_10Gb	binny	sample1	67	53	150	10
c150_10Gb	binny	sample2	64	51	150	10
c150_10Gb	binny	sample3	64	46	150	10
c150_10Gb	binny	sample4	66	49	150	10
c150_10Gb	binny	sample5	44	33	150	10
c150_10Gb	binny	sample6	68	60	150	10
c150_10Gb	binny	sample7	61	44	150	10
c150_10Gb	binny	sample8	47	34	150	10
c150_10Gb	binny	sample9	69	59	150	10
c150_10Gb	COMEBin	sample0	66	52	150	10
c150_10Gb	COMEBin	sample1	71	62	150	10
c150_10Gb	COMEBin	sample2	78	65	150	10
c150_10Gb	COMEBin	sample3	76	53	150	10
c150_10Gb	COMEBin	sample4	73	65	150	10
c150_10Gb	COMEBin	sample5	53	39	150	10
c150_10Gb	COMEBin	sample6	80	64	150	10
c150_10Gb	COMEBin	sample7	72	56	150	10
c150_10Gb	COMEBin	sample8	65	43	150	10
c150_10Gb	COMEBin	sample9	83	67	150	10
c150_10Gb	CONCOCT	sample0	62	44	150	10
c150_10Gb	CONCOCT	sample1	71	58	150	10
c150_10Gb	CONCOCT	sample2	63	55	150	10
c150_10Gb	CONCOCT	sample3	73	53	150	10
c150_10Gb	CONCOCT	sample4	67	56	150	10
c150_10Gb	CONCOCT	sample5	47	37	150	10
c150_10Gb	CONCOCT	sample6	71	55	150	10
c150_10Gb	CONCOCT	sample7	65	52	150	10
c150_10Gb	CONCOCT	sample8	55	39	150	10
c150_10Gb	CONCOCT	sample9	66	54	150	10
c150_10Gb	MaxBin2	sample0	35	29	150	10
c150_10Gb	MaxBin2	sample1	39	35	150	10
c150_10Gb	MaxBin2	sample2	40	34	150	10
c150_10Gb	MaxBin2	sample3	47	37	150	10
c150_10Gb	MaxBin2	sample4	28	26	150	10
c150_10Gb	MaxBin2	sample5	26	23	150	10
c150_10Gb	MaxBin2	sample6	42	36	150	10
c150_10Gb	MaxBin2	sample7	38	33	150	10
c150_10Gb	MaxBin2	sample8	36	30	150	10
c150_10Gb	MaxBin2	sample9	51	47	150	10
c150_10Gb	MetaBAT2	sample0	54	40	150	10
c150_10Gb	MetaBAT2	sample1	65	50	150	10
c150_10Gb	MetaBAT2	sample2	68	53	150	10
c150_10Gb	MetaBAT2	sample3	61	52	150	10
c150_10Gb	MetaBAT2	sample4	66	52	150	10
c150_10Gb	MetaBAT2	sample5	44	36	150	10
c150_10Gb	MetaBAT2	sample6	62	51	150	10
c150_10Gb	MetaBAT2	sample7	58	43	150	10
c150_10Gb	MetaBAT2	sample8	48	41	150	10
c150_10Gb	MetaBAT2	sample9	68	62	150	10
c150_10Gb	MetaBinner	sample0	50	36	150	10
c150_10Gb	MetaBinner	sample1	66	49	150	10
c150_10Gb	MetaBinner	sample2	64	50	150	10
c150_10Gb	MetaBinner	sample3	68	46	150	10
c150_10Gb	MetaBinner	sample4	60	48	150	10
c150_10Gb	MetaBinner	sample5	41	36	150	10
c150_10Gb	MetaBinner	sample6	67	51	150	10
c150_10Gb	MetaBinner	sample7	58	44	150	10
c150_10Gb	MetaBinner	sample8	47	38	150	10
c150_10Gb	MetaBinner	sample9	71	62	150	10
c150_10Gb	MetaDecoder	sample0	53	40	150	10
c150_10Gb	MetaDecoder	sample1	67	56	150	10
c150_10Gb	MetaDecoder	sample2	60	45	150	10
c150_10Gb	MetaDecoder	sample3	64	53	150	10
c150_10Gb	MetaDecoder	sample4	67	56	150	10
c150_10Gb	MetaDecoder	sample5	40	31	150	10
c150_10Gb	MetaDecoder	sample6	65	52	150	10
c150_10Gb	MetaDecoder	sample7	62	45	150	10
c150_10Gb	MetaDecoder	sample8	44	37	150	10
c150_10Gb	MetaDecoder	sample9	65	58	150	10
c150_10Gb	SemiBin2	sample0	58	45	150	10
c150_10Gb	SemiBin2	sample1	69	57	150	10
c150_10Gb	SemiBin2	sample2	72	63	150	10
c150_10Gb	SemiBin2	sample3	67	55	150	10
c150_10Gb	SemiBin2	sample4	71	53	150	10
c150_10Gb	SemiBin2	sample5	46	39	150	10
c150_10Gb	SemiBin2	sample6	73	59	150	10
c150_10Gb	SemiBin2	sample7	71	51	150	10
c150_10Gb	SemiBin2	sample8	53	45	150	10
c150_10Gb	SemiBin2	sample9	76	67	150	10
c150_10Gb	SemiBin2(multi)	sample0	58	47	150	10
c150_10Gb	SemiBin2(multi)	sample1	71	60	150	10
c150_10Gb	SemiBin2(multi)	sample2	72	62	150	10
c150_10Gb	SemiBin2(multi)	sample3	67	59	150	10
c150_10Gb	SemiBin2(multi)	sample4	71	59	150	10
c150_10Gb	SemiBin2(multi)	sample5	46	40	150	10
c150_10Gb	SemiBin2(multi)	sample6	74	63	150	10
c150_10Gb	SemiBin2(multi)	sample7	71	53	150	10
c150_10Gb	SemiBin2(multi)	sample8	54	45	150	10
c150_10Gb	SemiBin2(multi)	sample9	76	67	150	10
c150_10Gb	vamb	sample0	22	14	150	10
c150_10Gb	vamb	sample1	28	21	150	10
c150_10Gb	vamb	sample2	35	23	150	10
c150_10Gb	vamb	sample3	31	21	150	10
c150_10Gb	vamb	sample4	36	23	150	10
c150_10Gb	vamb	sample5	19	15	150	10
c150_10Gb	vamb	sample6	32	20	150	10
c150_10Gb	vamb	sample7	44	32	150	10
c150_10Gb	vamb	sample8	24	18	150	10
c150_10Gb	vamb	sample9	38	37	150	10
c150_10Gb	vamb(multi)	sample0	57	49	150	10
c150_10Gb	vamb(multi)	sample1	73	62	150	10
c150_10Gb	vamb(multi)	sample2	73	64	150	10
c150_10Gb	vamb(multi)	sample3	70	62	150	10
c150_10Gb	vamb(multi)	sample4	71	60	150	10
c150_10Gb	vamb(multi)	sample5	49	41	150	10
c150_10Gb	vamb(multi)	sample6	78	67	150	10
c150_10Gb	vamb(multi)	sample7	72	58	150	10
c150_10Gb	vamb(multi)	sample8	56	45	150	10
c150_10Gb	vamb(multi)	sample9	76	64	150	10
c150_2.4Gb	binny	sample0	31	16	150	2.4
c150_2.4Gb	binny	sample1	23	15	150	2.4
c150_2.4Gb	binny	sample2	31	25	150	2.4
c150_2.4Gb	binny	sample3	13	13	150	2.4
c150_2.4Gb	binny	sample4	24	14	150	2.4
c150_2.4Gb	binny	sample5	31	21	150	2.4
c150_2.4Gb	binny	sample6	25	18	150	2.4
c150_2.4Gb	binny	sample7	25	13	150	2.4
c150_2.4Gb	binny	sample8	27	20	150	2.4
c150_2.4Gb	binny	sample9	28	19	150	2.4
c150_2.4Gb	COMEBin	sample0	36	20	150	2.4
c150_2.4Gb	COMEBin	sample1	32	17	150	2.4
c150_2.4Gb	COMEBin	sample2	34	26	150	2.4
c150_2.4Gb	COMEBin	sample3	17	11	150	2.4
c150_2.4Gb	COMEBin	sample4	29	15	150	2.4
c150_2.4Gb	COMEBin	sample5	38	20	150	2.4
c150_2.4Gb	COMEBin	sample6	27	20	150	2.4
c150_2.4Gb	COMEBin	sample7	33	17	150	2.4
c150_2.4Gb	COMEBin	sample8	32	24	150	2.4
c150_2.4Gb	COMEBin	sample9	31	23	150	2.4
c150_2.4Gb	CONCOCT	sample0	32	21	150	2.4
c150_2.4Gb	CONCOCT	sample1	27	18	150	2.4
c150_2.4Gb	CONCOCT	sample2	37	25	150	2.4
c150_2.4Gb	CONCOCT	sample3	16	12	150	2.4
c150_2.4Gb	CONCOCT	sample4	29	17	150	2.4
c150_2.4Gb	CONCOCT	sample5	33	18	150	2.4
c150_2.4Gb	CONCOCT	sample6	23	17	150	2.4
c150_2.4Gb	CONCOCT	sample7	31	17	150	2.4
c150_2.4Gb	CONCOCT	sample8	29	24	150	2.4
c150_2.4Gb	CONCOCT	sample9	30	22	150	2.4
c150_2.4Gb	MaxBin2	sample0	15	10	150	2.4
c150_2.4Gb	MaxBin2	sample1	17	13	150	2.4
c150_2.4Gb	MaxBin2	sample2	19	17	150	2.4
c150_2.4Gb	MaxBin2	sample3	7	6	150	2.4
c150_2.4Gb	MaxBin2	sample4	14	11	150	2.4
c150_2.4Gb	MaxBin2	sample5	19	15	150	2.4
c150_2.4Gb	MaxBin2	sample6	11	10	150	2.4
c150_2.4Gb	MaxBin2	sample7	11	7	150	2.4
c150_2.4Gb	MaxBin2	sample8	15	12	150	2.4
c150_2.4Gb	MaxBin2	sample9	9	5	150	2.4
c150_2.4Gb	MetaBAT2	sample0	28	17	150	2.4
c150_2.4Gb	MetaBAT2	sample1	25	17	150	2.4
c150_2.4Gb	MetaBAT2	sample2	27	18	150	2.4
c150_2.4Gb	MetaBAT2	sample3	13	12	150	2.4
c150_2.4Gb	MetaBAT2	sample4	22	15	150	2.4
c150_2.4Gb	MetaBAT2	sample5	24	19	150	2.4
c150_2.4Gb	MetaBAT2	sample6	23	17	150	2.4
c150_2.4Gb	MetaBAT2	sample7	21	11	150	2.4
c150_2.4Gb	MetaBAT2	sample8	28	20	150	2.4
c150_2.4Gb	MetaBAT2	sample9	27	18	150	2.4
c150_2.4Gb	MetaBinner	sample0	26	17	150	2.4
c150_2.4Gb	MetaBinner	sample1	21	13	150	2.4
c150_2.4Gb	MetaBinner	sample2	29	20	150	2.4
c150_2.4Gb	MetaBinner	sample3	13	11	150	2.4
c150_2.4Gb	MetaBinner	sample4	19	14	150	2.4
c150_2.4Gb	MetaBinner	sample5	29	18	150	2.4
c150_2.4Gb	MetaBinner	sample6	21	16	150	2.4
c150_2.4Gb	MetaBinner	sample7	21	13	150	2.4
c150_2.4Gb	MetaBinner	sample8	28	20	150	2.4
c150_2.4Gb	MetaBinner	sample9	22	17	150	2.4
c150_2.4Gb	MetaDecoder	sample0	27	17	150	2.4
c150_2.4Gb	MetaDecoder	sample1	23	18	150	2.4
c150_2.4Gb	MetaDecoder	sample2	29	22	150	2.4
c150_2.4Gb	MetaDecoder	sample3	13	12	150	2.4
c150_2.4Gb	MetaDecoder	sample4	21	14	150	2.4
c150_2.4Gb	MetaDecoder	sample5	21	15	150	2.4
c150_2.4Gb	MetaDecoder	sample6	23	18	150	2.4
c150_2.4Gb	MetaDecoder	sample7	18	10	150	2.4
c150_2.4Gb	MetaDecoder	sample8	28	21	150	2.4
c150_2.4Gb	MetaDecoder	sample9	25	18	150	2.4
c150_2.4Gb	SemiBin2	sample0	31	17	150	2.4
c150_2.4Gb	SemiBin2	sample1	26	17	150	2.4
c150_2.4Gb	SemiBin2	sample2	32	24	150	2.4
c150_2.4Gb	SemiBin2	sample3	13	12	150	2.4
c150_2.4Gb	SemiBin2	sample4	27	16	150	2.4
c150_2.4Gb	SemiBin2	sample5	29	21	150	2.4
c150_2.4Gb	SemiBin2	sample6	23	18	150	2.4
c150_2.4Gb	SemiBin2	sample7	29	14	150	2.4
c150_2.4Gb	SemiBin2	sample8	28	21	150	2.4
c150_2.4Gb	SemiBin2	sample9	27	18	150	2.4
c150_2.4Gb	SemiBin2(multi)	sample0	33	18	150	2.4
c150_2.4Gb	SemiBin2(multi)	sample1	25	18	150	2.4
c150_2.4Gb	SemiBin2(multi)	sample2	33	24	150	2.4
c150_2.4Gb	SemiBin2(multi)	sample3	13	12	150	2.4
c150_2.4Gb	SemiBin2(multi)	sample4	27	16	150	2.4
c150_2.4Gb	SemiBin2(multi)	sample5	29	21	150	2.4
c150_2.4Gb	SemiBin2(multi)	sample6	23	17	150	2.4
c150_2.4Gb	SemiBin2(multi)	sample7	29	14	150	2.4
c150_2.4Gb	SemiBin2(multi)	sample8	29	22	150	2.4
c150_2.4Gb	SemiBin2(multi)	sample9	27	19	150	2.4
c150_2.4Gb	vamb	sample0	9	8	150	2.4
c150_2.4Gb	vamb	sample1	8	4	150	2.4
c150_2.4Gb	vamb	sample2	10	10	150	2.4
c150_2.4Gb	vamb	sample3	8	6	150	2.4
c150_2.4Gb	vamb	sample4	10	9	150	2.4
c150_2.4Gb	vamb	sample5	8	5	150	2.4
c150_2.4Gb	vamb	sample6	11	9	150	2.4
c150_2.4Gb	vamb	sample7	12	3	150	2.4
c150_2.4Gb	vamb	sample8	12	8	150	2.4
c150_2.4Gb	vamb	sample9	12	8	150	2.4
c150_2.4Gb	vamb(multi)	sample0	31	19	150	2.4
c150_2.4Gb	vamb(multi)	sample1	24	22	150	2.4
c150_2.4Gb	vamb(multi)	sample2	30	24	150	2.4
c150_2.4Gb	vamb(multi)	sample3	13	12	150	2.4
c150_2.4Gb	vamb(multi)	sample4	24	16	150	2.4
c150_2.4Gb	vamb(multi)	sample5	29	22	150	2.4
c150_2.4Gb	vamb(multi)	sample6	24	19	150	2.4
c150_2.4Gb	vamb(multi)	sample7	26	19	150	2.4
c150_2.4Gb	vamb(multi)	sample8	28	21	150	2.4
c150_2.4Gb	vamb(multi)	sample9	30	20	150	2.4
c150_5Gb	binny	sample0	51	35	150	5
c150_5Gb	binny	sample1	39	23	150	5
c150_5Gb	binny	sample2	35	24	150	5
c150_5Gb	binny	sample3	47	35	150	5
c150_5Gb	binny	sample4	57	42	150	5
c150_5Gb	binny	sample5	31	19	150	5
c150_5Gb	binny	sample6	21	12	150	5
c150_5Gb	binny	sample7	40	28	150	5
c150_5Gb	binny	sample8	38	27	150	5
c150_5Gb	binny	sample9	33	25	150	5
c150_5Gb	COMEBin	sample0	66	42	150	5
c150_5Gb	COMEBin	sample1	47	31	150	5
c150_5Gb	COMEBin	sample2	45	31	150	5
c150_5Gb	COMEBin	sample3	62	42	150	5
c150_5Gb	COMEBin	sample4	61	48	150	5
c150_5Gb	COMEBin	sample5	33	24	150	5
c150_5Gb	COMEBin	sample6	24	14	150	5
c150_5Gb	COMEBin	sample7	46	30	150	5
c150_5Gb	COMEBin	sample8	44	31	150	5
c150_5Gb	COMEBin	sample9	47	27	150	5
c150_5Gb	CONCOCT	sample0	54	36	150	5
c150_5Gb	CONCOCT	sample1	39	26	150	5
c150_5Gb	CONCOCT	sample2	42	30	150	5
c150_5Gb	CONCOCT	sample3	49	38	150	5
c150_5Gb	CONCOCT	sample4	50	37	150	5
c150_5Gb	CONCOCT	sample5	27	19	150	5
c150_5Gb	CONCOCT	sample6	22	16	150	5
c150_5Gb	CONCOCT	sample7	44	32	150	5
c150_5Gb	CONCOCT	sample8	39	29	150	5
c150_5Gb	CONCOCT	sample9	40	28	150	5
c150_5Gb	MaxBin2	sample0	24	19	150	5
c150_5Gb	MaxBin2	sample1	18	14	150	5
c150_5Gb	MaxBin2	sample2	22	19	150	5
c150_5Gb	MaxBin2	sample3	23	20	150	5
c150_5Gb	MaxBin2	sample4	33	30	150	5
c150_5Gb	MaxBin2	sample5	12	11	150	5
c150_5Gb	MaxBin2	sample6	11	9	150	5
c150_5Gb	MaxBin2	sample7	17	17	150	5
c150_5Gb	MaxBin2	sample8	23	21	150	5
c150_5Gb	MaxBin2	sample9	17	15	150	5
c150_5Gb	MetaBAT2	sample0	45	31	150	5
c150_5Gb	MetaBAT2	sample1	36	23	150	5
c150_5Gb	MetaBAT2	sample2	37	29	150	5
c150_5Gb	MetaBAT2	sample3	44	36	150	5
c150_5Gb	MetaBAT2	sample4	53	41	150	5
c150_5Gb	MetaBAT2	sample5	26	15	150	5
c150_5Gb	MetaBAT2	sample6	20	13	150	5
c150_5Gb	MetaBAT2	sample7	34	29	150	5
c150_5Gb	MetaBAT2	sample8	38	26	150	5
c150_5Gb	MetaBAT2	sample9	34	27	150	5
c150_5Gb	MetaBinner	sample0	38	26	150	5
c150_5Gb	MetaBinner	sample1	30	17	150	5
c150_5Gb	MetaBinner	sample2	35	24	150	5
c150_5Gb	MetaBinner	sample3	45	35	150	5
c150_5Gb	MetaBinner	sample4	52	41	150	5
c150_5Gb	MetaBinner	sample5	24	15	150	5
c150_5Gb	MetaBinner	sample6	20	13	150	5
c150_5Gb	MetaBinner	sample7	35	28	150	5
c150_5Gb	MetaBinner	sample8	36	28	150	5
c150_5Gb	MetaBinner	sample9	32	25	150	5
c150_5Gb	MetaDecoder	sample0	45	29	150	5
c150_5Gb	MetaDecoder	sample1	36	24	150	5
c150_5Gb	MetaDecoder	sample2	36	26	150	5
c150_5Gb	MetaDecoder	sample3	36	30	150	5
c150_5Gb	MetaDecoder	sample4	57	46	150	5
c150_5Gb	MetaDecoder	sample5	27	20	150	5
c150_5Gb	MetaDecoder	sample6	17	13	150	5
c150_5Gb	MetaDecoder	sample7	34	27	150	5
c150_5Gb	MetaDecoder	sample8	37	28	150	5
c150_5Gb	MetaDecoder	sample9	32	24	150	5
c150_5Gb	SemiBin2	sample0	57	37	150	5
c150_5Gb	SemiBin2	sample1	45	24	150	5
c150_5Gb	SemiBin2	sample2	38	30	150	5
c150_5Gb	SemiBin2	sample3	52	39	150	5
c150_5Gb	SemiBin2	sample4	58	47	150	5
c150_5Gb	SemiBin2	sample5	29	20	150	5
c150_5Gb	SemiBin2	sample6	22	16	150	5
c150_5Gb	SemiBin2	sample7	35	27	150	5
c150_5Gb	SemiBin2	sample8	38	29	150	5
c150_5Gb	SemiBin2	sample9	38	28	150	5
c150_5Gb	SemiBin2(multi)	sample0	57	41	150	5
c150_5Gb	SemiBin2(multi)	sample1	46	26	150	5
c150_5Gb	SemiBin2(multi)	sample2	39	30	150	5
c150_5Gb	SemiBin2(multi)	sample3	52	38	150	5
c150_5Gb	SemiBin2(multi)	sample4	58	46	150	5
c150_5Gb	SemiBin2(multi)	sample5	28	19	150	5
c150_5Gb	SemiBin2(multi)	sample6	22	16	150	5
c150_5Gb	SemiBin2(multi)	sample7	36	29	150	5
c150_5Gb	SemiBin2(multi)	sample8	37	28	150	5
c150_5Gb	SemiBin2(multi)	sample9	40	28	150	5
c150_5Gb	vamb	sample0	24	15	150	5
c150_5Gb	vamb	sample1	26	16	150	5
c150_5Gb	vamb	sample2	17	13	150	5
c150_5Gb	vamb	sample3	14	12	150	5
c150_5Gb	vamb	sample4	29	25	150	5
c150_5Gb	vamb	sample5	19	9	150	5
c150_5Gb	vamb	sample6	9	6	150	5
c150_5Gb	vamb	sample7	23	18	150	5
c150_5Gb	vamb	sample8	14	11	150	5
c150_5Gb	vamb	sample9	22	17	150	5
c150_5Gb	vamb(multi)	sample0	59	45	150	5
c150_5Gb	vamb(multi)	sample1	43	29	150	5
c150_5Gb	vamb(multi)	sample2	38	34	150	5
c150_5Gb	vamb(multi)	sample3	54	40	150	5
c150_5Gb	vamb(multi)	sample4	60	47	150	5
c150_5Gb	vamb(multi)	sample5	28	21	150	5
c150_5Gb	vamb(multi)	sample6	26	17	150	5
c150_5Gb	vamb(multi)	sample7	37	30	150	5
c150_5Gb	vamb(multi)	sample8	41	28	150	5
c150_5Gb	vamb(multi)	sample9	36	29	150	5
c150_7.2Gb	binny	sample0	46	40	150	7.2
c150_7.2Gb	binny	sample1	39	30	150	7.2
c150_7.2Gb	binny	sample2	40	22	150	7.2
c150_7.2Gb	binny	sample3	42	31	150	7.2
c150_7.2Gb	binny	sample4	56	45	150	7.2
c150_7.2Gb	binny	sample5	57	46	150	7.2
c150_7.2Gb	binny	sample6	48	40	150	7.2
c150_7.2Gb	binny	sample7	60	42	150	7.2
c150_7.2Gb	binny	sample8	52	38	150	7.2
c150_7.2Gb	binny	sample9	40	29	150	7.2
c150_7.2Gb	COMEBin	sample0	59	44	150	7.2
c150_7.2Gb	COMEBin	sample1	54	37	150	7.2
c150_7.2Gb	COMEBin	sample2	56	36	150	7.2
c150_7.2Gb	COMEBin	sample3	52	39	150	7.2
c150_7.2Gb	COMEBin	sample4	69	54	150	7.2
c150_7.2Gb	COMEBin	sample5	64	50	150	7.2
c150_7.2Gb	COMEBin	sample6	56	45	150	7.2
c150_7.2Gb	COMEBin	sample7	72	55	150	7.2
c150_7.2Gb	COMEBin	sample8	66	49	150	7.2
c150_7.2Gb	COMEBin	sample9	53	34	150	7.2
c150_7.2Gb	CONCOCT	sample0	52	37	150	7.2
c150_7.2Gb	CONCOCT	sample1	50	38	150	7.2
c150_7.2Gb	CONCOCT	sample2	50	35	150	7.2
c150_7.2Gb	CONCOCT	sample3	48	37	150	7.2
c150_7.2Gb	CONCOCT	sample4	64	51	150	7.2
c150_7.2Gb	CONCOCT	sample5	55	44	150	7.2
c150_7.2Gb	CONCOCT	sample6	52	45	150	7.2
c150_7.2Gb	CONCOCT	sample7	67	51	150	7.2
c150_7.2Gb	CONCOCT	sample8	56	44	150	7.2
c150_7.2Gb	CONCOCT	sample9	45	32	150	7.2
c150_7.2Gb	MaxBin2	sample0	34	31	150	7.2
c150_7.2Gb	MaxBin2	sample1	29	24	150	7.2
c150_7.2Gb	MaxBin2	sample2	28	20	150	7.2
c150_7.2Gb	MaxBin2	sample3	27	23	150	7.2
c150_7.2Gb	MaxBin2	sample4	35	33	150	7.2
c150_7.2Gb	MaxBin2	sample5	33	29	150	7.2
c150_7.2Gb	MaxBin2	sample6	31	29	150	7.2
c150_7.2Gb	MaxBin2	sample7	39	33	150	7.2
c150_7.2Gb	MaxBin2	sample8	31	27	150	7.2
c150_7.2Gb	MaxBin2	sample9	23	19	150	7.2
c150_7.2Gb	MetaBAT2	sample0	45	37	150	7.2
c150_7.2Gb	MetaBAT2	sample1	43	35	150	7.2
c150_7.2Gb	MetaBAT2	sample2	42	30	150	7.2
c150_7.2Gb	MetaBAT2	sample3	38	32	150	7.2
c150_7.2Gb	MetaBAT2	sample4	54	44	150	7.2
c150_7.2Gb	MetaBAT2	sample5	52	44	150	7.2
c150_7.2Gb	MetaBAT2	sample6	48	43	150	7.2
c150_7.2Gb	MetaBAT2	sample7	61	42	150	7.2
c150_7.2Gb	MetaBAT2	sample8	52	42	150	7.2
c150_7.2Gb	MetaBAT2	sample9	36	27	150	7.2
c150_7.2Gb	MetaBinner	sample0	47	37	150	7.2
c150_7.2Gb	MetaBinner	sample1	44	29	150	7.2
c150_7.2Gb	MetaBinner	sample2	43	27	150	7.2
c150_7.2Gb	MetaBinner	sample3	38	30	150	7.2
c150_7.2Gb	MetaBinner	sample4	52	40	150	7.2
c150_7.2Gb	MetaBinner	sample5	51	42	150	7.2
c150_7.2Gb	MetaBinner	sample6	48	40	150	7.2
c150_7.2Gb	MetaBinner	sample7	57	40	150	7.2
c150_7.2Gb	MetaBinner	sample8	53	37	150	7.2
c150_7.2Gb	MetaBinner	sample9	39	34	150	7.2
c150_7.2Gb	MetaDecoder	sample0	46	36	150	7.2
c150_7.2Gb	MetaDecoder	sample1	39	30	150	7.2
c150_7.2Gb	MetaDecoder	sample2	36	23	150	7.2
c150_7.2Gb	MetaDecoder	sample3	38	33	150	7.2
c150_7.2Gb	MetaDecoder	sample4	49	36	150	7.2
c150_7.2Gb	MetaDecoder	sample5	58	46	150	7.2
c150_7.2Gb	MetaDecoder	sample6	44	38	150	7.2
c150_7.2Gb	MetaDecoder	sample7	55	39	150	7.2
c150_7.2Gb	MetaDecoder	sample8	52	44	150	7.2
c150_7.2Gb	MetaDecoder	sample9	40	31	150	7.2
c150_7.2Gb	SemiBin2	sample0	53	45	150	7.2
c150_7.2Gb	SemiBin2	sample1	44	36	150	7.2
c150_7.2Gb	SemiBin2	sample2	48	31	150	7.2
c150_7.2Gb	SemiBin2	sample3	44	36	150	7.2
c150_7.2Gb	SemiBin2	sample4	64	49	150	7.2
c150_7.2Gb	SemiBin2	sample5	62	50	150	7.2
c150_7.2Gb	SemiBin2	sample6	50	45	150	7.2
c150_7.2Gb	SemiBin2	sample7	69	51	150	7.2
c150_7.2Gb	SemiBin2	sample8	54	47	150	7.2
c150_7.2Gb	SemiBin2	sample9	46	36	150	7.2
c150_7.2Gb	SemiBin2(multi)	sample0	54	45	150	7.2
c150_7.2Gb	SemiBin2(multi)	sample1	45	36	150	7.2
c150_7.2Gb	SemiBin2(multi)	sample2	51	34	150	7.2
c150_7.2Gb	SemiBin2(multi)	sample3	47	37	150	7.2
c150_7.2Gb	SemiBin2(multi)	sample4	64	50	150	7.2
c150_7.2Gb	SemiBin2(multi)	sample5	62	50	150	7.2
c150_7.2Gb	SemiBin2(multi)	sample6	50	45	150	7.2
c150_7.2Gb	SemiBin2(multi)	sample7	71	53	150	7.2
c150_7.2Gb	SemiBin2(multi)	sample8	58	51	150	7.2
c150_7.2Gb	SemiBin2(multi)	sample9	48	37	150	7.2
c150_7.2Gb	vamb	sample0	22	19	150	7.2
c150_7.2Gb	vamb	sample1	22	18	150	7.2
c150_7.2Gb	vamb	sample2	23	15	150	7.2
c150_7.2Gb	vamb	sample3	21	14	150	7.2
c150_7.2Gb	vamb	sample4	25	19	150	7.2
c150_7.2Gb	vamb	sample5	22	13	150	7.2
c150_7.2Gb	vamb	sample6	19	16	150	7.2
c150_7.2Gb	vamb	sample7	17	8	150	7.2
c150_7.2Gb	vamb	sample8	23	16	150	7.2
c150_7.2Gb	vamb	sample9	22	16	150	7.2
c150_7.2Gb	vamb(multi)	sample0	55	46	150	7.2
c150_7.2Gb	vamb(multi)	sample1	47	38	150	7.2
c150_7.2Gb	vamb(multi)	sample2	55	38	150	7.2
c150_7.2Gb	vamb(multi)	sample3	49	39	150	7.2
c150_7.2Gb	vamb(multi)	sample4	66	54	150	7.2
c150_7.2Gb	vamb(multi)	sample5	65	55	150	7.2
c150_7.2Gb	vamb(multi)	sample6	53	47	150	7.2
c150_7.2Gb	vamb(multi)	sample7	75	57	150	7.2
c150_7.2Gb	vamb(multi)	sample8	63	50	150	7.2
c150_7.2Gb	vamb(multi)	sample9	50	40	150	7.2
c600_10Gb	binny	sample0	98	73	600	10
c600_10Gb	binny	sample1	94	75	600	10
c600_10Gb	binny	sample2	94	72	600	10
c600_10Gb	binny	sample3	56	37	600	10
c600_10Gb	binny	sample4	108	73	600	10
c600_10Gb	binny	sample5	105	76	600	10
c600_10Gb	binny	sample6	99	75	600	10
c600_10Gb	binny	sample7	111	86	600	10
c600_10Gb	binny	sample8	96	67	600	10
c600_10Gb	binny	sample9	91	62	600	10
c600_10Gb	COMEBin	sample0	123	85	600	10
c600_10Gb	COMEBin	sample1	121	77	600	10
c600_10Gb	COMEBin	sample2	133	77	600	10
c600_10Gb	COMEBin	sample3	79	47	600	10
c600_10Gb	COMEBin	sample4	143	86	600	10
c600_10Gb	COMEBin	sample5	132	88	600	10
c600_10Gb	COMEBin	sample6	131	87	600	10
c600_10Gb	COMEBin	sample7	145	93	600	10
c600_10Gb	COMEBin	sample8	106	79	600	10
c600_10Gb	COMEBin	sample9	118	79	600	10
c600_10Gb	CONCOCT	sample0	71	42	600	10
c600_10Gb	CONCOCT	sample1	71	45	600	10
c600_10Gb	CONCOCT	sample2	86	54	600	10
c600_10Gb	CONCOCT	sample3	62	34	600	10
c600_10Gb	CONCOCT	sample4	83	51	600	10
c600_10Gb	CONCOCT	sample5	79	53	600	10
c600_10Gb	CONCOCT	sample6	79	51	600	10
c600_10Gb	CONCOCT	sample7	73	46	600	10
c600_10Gb	CONCOCT	sample8	75	52	600	10
c600_10Gb	CONCOCT	sample9	83	47	600	10
c600_10Gb	MaxBin2	sample0	46	40	600	10
c600_10Gb	MaxBin2	sample1	44	39	600	10
c600_10Gb	MaxBin2	sample2	48	44	600	10
c600_10Gb	MaxBin2	sample3	30	27	600	10
c600_10Gb	MaxBin2	sample4	52	45	600	10
c600_10Gb	MaxBin2	sample5	50	43	600	10
c600_10Gb	MaxBin2	sample6	45	37	600	10
c600_10Gb	MaxBin2	sample7	46	35	600	10
c600_10Gb	MaxBin2	sample8	48	40	600	10
c600_10Gb	MaxBin2	sample9	52	42	600	10
c600_10Gb	MetaBAT2	sample0	87	63	600	10
c600_10Gb	MetaBAT2	sample1	88	68	600	10
c600_10Gb	MetaBAT2	sample2	84	67	600	10
c600_10Gb	MetaBAT2	sample3	54	41	600	10
c600_10Gb	MetaBAT2	sample4	97	73	600	10
c600_10Gb	MetaBAT2	sample5	94	70	600	10
c600_10Gb	MetaBAT2	sample6	98	70	600	10
c600_10Gb	MetaBAT2	sample7	105	76	600	10
c600_10Gb	MetaBAT2	sample8	88	65	600	10
c600_10Gb	MetaBAT2	sample9	87	67	600	10
c600_10Gb	MetaBinner	sample0	85	61	600	10
c600_10Gb	MetaBinner	sample1	76	54	600	10
c600_10Gb	MetaBinner	sample2	86	62	600	10
c600_10Gb	MetaBinner	sample3	49	34	600	10
c600_10Gb	MetaBinner	sample4	95	67	600	10
c600_10Gb	MetaBinner	sample5	95	67	600	10
c600_10Gb	MetaBinner	sample6	94	61	600	10
c600_10Gb	MetaBinner	sample7	102	67	600	10
c600_10Gb	MetaBinner	sample8	76	56	600	10
c600_10Gb	MetaBinner	sample9	82	59	600	10
c600_10Gb	MetaDecoder	sample0	86	59	600	10
c600_10Gb	MetaDecoder	sample1	93	66	600	10
c600_10Gb	MetaDecoder	sample2	84	58	600	10
c600_10Gb	MetaDecoder	sample3	52	38	600	10
c600_10Gb	MetaDecoder	sample4	100	71	600	10
c600_10Gb	MetaDecoder	sample5	96	70	600	10
c600_10Gb	MetaDecoder	sample6	101	75	600	10
c600_10Gb	MetaDecoder	sample7	110	76	600	10
c600_10Gb	MetaDecoder	sample8	89	68	600	10
c600_10Gb	MetaDecoder	sample9	91	64	600	10
c600_10Gb	SemiBin2	sample0	114	76	600	10
c600_10Gb	SemiBin2	sample1	103	80	600	10
c600_10Gb	SemiBin2	sample2	108	79	600	10
c600_10Gb	SemiBin2	sample3	69	40	600	10
c600_10Gb	SemiBin2	sample4	118	82	600	10
c600_10Gb	SemiBin2	sample5	119	84	600	10
c600_10Gb	SemiBin2	sample6	111	86	600	10
c600_10Gb	SemiBin2	sample7	133	93	600	10
c600_10Gb	SemiBin2	sample8	105	74	600	10
c600_10Gb	SemiBin2	sample9	105	73	600	10
c600_10Gb	SemiBin2(multi)	sample0	113	83	600	10
c600_10Gb	SemiBin2(multi)	sample1	105	78	600	10
c600_10Gb	SemiBin2(multi)	sample2	106	83	600	10
c600_10Gb	SemiBin2(multi)	sample3	74	48	600	10
c600_10Gb	SemiBin2(multi)	sample4	124	86	600	10
c600_10Gb	SemiBin2(multi)	sample5	123	91	600	10
c600_10Gb	SemiBin2(multi)	sample6	121	95	600	10
c600_10Gb	SemiBin2(multi)	sample7	136	99	600	10
c600_10Gb	SemiBin2(multi)	sample8	105	76	600	10
c600_10Gb	SemiBin2(multi)	sample9	106	75	600	10
c600_10Gb	vamb	sample0	41	22	600	10
c600_10Gb	vamb	sample1	54	37	600	10
c600_10Gb	vamb	sample2	35	24	600	10
c600_10Gb	vamb	sample3	33	19	600	10
c600_10Gb	vamb	sample4	31	15	600	10
c600_10Gb	vamb	sample5	49	28	600	10
c600_10Gb	vamb	sample6	53	33	600	10
c600_10Gb	vamb	sample7	43	27	600	10
c600_10Gb	vamb	sample8	45	24	600	10
c600_10Gb	vamb	sample9	49	30	600	10
c600_10Gb	vamb(multi)	sample0	121	89	600	10
c600_10Gb	vamb(multi)	sample1	106	78	600	10
c600_10Gb	vamb(multi)	sample2	115	85	600	10
c600_10Gb	vamb(multi)	sample3	77	49	600	10
c600_10Gb	vamb(multi)	sample4	133	97	600	10
c600_10Gb	vamb(multi)	sample5	121	91	600	10
c600_10Gb	vamb(multi)	sample6	122	93	600	10
c600_10Gb	vamb(multi)	sample7	141	101	600	10
c600_10Gb	vamb(multi)	sample8	115	89	600	10
c600_10Gb	vamb(multi)	sample9	104	75	600	10
c600_2.4Gb	binny	sample0	34	22	600	2.4
c600_2.4Gb	binny	sample1	28	20	600	2.4
c600_2.4Gb	binny	sample2	44	33	600	2.4
c600_2.4Gb	binny	sample3	32	18	600	2.4
c600_2.4Gb	binny	sample4	37	19	600	2.4
c600_2.4Gb	binny	sample5	32	18	600	2.4
c600_2.4Gb	binny	sample6	44	28	600	2.4
c600_2.4Gb	binny	sample7	42	24	600	2.4
c600_2.4Gb	binny	sample8	36	23	600	2.4
c600_2.4Gb	binny	sample9	34	23	600	2.4
c600_2.4Gb	COMEBin	sample0	51	24	600	2.4
c600_2.4Gb	COMEBin	sample1	31	26	600	2.4
c600_2.4Gb	COMEBin	sample2	57	32	600	2.4
c600_2.4Gb	COMEBin	sample3	44	23	600	2.4
c600_2.4Gb	COMEBin	sample4	52	28	600	2.4
c600_2.4Gb	COMEBin	sample5	53	24	600	2.4
c600_2.4Gb	COMEBin	sample6	60	36	600	2.4
c600_2.4Gb	COMEBin	sample7	53	34	600	2.4
c600_2.4Gb	COMEBin	sample8	52	25	600	2.4
c600_2.4Gb	COMEBin	sample9	45	29	600	2.4
c600_2.4Gb	CONCOCT	sample0	42	23	600	2.4
c600_2.4Gb	CONCOCT	sample1	29	22	600	2.4
c600_2.4Gb	CONCOCT	sample2	42	28	600	2.4
c600_2.4Gb	CONCOCT	sample3	32	15	600	2.4
c600_2.4Gb	CONCOCT	sample4	35	18	600	2.4
c600_2.4Gb	CONCOCT	sample5	39	18	600	2.4
c600_2.4Gb	CONCOCT	sample6	43	25	600	2.4
c600_2.4Gb	CONCOCT	sample7	40	26	600	2.4
c600_2.4Gb	CONCOCT	sample8	35	22	600	2.4
c600_2.4Gb	CONCOCT	sample9	40	29	600	2.4
c600_2.4Gb	MaxBin2	sample0	15	12	600	2.4
c600_2.4Gb	MaxBin2	sample1	12	11	600	2.4
c600_2.4Gb	MaxBin2	sample2	14	13	600	2.4
c600_2.4Gb	MaxBin2	sample3	7	6	600	2.4
c600_2.4Gb	MaxBin2	sample4	9	7	600	2.4
c600_2.4Gb	MaxBin2	sample5	8	6	600	2.4
c600_2.4Gb	MaxBin2	sample6	12	8	600	2.4
c600_2.4Gb	MaxBin2	sample7	19	15	600	2.4
c600_2.4Gb	MaxBin2	sample8	9	8	600	2.4
c600_2.4Gb	MaxBin2	sample9	11	8	600	2.4
c600_2.4Gb	MetaBAT2	sample0	31	21	600	2.4
c600_2.4Gb	MetaBAT2	sample1	25	16	600	2.4
c600_2.4Gb	MetaBAT2	sample2	37	26	600	2.4
c600_2.4Gb	MetaBAT2	sample3	29	19	600	2.4
c600_2.4Gb	MetaBAT2	sample4	28	15	600	2.4
c600_2.4Gb	MetaBAT2	sample5	30	17	600	2.4
c600_2.4Gb	MetaBAT2	sample6	31	22	600	2.4
c600_2.4Gb	MetaBAT2	sample7	39	29	600	2.4
c600_2.4Gb	MetaBAT2	sample8	30	21	600	2.4
c600_2.4Gb	MetaBAT2	sample9	34	23	600	2.4
c600_2.4Gb	MetaBinner	sample0	30	18	600	2.4
c600_2.4Gb	MetaBinner	sample1	22	15	600	2.4
c600_2.4Gb	MetaBinner	sample2	34	23	600	2.4
c600_2.4Gb	MetaBinner	sample3	21	11	600	2.4
c600_2.4Gb	MetaBinner	sample4	25	12	600	2.4
c600_2.4Gb	MetaBinner	sample5	26	13	600	2.4
c600_2.4Gb	MetaBinner	sample6	38	25	600	2.4
c600_2.4Gb	MetaBinner	sample7	37	24	600	2.4
c600_2.4Gb	MetaBinner	sample8	28	19	600	2.4
c600_2.4Gb	MetaBinner	sample9	23	19	600	2.4
c600_2.4Gb	MetaDecoder	sample0	30	22	600	2.4
c600_2.4Gb	MetaDecoder	sample1	27	17	600	2.4
c600_2.4Gb	MetaDecoder	sample2	39	24	600	2.4
c600_2.4Gb	MetaDecoder	sample3	32	21	600	2.4
c600_2.4Gb	MetaDecoder	sample4	30	16	600	2.4
c600_2.4Gb	MetaDecoder	sample5	31	20	600	2.4
c600_2.4Gb	MetaDecoder	sample6	41	29	600	2.4
c600_2.4Gb	MetaDecoder	sample7	43	28	600	2.4
c600_2.4Gb	MetaDecoder	sample8	37	26	600	2.4
c600_2.4Gb	MetaDecoder	sample9	31	19	600	2.4
c600_2.4Gb	SemiBin2	sample0	34	21	600	2.4
c600_2.4Gb	SemiBin2	sample1	28	19	600	2.4
c600_2.4Gb	SemiBin2	sample2	44	27	600	2.4
c600_2.4Gb	SemiBin2	sample3	33	21	600	2.4
c600_2.4Gb	SemiBin2	sample4	33	17	600	2.4
c600_2.4Gb	SemiBin2	sample5	39	21	600	2.4
c600_2.4Gb	SemiBin2	sample6	47	33	600	2.4
c600_2.4Gb	SemiBin2	sample7	43	28	600	2.4
c600_2.4Gb	SemiBin2	sample8	41	26	600	2.4
c600_2.4Gb	SemiBin2	sample9	37	23	600	2.4
c600_2.4Gb	SemiBin2(multi)	sample0	35	20	600	2.4
c600_2.4Gb	SemiBin2(multi)	sample1	29	21	600	2.4
c600_2.4Gb	SemiBin2(multi)	sample2	43	28	600	2.4
c600_2.4Gb	SemiBin2(multi)	sample3	33	22	600	2.4
c600_2.4Gb	SemiBin2(multi)	sample4	33	20	600	2.4
c600_2.4Gb	SemiBin2(multi)	sample5	39	22	600	2.4
c600_2.4Gb	SemiBin2(multi)	sample6	48	33	600	2.4
c600_2.4Gb	SemiBin2(multi)	sample7	44	29	600	2.4
c600_2.4Gb	SemiBin2(multi)	sample8	39	27	600	2.4
c600_2.4Gb	SemiBin2(multi)	sample9	38	26	600	2.4
c600_2.4Gb	vamb	sample0	15	9	600	2.4
c600_2.4Gb	vamb	sample1	13	9	600	2.4
c600_2.4Gb	vamb	sample2	25	14	600	2.4
c600_2.4Gb	vamb	sample3	19	13	600	2.4
c600_2.4Gb	vamb	sample4	16	8	600	2.4
c600_2.4Gb	vamb	sample5	13	6	600	2.4
c600_2.4Gb	vamb	sample6	25	16	600	2.4
c600_2.4Gb	vamb	sample7	22	14	600	2.4
c600_2.4Gb	vamb	sample8	15	11	600	2.4
c600_2.4Gb	vamb	sample9	22	15	600	2.4
c600_2.4Gb	vamb(multi)	sample0	38	26	600	2.4
c600_2.4Gb	vamb(multi)	sample1	28	22	600	2.4
c600_2.4Gb	vamb(multi)	sample2	44	32	600	2.4
c600_2.4Gb	vamb(multi)	sample3	32	22	600	2.4
c600_2.4Gb	vamb(multi)	sample4	38	22	600	2.4
c600_2.4Gb	vamb(multi)	sample5	38	23	600	2.4
c600_2.4Gb	vamb(multi)	sample6	43	33	600	2.4
c600_2.4Gb	vamb(multi)	sample7	46	34	600	2.4
c600_2.4Gb	vamb(multi)	sample8	41	30	600	2.4
c600_2.4Gb	vamb(multi)	sample9	37	28	600	2.4
c600_5Gb	binny	sample0	44	29	600	5
c600_5Gb	binny	sample1	44	32	600	5
c600_5Gb	binny	sample2	58	41	600	5
c600_5Gb	binny	sample3	60	44	600	5
c600_5Gb	binny	sample4	54	35	600	5
c600_5Gb	binny	sample5	31	19	600	5
c600_5Gb	binny	sample6	35	26	600	5
c600_5Gb	binny	sample7	63	41	600	5
c600_5Gb	binny	sample8	62	41	600	5
c600_5Gb	binny	sample9	30	17	600	5
c600_5Gb	COMEBin	sample0	70	37	600	5
c600_5Gb	COMEBin	sample1	65	34	600	5
c600_5Gb	COMEBin	sample2	72	53	600	5
c600_5Gb	COMEBin	sample3	72	49	600	5
c600_5Gb	COMEBin	sample4	75	45	600	5
c600_5Gb	COMEBin	sample5	51	25	600	5
c600_5Gb	COMEBin	sample6	56	33	600	5
c600_5Gb	COMEBin	sample7	78	48	600	5
c600_5Gb	COMEBin	sample8	76	46	600	5
c600_5Gb	COMEBin	sample9	40	21	600	5
c600_5Gb	CONCOCT	sample0	44	18	600	5
c600_5Gb	CONCOCT	sample1	48	29	600	5
c600_5Gb	CONCOCT	sample2	53	32	600	5
c600_5Gb	CONCOCT	sample3	55	41	600	5
c600_5Gb	CONCOCT	sample4	48	31	600	5
c600_5Gb	CONCOCT	sample5	48	29	600	5
c600_5Gb	CONCOCT	sample6	41	21	600	5
c600_5Gb	CONCOCT	sample7	54	30	600	5
c600_5Gb	CONCOCT	sample8	51	31	600	5
c600_5Gb	CONCOCT	sample9	31	14	600	5
c600_5Gb	MaxBin2	sample0	16	13	600	5
c600_5Gb	MaxBin2	sample1	27	23	600	5
c600_5Gb	MaxBin2	sample2	20	15	600	5
c600_5Gb	MaxBin2	sample3	32	28	600	5
c600_5Gb	MaxBin2	sample4	25	22	600	5
c600_5Gb	MaxBin2	sample5	19	17	600	5
c600_5Gb	MaxBin2	sample6	19	18	600	5
c600_5Gb	MaxBin2	sample7	26	21	600	5
c600_5Gb	MaxBin2	sample8	23	17	600	5
c600_5Gb	MaxBin2	sample9	14	10	600	5
c600_5Gb	MetaBAT2	sample0	47	28	600	5
c600_5Gb	MetaBAT2	sample1	42	34	600	5
c600_5Gb	MetaBAT2	sample2	47	35	600	5
c600_5Gb	MetaBAT2	sample3	60	48	600	5
c600_5Gb	MetaBAT2	sample4	48	39	600	5
c600_5Gb	MetaBAT2	sample5	35	25	600	5
c600_5Gb	MetaBAT2	sample6	32	27	600	5
c600_5Gb	MetaBAT2	sample7	57	40	600	5
c600_5Gb	MetaBAT2	sample8	55	40	600	5
c600_5Gb	MetaBAT2	sample9	30	17	600	5
c600_5Gb	MetaBinner	sample0	38	22	600	5
c600_5Gb	MetaBinner	sample1	42	28	600	5
c600_5Gb	MetaBinner	sample2	48	32	600	5
c600_5Gb	MetaBinner	sample3	54	40	600	5
c600_5Gb	MetaBinner	sample4	46	32	600	5
c600_5Gb	MetaBinner	sample5	34	23	600	5
c600_5Gb	MetaBinner	sample6	32	27	600	5
c600_5Gb	MetaBinner	sample7	57	37	600	5
c600_5Gb	MetaBinner	sample8	53	34	600	5
c600_5Gb	MetaBinner	sample9	25	16	600	5
c600_5Gb	MetaDecoder	sample0	49	33	600	5
c600_5Gb	MetaDecoder	sample1	48	35	600	5
c600_5Gb	MetaDecoder	sample2	57	42	600	5
c600_5Gb	MetaDecoder	sample3	60	46	600	5
c600_5Gb	MetaDecoder	sample4	49	31	600	5
c600_5Gb	MetaDecoder	sample5	35	26	600	5
c600_5Gb	MetaDecoder	sample6	32	28	600	5
c600_5Gb	MetaDecoder	sample7	63	43	600	5
c600_5Gb	MetaDecoder	sample8	56	37	600	5
c600_5Gb	MetaDecoder	sample9	31	17	600	5
c600_5Gb	SemiBin2	sample0	50	33	600	5
c600_5Gb	SemiBin2	sample1	49	36	600	5
c600_5Gb	SemiBin2	sample2	63	44	600	5
c600_5Gb	SemiBin2	sample3	73	55	600	5
c600_5Gb	SemiBin2	sample4	55	36	600	5
c600_5Gb	SemiBin2	sample5	41	30	600	5
c600_5Gb	SemiBin2	sample6	42	29	600	5
c600_5Gb	SemiBin2	sample7	66	46	600	5
c600_5Gb	SemiBin2	sample8	62	41	600	5
c600_5Gb	SemiBin2	sample9	31	18	600	5
c600_5Gb	SemiBin2(multi)	sample0	50	32	600	5
c600_5Gb	SemiBin2(multi)	sample1	51	35	600	5
c600_5Gb	SemiBin2(multi)	sample2	61	44	600	5
c600_5Gb	SemiBin2(multi)	sample3	74	54	600	5
c600_5Gb	SemiBin2(multi)	sample4	61	37	600	5
c600_5Gb	SemiBin2(multi)	sample5	43	31	600	5
c600_5Gb	SemiBin2(multi)	sample6	40	28	600	5
c600_5Gb	SemiBin2(multi)	sample7	65	46	600	5
c600_5Gb	SemiBin2(multi)	sample8	67	47	600	5
c600_5Gb	SemiBin2(multi)	sample9	34	18	600	5
c600_5Gb	vamb	sample0	26	19	600	5
c600_5Gb	vamb	sample1	19	10	600	5
c600_5Gb	vamb	sample2	21	17	600	5
c600_5Gb	vamb	sample3	28	17	600	5
c600_5Gb	vamb	sample4	21	15	600	5
c600_5Gb	vamb	sample5	10	5	600	5
c600_5Gb	vamb	sample6	14	11	600	5
c600_5Gb	vamb	sample7	31	19	600	5
c600_5Gb	vamb	sample8	25	18	600	5
c600_5Gb	vamb	sample9	13	6	600	5
c600_5Gb	vamb(multi)	sample0	55	34	600	5
c600_5Gb	vamb(multi)	sample1	52	39	600	5
c600_5Gb	vamb(multi)	sample2	65	45	600	5
c600_5Gb	vamb(multi)	sample3	81	60	600	5
c600_5Gb	vamb(multi)	sample4	65	40	600	5
c600_5Gb	vamb(multi)	sample5	42	28	600	5
c600_5Gb	vamb(multi)	sample6	38	24	600	5
c600_5Gb	vamb(multi)	sample7	67	47	600	5
c600_5Gb	vamb(multi)	sample8	65	45	600	5
c600_5Gb	vamb(multi)	sample9	35	23	600	5
c600_7.2Gb	binny	sample0	65	44	600	7.2
c600_7.2Gb	binny	sample1	76	50	600	7.2
c600_7.2Gb	binny	sample2	67	49	600	7.2
c600_7.2Gb	binny	sample3	83	60	600	7.2
c600_7.2Gb	binny	sample4	81	51	600	7.2
c600_7.2Gb	binny	sample5	74	53	600	7.2
c600_7.2Gb	binny	sample6	94	70	600	7.2
c600_7.2Gb	binny	sample7	66	50	600	7.2
c600_7.2Gb	binny	sample8	73	51	600	7.2
c600_7.2Gb	binny	sample9	82	56	600	7.2
c600_7.2Gb	COMEBin	sample0	79	56	600	7.2
c600_7.2Gb	COMEBin	sample1	105	67	600	7.2
c600_7.2Gb	COMEBin	sample2	93	57	600	7.2
c600_7.2Gb	COMEBin	sample3	109	66	600	7.2
c600_7.2Gb	COMEBin	sample4	104	67	600	7.2
c600_7.2Gb	COMEBin	sample5	98	54	600	7.2
c600_7.2Gb	COMEBin	sample6	130	82	600	7.2
c600_7.2Gb	COMEBin	sample7	81	57	600	7.2
c600_7.2Gb	COMEBin	sample8	109	54	600	7.2
c600_7.2Gb	COMEBin	sample9	100	75	600	7.2
c600_7.2Gb	CONCOCT	sample0	55	44	600	7.2
c600_7.2Gb	CONCOCT	sample1	61	40	600	7.2
c600_7.2Gb	CONCOCT	sample2	60	40	600	7.2
c600_7.2Gb	CONCOCT	sample3	67	37	600	7.2
c600_7.2Gb	CONCOCT	sample4	73	43	600	7.2
c600_7.2Gb	CONCOCT	sample5	57	35	600	7.2
c600_7.2Gb	CONCOCT	sample6	83	51	600	7.2
c600_7.2Gb	CONCOCT	sample7	54	39	600	7.2
c600_7.2Gb	CONCOCT	sample8	65	34	600	7.2
c600_7.2Gb	CONCOCT	sample9	73	55	600	7.2
c600_7.2Gb	MaxBin2	sample0	20	19	600	7.2
c600_7.2Gb	MaxBin2	sample1	32	25	600	7.2
c600_7.2Gb	MaxBin2	sample2	26	22	600	7.2
c600_7.2Gb	MaxBin2	sample3	44	35	600	7.2
c600_7.2Gb	MaxBin2	sample4	33	26	600	7.2
c600_7.2Gb	MaxBin2	sample5	32	27	600	7.2
c600_7.2Gb	MaxBin2	sample6	38	32	600	7.2
c600_7.2Gb	MaxBin2	sample7	26	22	600	7.2
c600_7.2Gb	MaxBin2	sample8	34	30	600	7.2
c600_7.2Gb	MaxBin2	sample9	39	34	600	7.2
c600_7.2Gb	MetaBAT2	sample0	53	35	600	7.2
c600_7.2Gb	MetaBAT2	sample1	67	47	600	7.2
c600_7.2Gb	MetaBAT2	sample2	64	48	600	7.2
c600_7.2Gb	MetaBAT2	sample3	64	51	600	7.2
c600_7.2Gb	MetaBAT2	sample4	76	49	600	7.2
c600_7.2Gb	MetaBAT2	sample5	61	50	600	7.2
c600_7.2Gb	MetaBAT2	sample6	80	64	600	7.2
c600_7.2Gb	MetaBAT2	sample7	59	48	600	7.2
c600_7.2Gb	MetaBAT2	sample8	69	43	600	7.2
c600_7.2Gb	MetaBAT2	sample9	74	56	600	7.2
c600_7.2Gb	MetaBinner	sample0	52	36	600	7.2
c600_7.2Gb	MetaBinner	sample1	71	46	600	7.2
c600_7.2Gb	MetaBinner	sample2	66	43	600	7.2
c600_7.2Gb	MetaBinner	sample3	75	49	600	7.2
c600_7.2Gb	MetaBinner	sample4	74	48	600	7.2
c600_7.2Gb	MetaBinner	sample5	72	54	600	7.2
c600_7.2Gb	MetaBinner	sample6	90	62	600	7.2
c600_7.2Gb	MetaBinner	sample7	56	41	600	7.2
c600_7.2Gb	MetaBinner	sample8	63	38	600	7.2
c600_7.2Gb	MetaBinner	sample9	70	50	600	7.2
c600_7.2Gb	MetaDecoder	sample0	61	40	600	7.2
c600_7.2Gb	MetaDecoder	sample1	78	50	600	7.2
c600_7.2Gb	MetaDecoder	sample2	69	51	600	7.2
c600_7.2Gb	MetaDecoder	sample3	81	60	600	7.2
c600_7.2Gb	MetaDecoder	sample4	74	49	600	7.2
c600_7.2Gb	MetaDecoder	sample5	76	59	600	7.2
c600_7.2Gb	MetaDecoder	sample6	95	64	600	7.2
c600_7.2Gb	MetaDecoder	sample7	67	50	600	7.2
c600_7.2Gb	MetaDecoder	sample8	71	51	600	7.2
c600_7.2Gb	MetaDecoder	sample9	71	51	600	7.2
c600_7.2Gb	SemiBin2	sample0	70	46	600	7.2
c600_7.2Gb	SemiBin2	sample1	92	62	600	7.2
c600_7.2Gb	SemiBin2	sample2	81	59	600	7.2
c600_7.2Gb	SemiBin2	sample3	88	61	600	7.2
c600_7.2Gb	SemiBin2	sample4	93	62	600	7.2
c600_7.2Gb	SemiBin2	sample5	80	64	600	7.2
c600_7.2Gb	SemiBin2	sample6	109	80	600	7.2
c600_7.2Gb	SemiBin2	sample7	73	55	600	7.2
c600_7.2Gb	SemiBin2	sample8	89	59	600	7.2
c600_7.2Gb	SemiBin2	sample9	93	66	600	7.2
c600_7.2Gb	SemiBin2(multi)	sample0	73	55	600	7.2
c600_7.2Gb	SemiBin2(multi)	sample1	92	61	600	7.2
c600_7.2Gb	SemiBin2(multi)	sample2	81	60	600	7.2
c600_7.2Gb	SemiBin2(multi)	sample3	90	67	600	7.2
c600_7.2Gb	SemiBin2(multi)	sample4	96	64	600	7.2
c600_7.2Gb	SemiBin2(multi)	sample5	84	61	600	7.2
c600_7.2Gb	SemiBin2(multi)	sample6	111	85	600	7.2
c600_7.2Gb	SemiBin2(multi)	sample7	74	57	600	7.2
c600_7.2Gb	SemiBin2(multi)	sample8	89	59	600	7.2
c600_7.2Gb	SemiBin2(multi)	sample9	97	74	600	7.2
c600_7.2Gb	vamb	sample0	37	21	600	7.2
c600_7.2Gb	vamb	sample1	40	27	600	7.2
c600_7.2Gb	vamb	sample2	27	18	600	7.2
c600_7.2Gb	vamb	sample3	30	24	600	7.2
c600_7.2Gb	vamb	sample4	37	16	600	7.2
c600_7.2Gb	vamb	sample5	33	24	600	7.2
c600_7.2Gb	vamb	sample6	34	24	600	7.2
c600_7.2Gb	vamb	sample7	35	26	600	7.2
c600_7.2Gb	vamb	sample8	27	16	600	7.2
c600_7.2Gb	vamb	sample9	48	31	600	7.2
c600_7.2Gb	vamb(multi)	sample0	69	53	600	7.2
c600_7.2Gb	vamb(multi)	sample1	98	74	600	7.2
c600_7.2Gb	vamb(multi)	sample2	84	67	600	7.2
c600_7.2Gb	vamb(multi)	sample3	100	67	600	7.2
c600_7.2Gb	vamb(multi)	sample4	105	69	600	7.2
c600_7.2Gb	vamb(multi)	sample5	96	70	600	7.2
c600_7.2Gb	vamb(multi)	sample6	122	87	600	7.2
c600_7.2Gb	vamb(multi)	sample7	83	66	600	7.2
c600_7.2Gb	vamb(multi)	sample8	89	60	600	7.2
c600_7.2Gb	vamb(multi)	sample9	104	78	600	7.2
c60_10Gb	binny	sample0	29	27	60	10
c60_10Gb	binny	sample1	39	30	60	10
c60_10Gb	binny	sample2	28	24	60	10
c60_10Gb	binny	sample3	41	30	60	10
c60_10Gb	binny	sample4	36	31	60	10
c60_10Gb	binny	sample5	26	20	60	10
c60_10Gb	binny	sample6	41	33	60	10
c60_10Gb	binny	sample7	38	27	60	10
c60_10Gb	binny	sample8	32	26	60	10
c60_10Gb	binny	sample9	34	30	60	10
c60_10Gb	COMEBin	sample0	38	30	60	10
c60_10Gb	COMEBin	sample1	41	32	60	10
c60_10Gb	COMEBin	sample2	34	28	60	10
c60_10Gb	COMEBin	sample3	44	38	60	10
c60_10Gb	COMEBin	sample4	36	34	60	10
c60_10Gb	COMEBin	sample5	28	23	60	10
c60_10Gb	COMEBin	sample6	43	39	60	10
c60_10Gb	COMEBin	sample7	44	37	60	10
c60_10Gb	COMEBin	sample8	37	31	60	10
c60_10Gb	COMEBin	sample9	37	33	60	10
c60_10Gb	CONCOCT	sample0	35	30	60	10
c60_10Gb	CONCOCT	sample1	41	32	60	10
c60_10Gb	CONCOCT	sample2	32	30	60	10
c60_10Gb	CONCOCT	sample3	38	33	60	10
c60_10Gb	CONCOCT	sample4	34	31	60	10
c60_10Gb	CONCOCT	sample5	28	23	60	10
c60_10Gb	CONCOCT	sample6	41	36	60	10
c60_10Gb	CONCOCT	sample7	41	35	60	10
c60_10Gb	CONCOCT	sample8	36	32	60	10
c60_10Gb	CONCOCT	sample9	37	31	60	10
c60_10Gb	MaxBin2	sample0	23	22	60	10
c60_10Gb	MaxBin2	sample1	30	25	60	10
c60_10Gb	MaxBin2	sample2	25	22	60	10
c60_10Gb	MaxBin2	sample3	29	23	60	10
c60_10Gb	MaxBin2	sample4	25	23	60	10
c60_10Gb	MaxBin2	sample5	16	11	60	10
c60_10Gb	MaxBin2	sample6	29	26	60	10
c60_10Gb	MaxBin2	sample7	29	26	60	10
c60_10Gb	MaxBin2	sample8	21	19	60	10
c60_10Gb	MaxBin2	sample9	21	19	60	10
c60_10Gb	MetaBAT2	sample0	32	29	60	10
c60_10Gb	MetaBAT2	sample1	34	27	60	10
c60_10Gb	MetaBAT2	sample2	32	28	60	10
c60_10Gb	MetaBAT2	sample3	35	29	60	10
c60_10Gb	MetaBAT2	sample4	35	33	60	10
c60_10Gb	MetaBAT2	sample5	23	20	60	10
c60_10Gb	MetaBAT2	sample6	38	35	60	10
c60_10Gb	MetaBAT2	sample7	39	33	60	10
c60_10Gb	MetaBAT2	sample8	35	29	60	10
c60_10Gb	MetaBAT2	sample9	33	30	60	10
c60_10Gb	MetaBinner	sample0	31	30	60	10
c60_10Gb	MetaBinner	sample1	35	26	60	10
c60_10Gb	MetaBinner	sample2	30	26	60	10
c60_10Gb	MetaBinner	sample3	36	26	60	10
c60_10Gb	MetaBinner	sample4	34	31	60	10
c60_10Gb	MetaBinner	sample5	24	16	60	10
c60_10Gb	MetaBinner	sample6	35	30	60	10
c60_10Gb	MetaBinner	sample7	34	31	60	10
c60_10Gb	MetaBinner	sample8	33	27	60	10
c60_10Gb	MetaBinner	sample9	34	28	60	10
c60_10Gb	MetaDecoder	sample0	30	24	60	10
c60_10Gb	MetaDecoder	sample1	34	27	60	10
c60_10Gb	MetaDecoder	sample2	27	20	60	10
c60_10Gb	MetaDecoder	sample3	32	23	60	10
c60_10Gb	MetaDecoder	sample4	34	32	60	10
c60_10Gb	MetaDecoder	sample5	22	18	60	10
c60_10Gb	MetaDecoder	sample6	40	34	60	10
c60_10Gb	MetaDecoder	sample7	34	28	60	10
c60_10Gb	MetaDecoder	sample8	34	28	60	10
c60_10Gb	MetaDecoder	sample9	31	29	60	10
c60_10Gb	SemiBin2	sample0	34	31	60	10
c60_10Gb	SemiBin2	sample1	38	28	60	10
c60_10Gb	SemiBin2	sample2	32	28	60	10
c60_10Gb	SemiBin2	sample3	40	31	60	10
c60_10Gb	SemiBin2	sample4	34	32	60	10
c60_10Gb	SemiBin2	sample5	25	21	60	10
c60_10Gb	SemiBin2	sample6	39	35	60	10
c60_10Gb	SemiBin2	sample7	41	35	60	10
c60_10Gb	SemiBin2	sample8	35	29	60	10
c60_10Gb	SemiBin2	sample9	33	29	60	10
c60_10Gb	SemiBin2(multi)	sample0	35	31	60	10
c60_10Gb	SemiBin2(multi)	sample1	38	30	60	10
c60_10Gb	SemiBin2(multi)	sample2	30	26	60	10
c60_10Gb	SemiBin2(multi)	sample3	42	34	60	10
c60_10Gb	SemiBin2(multi)	sample4	34	32	60	10
c60_10Gb	SemiBin2(multi)	sample5	25	21	60	10
c60_10Gb	SemiBin2(multi)	sample6	40	35	60	10
c60_10Gb	SemiBin2(multi)	sample7	41	36	60	10
c60_10Gb	SemiBin2(multi)	sample8	36	30	60	10
c60_10Gb	SemiBin2(multi)	sample9	34	30	60	10
c60_10Gb	vamb	sample0	21	19	60	10
c60_10Gb	vamb	sample1	11	5	60	10
c60_10Gb	vamb	sample2	16	12	60	10
c60_10Gb	vamb	sample3	28	22	60	10
c60_10Gb	vamb	sample5	13	8	60	10
c60_10Gb	vamb	sample6	18	16	60	10
c60_10Gb	vamb	sample7	20	17	60	10
c60_10Gb	vamb	sample8	11	7	60	10
c60_10Gb	vamb	sample9	12	9	60	10
c60_10Gb	vamb(multi)	sample0	34	32	60	10
c60_10Gb	vamb(multi)	sample1	39	32	60	10
c60_10Gb	vamb(multi)	sample2	32	29	60	10
c60_10Gb	vamb(multi)	sample3	43	36	60	10
c60_10Gb	vamb(multi)	sample4	35	32	60	10
c60_10Gb	vamb(multi)	sample5	24	20	60	10
c60_10Gb	vamb(multi)	sample6	41	38	60	10
c60_10Gb	vamb(multi)	sample7	41	36	60	10
c60_10Gb	vamb(multi)	sample8	36	31	60	10
c60_10Gb	vamb(multi)	sample9	36	31	60	10
c60_2.4Gb	binny	sample0	31	20	60	2.4
c60_2.4Gb	binny	sample1	29	23	60	2.4
c60_2.4Gb	binny	sample2	15	13	60	2.4
c60_2.4Gb	binny	sample3	13	9	60	2.4
c60_2.4Gb	binny	sample4	27	21	60	2.4
c60_2.4Gb	binny	sample5	22	14	60	2.4
c60_2.4Gb	binny	sample6	17	10	60	2.4
c60_2.4Gb	binny	sample7	31	24	60	2.4
c60_2.4Gb	binny	sample8	14	7	60	2.4
c60_2.4Gb	binny	sample9	24	20	60	2.4
c60_2.4Gb	COMEBin	sample0	33	24	60	2.4
c60_2.4Gb	COMEBin	sample1	30	23	60	2.4
c60_2.4Gb	COMEBin	sample2	22	16	60	2.4
c60_2.4Gb	COMEBin	sample3	13	8	60	2.4
c60_2.4Gb	COMEBin	sample4	29	20	60	2.4
c60_2.4Gb	COMEBin	sample5	23	14	60	2.4
c60_2.4Gb	COMEBin	sample6	21	15	60	2.4
c60_2.4Gb	COMEBin	sample7	31	29	60	2.4
c60_2.4Gb	COMEBin	sample8	16	11	60	2.4
c60_2.4Gb	COMEBin	sample9	31	23	60	2.4
c60_2.4Gb	CONCOCT	sample0	29	20	60	2.4
c60_2.4Gb	CONCOCT	sample1	32	28	60	2.4
c60_2.4Gb	CONCOCT	sample2	23	16	60	2.4
c60_2.4Gb	CONCOCT	sample3	13	11	60	2.4
c60_2.4Gb	CONCOCT	sample4	30	23	60	2.4
c60_2.4Gb	CONCOCT	sample5	23	16	60	2.4
c60_2.4Gb	CONCOCT	sample6	22	16	60	2.4
c60_2.4Gb	CONCOCT	sample7	29	25	60	2.4
c60_2.4Gb	CONCOCT	sample8	16	11	60	2.4
c60_2.4Gb	CONCOCT	sample9	28	22	60	2.4
c60_2.4Gb	MaxBin2	sample0	18	13	60	2.4
c60_2.4Gb	MaxBin2	sample1	17	13	60	2.4
c60_2.4Gb	MaxBin2	sample2	10	7	60	2.4
c60_2.4Gb	MaxBin2	sample3	10	8	60	2.4
c60_2.4Gb	MaxBin2	sample4	17	15	60	2.4
c60_2.4Gb	MaxBin2	sample5	10	8	60	2.4
c60_2.4Gb	MaxBin2	sample6	12	10	60	2.4
c60_2.4Gb	MaxBin2	sample7	17	16	60	2.4
c60_2.4Gb	MaxBin2	sample8	8	4	60	2.4
c60_2.4Gb	MaxBin2	sample9	16	15	60	2.4
c60_2.4Gb	MetaBAT2	sample0	25	20	60	2.4
c60_2.4Gb	MetaBAT2	sample1	26	22	60	2.4
c60_2.4Gb	MetaBAT2	sample2	17	13	60	2.4
c60_2.4Gb	MetaBAT2	sample3	13	8	60	2.4
c60_2.4Gb	MetaBAT2	sample4	28	19	60	2.4
c60_2.4Gb	MetaBAT2	sample5	18	14	60	2.4
c60_2.4Gb	MetaBAT2	sample6	18	14	60	2.4
c60_2.4Gb	MetaBAT2	sample7	30	23	60	2.4
c60_2.4Gb	MetaBAT2	sample8	14	9	60	2.4
c60_2.4Gb	MetaBAT2	sample9	23	21	60	2.4
c60_2.4Gb	MetaBinner	sample0	25	18	60	2.4
c60_2.4Gb	MetaBinner	sample1	28	24	60	2.4
c60_2.4Gb	MetaBinner	sample2	18	13	60	2.4
c60_2.4Gb	MetaBinner	sample3	13	8	60	2.4
c60_2.4Gb	MetaBinner	sample4	28	19	60	2.4
c60_2.4Gb	MetaBinner	sample5	13	11	60	2.4
c60_2.4Gb	MetaBinner	sample6	18	14	60	2.4
c60_2.4Gb	MetaBinner	sample7	30	21	60	2.4
c60_2.4Gb	MetaBinner	sample8	12	8	60	2.4
c60_2.4Gb	MetaBinner	sample9	26	21	60	2.4
c60_2.4Gb	MetaDecoder	sample0	23	17	60	2.4
c60_2.4Gb	MetaDecoder	sample1	27	24	60	2.4
c60_2.4Gb	MetaDecoder	sample2	17	14	60	2.4
c60_2.4Gb	MetaDecoder	sample3	12	7	60	2.4
c60_2.4Gb	MetaDecoder	sample4	19	13	60	2.4
c60_2.4Gb	MetaDecoder	sample5	16	12	60	2.4
c60_2.4Gb	MetaDecoder	sample6	18	16	60	2.4
c60_2.4Gb	MetaDecoder	sample7	25	19	60	2.4
c60_2.4Gb	MetaDecoder	sample8	12	7	60	2.4
c60_2.4Gb	MetaDecoder	sample9	24	21	60	2.4
c60_2.4Gb	SemiBin2	sample0	25	20	60	2.4
c60_2.4Gb	SemiBin2	sample1	30	25	60	2.4
c60_2.4Gb	SemiBin2	sample2	18	14	60	2.4
c60_2.4Gb	SemiBin2	sample3	13	7	60	2.4
c60_2.4Gb	SemiBin2	sample4	29	20	60	2.4
c60_2.4Gb	SemiBin2	sample5	18	14	60	2.4
c60_2.4Gb	SemiBin2	sample6	18	15	60	2.4
c60_2.4Gb	SemiBin2	sample7	30	22	60	2.4
c60_2.4Gb	SemiBin2	sample8	13	7	60	2.4
c60_2.4Gb	SemiBin2	sample9	26	22	60	2.4
c60_2.4Gb	SemiBin2(multi)	sample0	26	21	60	2.4
c60_2.4Gb	SemiBin2(multi)	sample1	30	25	60	2.4
c60_2.4Gb	SemiBin2(multi)	sample2	18	14	60	2.4
c60_2.4Gb	SemiBin2(multi)	sample3	13	7	60	2.4
c60_2.4Gb	SemiBin2(multi)	sample4	29	22	60	2.4
c60_2.4Gb	SemiBin2(multi)	sample5	22	15	60	2.4
c60_2.4Gb	SemiBin2(multi)	sample6	17	15	60	2.4
c60_2.4Gb	SemiBin2(multi)	sample7	30	25	60	2.4
c60_2.4Gb	SemiBin2(multi)	sample8	14	9	60	2.4
c60_2.4Gb	SemiBin2(multi)	sample9	27	22	60	2.4
c60_2.4Gb	vamb	sample0	8	8	60	2.4
c60_2.4Gb	vamb	sample1	12	7	60	2.4
c60_2.4Gb	vamb	sample2	6	4	60	2.4
c60_2.4Gb	vamb	sample3	7	4	60	2.4
c60_2.4Gb	vamb	sample4	10	9	60	2.4
c60_2.4Gb	vamb	sample5	11	9	60	2.4
c60_2.4Gb	vamb	sample6	9	8	60	2.4
c60_2.4Gb	vamb	sample7	13	9	60	2.4
c60_2.4Gb	vamb	sample8	6	4	60	2.4
c60_2.4Gb	vamb	sample9	9	8	60	2.4
c60_2.4Gb	vamb(multi)	sample0	23	19	60	2.4
c60_2.4Gb	vamb(multi)	sample1	27	21	60	2.4
c60_2.4Gb	vamb(multi)	sample2	14	13	60	2.4
c60_2.4Gb	vamb(multi)	sample3	14	10	60	2.4
c60_2.4Gb	vamb(multi)	sample4	27	19	60	2.4
c60_2.4Gb	vamb(multi)	sample5	22	17	60	2.4
c60_2.4Gb	vamb(multi)	sample6	17	14	60	2.4
c60_2.4Gb	vamb(multi)	sample7	30	26	60	2.4
c60_2.4Gb	vamb(multi)	sample8	12	10	60	2.4
c60_2.4Gb	vamb(multi)	sample9	24	18	60	2.4
c60_5Gb	binny	sample0	35	30	60	5
c60_5Gb	binny	sample1	25	18	60	5
c60_5Gb	binny	sample2	27	16	60	5
c60_5Gb	binny	sample3	32	25	60	5
c60_5Gb	binny	sample4	37	31	60	5
c60_5Gb	binny	sample5	35	26	60	5
c60_5Gb	binny	sample6	25	20	60	5
c60_5Gb	binny	sample7	35	29	60	5
c60_5Gb	binny	sample8	25	19	60	5
c60_5Gb	binny	sample9	28	21	60	5
c60_5Gb	COMEBin	sample0	38	35	60	5
c60_5Gb	COMEBin	sample1	34	26	60	5
c60_5Gb	COMEBin	sample2	31	21	60	5
c60_5Gb	COMEBin	sample3	36	32	60	5
c60_5Gb	COMEBin	sample4	43	36	60	5
c60_5Gb	COMEBin	sample5	39	32	60	5
c60_5Gb	COMEBin	sample6	27	20	60	5
c60_5Gb	COMEBin	sample7	37	29	60	5
c60_5Gb	COMEBin	sample8	27	19	60	5
c60_5Gb	COMEBin	sample9	31	23	60	5
[truncated: 199 more rows]

## Sheet: Supple FIg 3
dataset	tool	Filtering	Count
gut_2.9Gbp	binny	Before	16
gut_2.9Gbp	binny	Before	7
gut_2.9Gbp	binny	Before	13
gut_2.9Gbp	binny	Before	19
gut_2.9Gbp	binny	Before	24
gut_2.9Gbp	binny	Before	9
gut_2.9Gbp	binny	Before	7
gut_2.9Gbp	binny	Before	13
gut_2.9Gbp	binny	Before	9
gut_2.9Gbp	binny	Before	18
gut_2.9Gbp	binny	Before	5
gut_2.9Gbp	binny	Before	16
gut_2.9Gbp	binny	Before	11
gut_2.9Gbp	binny	Before	25
gut_2.9Gbp	binny	Before	12
gut_2.9Gbp	binny	Before	9
gut_2.9Gbp	binny	Before	10
gut_2.9Gbp	binny	Before	8
gut_2.9Gbp	binny	Before	11
gut_2.9Gbp	binny	Before	14
gut_2.9Gbp	comebin	Before	23
gut_2.9Gbp	comebin	Before	13
gut_2.9Gbp	comebin	Before	16
gut_2.9Gbp	comebin	Before	20
gut_2.9Gbp	comebin	Before	22
gut_2.9Gbp	comebin	Before	9
gut_2.9Gbp	comebin	Before	12
gut_2.9Gbp	comebin	Before	18
gut_2.9Gbp	comebin	Before	10
gut_2.9Gbp	comebin	Before	22
gut_2.9Gbp	comebin	Before	6
gut_2.9Gbp	comebin	Before	23
gut_2.9Gbp	comebin	Before	14
gut_2.9Gbp	comebin	Before	25
gut_2.9Gbp	comebin	Before	17
gut_2.9Gbp	comebin	Before	15
gut_2.9Gbp	comebin	Before	17
gut_2.9Gbp	comebin	Before	11
gut_2.9Gbp	comebin	Before	18
gut_2.9Gbp	comebin	Before	22
gut_2.9Gbp	concoct	Before	14
gut_2.9Gbp	concoct	Before	3
gut_2.9Gbp	concoct	Before	7
gut_2.9Gbp	concoct	Before	15
gut_2.9Gbp	concoct	Before	16
gut_2.9Gbp	concoct	Before	8
gut_2.9Gbp	concoct	Before	7
gut_2.9Gbp	concoct	Before	9
gut_2.9Gbp	concoct	Before	7
gut_2.9Gbp	concoct	Before	15
gut_2.9Gbp	concoct	Before	5
gut_2.9Gbp	concoct	Before	14
gut_2.9Gbp	concoct	Before	7
gut_2.9Gbp	concoct	Before	14
gut_2.9Gbp	concoct	Before	8
gut_2.9Gbp	concoct	Before	5
gut_2.9Gbp	concoct	Before	10
gut_2.9Gbp	concoct	Before	6
gut_2.9Gbp	concoct	Before	9
gut_2.9Gbp	concoct	Before	11
gut_2.9Gbp	maxbin2	Before	9
gut_2.9Gbp	maxbin2	Before	1
gut_2.9Gbp	maxbin2	Before	9
gut_2.9Gbp	maxbin2	Before	15
gut_2.9Gbp	maxbin2	Before	13
gut_2.9Gbp	maxbin2	Before	3
gut_2.9Gbp	maxbin2	Before	7
gut_2.9Gbp	maxbin2	Before	6
gut_2.9Gbp	maxbin2	Before	6
gut_2.9Gbp	maxbin2	Before	8
gut_2.9Gbp	maxbin2	Before	5
gut_2.9Gbp	maxbin2	Before	6
gut_2.9Gbp	maxbin2	Before	7
gut_2.9Gbp	maxbin2	Before	11
gut_2.9Gbp	maxbin2	Before	7
gut_2.9Gbp	maxbin2	Before	7
gut_2.9Gbp	maxbin2	Before	8
gut_2.9Gbp	maxbin2	Before	7
gut_2.9Gbp	maxbin2	Before	8
gut_2.9Gbp	maxbin2	Before	8
gut_2.9Gbp	metabat2	Before	8
gut_2.9Gbp	metabat2	Before	3
gut_2.9Gbp	metabat2	Before	9
gut_2.9Gbp	metabat2	Before	14
gut_2.9Gbp	metabat2	Before	14
gut_2.9Gbp	metabat2	Before	4
gut_2.9Gbp	metabat2	Before	1
gut_2.9Gbp	metabat2	Before	8
gut_2.9Gbp	metabat2	Before	7
gut_2.9Gbp	metabat2	Before	9
gut_2.9Gbp	metabat2	Before	0
gut_2.9Gbp	metabat2	Before	7
gut_2.9Gbp	metabat2	Before	4
gut_2.9Gbp	metabat2	Before	15
gut_2.9Gbp	metabat2	Before	5
gut_2.9Gbp	metabat2	Before	4
gut_2.9Gbp	metabat2	Before	6
gut_2.9Gbp	metabat2	Before	6
gut_2.9Gbp	metabat2	Before	6
gut_2.9Gbp	metabat2	Before	7
gut_2.9Gbp	metabinner	Before	13
gut_2.9Gbp	metabinner	Before	5
gut_2.9Gbp	metabinner	Before	11
gut_2.9Gbp	metabinner	Before	16
gut_2.9Gbp	metabinner	Before	18
gut_2.9Gbp	metabinner	Before	6
gut_2.9Gbp	metabinner	Before	8
gut_2.9Gbp	metabinner	Before	9
gut_2.9Gbp	metabinner	Before	7
gut_2.9Gbp	metabinner	Before	14
gut_2.9Gbp	metabinner	Before	5
gut_2.9Gbp	metabinner	Before	9
gut_2.9Gbp	metabinner	Before	10
gut_2.9Gbp	metabinner	Before	15
gut_2.9Gbp	metabinner	Before	9
gut_2.9Gbp	metabinner	Before	7
gut_2.9Gbp	metabinner	Before	11
gut_2.9Gbp	metabinner	Before	7
gut_2.9Gbp	metabinner	Before	11
gut_2.9Gbp	metabinner	Before	11
gut_2.9Gbp	metadecoder	Before	16
gut_2.9Gbp	metadecoder	Before	7
gut_2.9Gbp	metadecoder	Before	12
gut_2.9Gbp	metadecoder	Before	20
gut_2.9Gbp	metadecoder	Before	21
gut_2.9Gbp	metadecoder	Before	7
gut_2.9Gbp	metadecoder	Before	7
gut_2.9Gbp	metadecoder	Before	10
gut_2.9Gbp	metadecoder	Before	9
gut_2.9Gbp	metadecoder	Before	16
gut_2.9Gbp	metadecoder	Before	4
gut_2.9Gbp	metadecoder	Before	12
gut_2.9Gbp	metadecoder	Before	9
gut_2.9Gbp	metadecoder	Before	22
gut_2.9Gbp	metadecoder	Before	10
gut_2.9Gbp	metadecoder	Before	14
gut_2.9Gbp	metadecoder	Before	11
gut_2.9Gbp	metadecoder	Before	9
gut_2.9Gbp	metadecoder	Before	12
gut_2.9Gbp	metadecoder	Before	16
gut_2.9Gbp	semibin2	Before	15
gut_2.9Gbp	semibin2	Before	7
gut_2.9Gbp	semibin2	Before	12
gut_2.9Gbp	semibin2	Before	19
gut_2.9Gbp	semibin2	Before	20
gut_2.9Gbp	semibin2	Before	5
gut_2.9Gbp	semibin2	Before	7
gut_2.9Gbp	semibin2	Before	12
gut_2.9Gbp	semibin2	Before	11
gut_2.9Gbp	semibin2	Before	14
gut_2.9Gbp	semibin2	Before	3
gut_2.9Gbp	semibin2	Before	13
gut_2.9Gbp	semibin2	Before	9
gut_2.9Gbp	semibin2	Before	25
gut_2.9Gbp	semibin2	Before	10
gut_2.9Gbp	semibin2	Before	13
gut_2.9Gbp	semibin2	Before	13
gut_2.9Gbp	semibin2	Before	9
gut_2.9Gbp	semibin2	Before	13
gut_2.9Gbp	semibin2	Before	14
gut_2.9Gbp	semibin2(multi)	Before	18
gut_2.9Gbp	semibin2(multi)	Before	9
gut_2.9Gbp	semibin2(multi)	Before	11
gut_2.9Gbp	semibin2(multi)	Before	16
gut_2.9Gbp	semibin2(multi)	Before	21
gut_2.9Gbp	semibin2(multi)	Before	8
gut_2.9Gbp	semibin2(multi)	Before	7
gut_2.9Gbp	semibin2(multi)	Before	13
gut_2.9Gbp	semibin2(multi)	Before	10
gut_2.9Gbp	semibin2(multi)	Before	19
gut_2.9Gbp	semibin2(multi)	Before	7
gut_2.9Gbp	semibin2(multi)	Before	18
gut_2.9Gbp	semibin2(multi)	Before	10
gut_2.9Gbp	semibin2(multi)	Before	26
gut_2.9Gbp	semibin2(multi)	Before	14
gut_2.9Gbp	semibin2(multi)	Before	13
gut_2.9Gbp	semibin2(multi)	Before	13
gut_2.9Gbp	semibin2(multi)	Before	11
gut_2.9Gbp	semibin2(multi)	Before	15
gut_2.9Gbp	semibin2(multi)	Before	18
gut_2.9Gbp	vamb	Before	9
gut_2.9Gbp	vamb	Before	3
gut_2.9Gbp	vamb	Before	8
gut_2.9Gbp	vamb	Before	14
gut_2.9Gbp	vamb	Before	18
gut_2.9Gbp	vamb	Before	3
gut_2.9Gbp	vamb	Before	5
gut_2.9Gbp	vamb	Before	5
gut_2.9Gbp	vamb	Before	6
gut_2.9Gbp	vamb	Before	9
gut_2.9Gbp	vamb	Before	4
gut_2.9Gbp	vamb	Before	12
gut_2.9Gbp	vamb	Before	7
gut_2.9Gbp	vamb	Before	15
gut_2.9Gbp	vamb	Before	7
gut_2.9Gbp	vamb	Before	5
gut_2.9Gbp	vamb	Before	11
gut_2.9Gbp	vamb	Before	5
gut_2.9Gbp	vamb	Before	6
gut_2.9Gbp	vamb	Before	9
gut_2.9Gbp	vamb(multi)	Before	13
gut_2.9Gbp	vamb(multi)	Before	3
gut_2.9Gbp	vamb(multi)	Before	7
gut_2.9Gbp	vamb(multi)	Before	12
gut_2.9Gbp	vamb(multi)	Before	15
gut_2.9Gbp	vamb(multi)	Before	6
gut_2.9Gbp	vamb(multi)	Before	8
gut_2.9Gbp	vamb(multi)	Before	9
gut_2.9Gbp	vamb(multi)	Before	7
gut_2.9Gbp	vamb(multi)	Before	12
gut_2.9Gbp	vamb(multi)	Before	5
gut_2.9Gbp	vamb(multi)	Before	10
gut_2.9Gbp	vamb(multi)	Before	7
gut_2.9Gbp	vamb(multi)	Before	13
gut_2.9Gbp	vamb(multi)	Before	7
gut_2.9Gbp	vamb(multi)	Before	6
gut_2.9Gbp	vamb(multi)	Before	7
gut_2.9Gbp	vamb(multi)	Before	8
gut_2.9Gbp	vamb(multi)	Before	7
gut_2.9Gbp	vamb(multi)	Before	8
gut_2.9Gbp	binny	After	9
gut_2.9Gbp	binny	After	4
gut_2.9Gbp	binny	After	6
gut_2.9Gbp	binny	After	11
gut_2.9Gbp	binny	After	14
gut_2.9Gbp	binny	After	4
gut_2.9Gbp	binny	After	5
gut_2.9Gbp	binny	After	7
gut_2.9Gbp	binny	After	7
gut_2.9Gbp	binny	After	12
gut_2.9Gbp	binny	After	4
gut_2.9Gbp	binny	After	11
gut_2.9Gbp	binny	After	5
gut_2.9Gbp	binny	After	19
gut_2.9Gbp	binny	After	6
gut_2.9Gbp	binny	After	4
gut_2.9Gbp	binny	After	5
gut_2.9Gbp	binny	After	4
gut_2.9Gbp	binny	After	9
gut_2.9Gbp	binny	After	7
gut_2.9Gbp	comebin	After	17
gut_2.9Gbp	comebin	After	9
gut_2.9Gbp	comebin	After	12
gut_2.9Gbp	comebin	After	15
gut_2.9Gbp	comebin	After	18
gut_2.9Gbp	comebin	After	5
gut_2.9Gbp	comebin	After	11
gut_2.9Gbp	comebin	After	14
gut_2.9Gbp	comebin	After	9
gut_2.9Gbp	comebin	After	14
gut_2.9Gbp	comebin	After	4
gut_2.9Gbp	comebin	After	17
gut_2.9Gbp	comebin	After	11
gut_2.9Gbp	comebin	After	22
gut_2.9Gbp	comebin	After	12
gut_2.9Gbp	comebin	After	9
gut_2.9Gbp	comebin	After	11
gut_2.9Gbp	comebin	After	10
gut_2.9Gbp	comebin	After	16
gut_2.9Gbp	comebin	After	12
gut_2.9Gbp	concoct	After	11
gut_2.9Gbp	concoct	After	3
gut_2.9Gbp	concoct	After	7
gut_2.9Gbp	concoct	After	11
gut_2.9Gbp	concoct	After	10
gut_2.9Gbp	concoct	After	3
gut_2.9Gbp	concoct	After	6
gut_2.9Gbp	concoct	After	8
gut_2.9Gbp	concoct	After	5
gut_2.9Gbp	concoct	After	12
gut_2.9Gbp	concoct	After	4
gut_2.9Gbp	concoct	After	12
gut_2.9Gbp	concoct	After	5
gut_2.9Gbp	concoct	After	9
gut_2.9Gbp	concoct	After	7
gut_2.9Gbp	concoct	After	5
gut_2.9Gbp	concoct	After	4
gut_2.9Gbp	concoct	After	4
gut_2.9Gbp	concoct	After	7
gut_2.9Gbp	concoct	After	9
gut_2.9Gbp	maxbin2	After	0
gut_2.9Gbp	maxbin2	After	1
gut_2.9Gbp	maxbin2	After	3
gut_2.9Gbp	maxbin2	After	2
gut_2.9Gbp	maxbin2	After	3
gut_2.9Gbp	maxbin2	After	0
gut_2.9Gbp	maxbin2	After	3
gut_2.9Gbp	maxbin2	After	4
gut_2.9Gbp	maxbin2	After	0
gut_2.9Gbp	maxbin2	After	1
gut_2.9Gbp	maxbin2	After	3
gut_2.9Gbp	maxbin2	After	2
gut_2.9Gbp	maxbin2	After	1
gut_2.9Gbp	maxbin2	After	2
gut_2.9Gbp	maxbin2	After	1
gut_2.9Gbp	maxbin2	After	0
gut_2.9Gbp	maxbin2	After	3
gut_2.9Gbp	maxbin2	After	3
gut_2.9Gbp	maxbin2	After	4
gut_2.9Gbp	maxbin2	After	2
gut_2.9Gbp	metabat2	After	6
gut_2.9Gbp	metabat2	After	3
gut_2.9Gbp	metabat2	After	9
gut_2.9Gbp	metabat2	After	11
gut_2.9Gbp	metabat2	After	12
gut_2.9Gbp	metabat2	After	3
gut_2.9Gbp	metabat2	After	1
gut_2.9Gbp	metabat2	After	7
gut_2.9Gbp	metabat2	After	6
gut_2.9Gbp	metabat2	After	9
gut_2.9Gbp	metabat2	After	0
gut_2.9Gbp	metabat2	After	6
gut_2.9Gbp	metabat2	After	4
gut_2.9Gbp	metabat2	After	13
gut_2.9Gbp	metabat2	After	5
gut_2.9Gbp	metabat2	After	3
gut_2.9Gbp	metabat2	After	5
gut_2.9Gbp	metabat2	After	5
gut_2.9Gbp	metabat2	After	5
gut_2.9Gbp	metabat2	After	5
gut_2.9Gbp	metabinner	After	6
gut_2.9Gbp	metabinner	After	2
gut_2.9Gbp	metabinner	After	10
gut_2.9Gbp	metabinner	After	9
gut_2.9Gbp	metabinner	After	14
gut_2.9Gbp	metabinner	After	1
gut_2.9Gbp	metabinner	After	5
gut_2.9Gbp	metabinner	After	6
gut_2.9Gbp	metabinner	After	2
gut_2.9Gbp	metabinner	After	9
gut_2.9Gbp	metabinner	After	4
gut_2.9Gbp	metabinner	After	5
gut_2.9Gbp	metabinner	After	3
gut_2.9Gbp	metabinner	After	13
gut_2.9Gbp	metabinner	After	5
gut_2.9Gbp	metabinner	After	3
gut_2.9Gbp	metabinner	After	8
gut_2.9Gbp	metabinner	After	4
gut_2.9Gbp	metabinner	After	8
gut_2.9Gbp	metabinner	After	5
gut_2.9Gbp	metadecoder	After	14
gut_2.9Gbp	metadecoder	After	4
gut_2.9Gbp	metadecoder	After	12
gut_2.9Gbp	metadecoder	After	17
gut_2.9Gbp	metadecoder	After	18
gut_2.9Gbp	metadecoder	After	5
gut_2.9Gbp	metadecoder	After	7
gut_2.9Gbp	metadecoder	After	9
gut_2.9Gbp	metadecoder	After	8
gut_2.9Gbp	metadecoder	After	12
gut_2.9Gbp	metadecoder	After	4
gut_2.9Gbp	metadecoder	After	10
gut_2.9Gbp	metadecoder	After	8
gut_2.9Gbp	metadecoder	After	19
gut_2.9Gbp	metadecoder	After	9
gut_2.9Gbp	metadecoder	After	12
gut_2.9Gbp	metadecoder	After	11
gut_2.9Gbp	metadecoder	After	7
gut_2.9Gbp	metadecoder	After	12
gut_2.9Gbp	metadecoder	After	12
gut_2.9Gbp	semibin2	After	15
gut_2.9Gbp	semibin2	After	5
gut_2.9Gbp	semibin2	After	12
gut_2.9Gbp	semibin2	After	15
gut_2.9Gbp	semibin2	After	17
gut_2.9Gbp	semibin2	After	2
gut_2.9Gbp	semibin2	After	7
gut_2.9Gbp	semibin2	After	9
gut_2.9Gbp	semibin2	After	10
gut_2.9Gbp	semibin2	After	11
gut_2.9Gbp	semibin2	After	3
gut_2.9Gbp	semibin2	After	11
gut_2.9Gbp	semibin2	After	9
gut_2.9Gbp	semibin2	After	22
gut_2.9Gbp	semibin2	After	8
gut_2.9Gbp	semibin2	After	10
gut_2.9Gbp	semibin2	After	11
gut_2.9Gbp	semibin2	After	9
gut_2.9Gbp	semibin2	After	13
gut_2.9Gbp	semibin2	After	12
gut_2.9Gbp	semibin2(multi)	After	16
gut_2.9Gbp	semibin2(multi)	After	7
gut_2.9Gbp	semibin2(multi)	After	10
gut_2.9Gbp	semibin2(multi)	After	10
gut_2.9Gbp	semibin2(multi)	After	15
gut_2.9Gbp	semibin2(multi)	After	6
gut_2.9Gbp	semibin2(multi)	After	5
gut_2.9Gbp	semibin2(multi)	After	7
gut_2.9Gbp	semibin2(multi)	After	8
gut_2.9Gbp	semibin2(multi)	After	12
gut_2.9Gbp	semibin2(multi)	After	7
gut_2.9Gbp	semibin2(multi)	After	12
gut_2.9Gbp	semibin2(multi)	After	8
gut_2.9Gbp	semibin2(multi)	After	17
gut_2.9Gbp	semibin2(multi)	After	11
gut_2.9Gbp	semibin2(multi)	After	10
gut_2.9Gbp	semibin2(multi)	After	9
gut_2.9Gbp	semibin2(multi)	After	10
gut_2.9Gbp	semibin2(multi)	After	11
gut_2.9Gbp	semibin2(multi)	After	10
gut_2.9Gbp	vamb	After	8
gut_2.9Gbp	vamb	After	2
gut_2.9Gbp	vamb	After	8
gut_2.9Gbp	vamb	After	14
gut_2.9Gbp	vamb	After	17
gut_2.9Gbp	vamb	After	3
gut_2.9Gbp	vamb	After	5
gut_2.9Gbp	vamb	After	5
gut_2.9Gbp	vamb	After	5
gut_2.9Gbp	vamb	After	9
gut_2.9Gbp	vamb	After	4
gut_2.9Gbp	vamb	After	11
gut_2.9Gbp	vamb	After	7
gut_2.9Gbp	vamb	After	13
gut_2.9Gbp	vamb	After	6
gut_2.9Gbp	vamb	After	5
gut_2.9Gbp	vamb	After	11
gut_2.9Gbp	vamb	After	5
gut_2.9Gbp	vamb	After	6
gut_2.9Gbp	vamb	After	7
gut_2.9Gbp	vamb(multi)	After	12
gut_2.9Gbp	vamb(multi)	After	2
gut_2.9Gbp	vamb(multi)	After	7
gut_2.9Gbp	vamb(multi)	After	11
gut_2.9Gbp	vamb(multi)	After	14
gut_2.9Gbp	vamb(multi)	After	5
gut_2.9Gbp	vamb(multi)	After	8
gut_2.9Gbp	vamb(multi)	After	8
gut_2.9Gbp	vamb(multi)	After	7
gut_2.9Gbp	vamb(multi)	After	10
gut_2.9Gbp	vamb(multi)	After	4
gut_2.9Gbp	vamb(multi)	After	9
gut_2.9Gbp	vamb(multi)	After	6
gut_2.9Gbp	vamb(multi)	After	13
gut_2.9Gbp	vamb(multi)	After	7
gut_2.9Gbp	vamb(multi)	After	6
gut_2.9Gbp	vamb(multi)	After	7
gut_2.9Gbp	vamb(multi)	After	8
gut_2.9Gbp	vamb(multi)	After	7
gut_2.9Gbp	vamb(multi)	After	6
gut_4.5Gbp	binny	Before	13
gut_4.5Gbp	binny	Before	8
gut_4.5Gbp	binny	Before	18
gut_4.5Gbp	binny	Before	15
gut_4.5Gbp	binny	Before	12
gut_4.5Gbp	binny	Before	12
gut_4.5Gbp	binny	Before	16
gut_4.5Gbp	binny	Before	11
gut_4.5Gbp	binny	Before	5
gut_4.5Gbp	binny	Before	14
gut_4.5Gbp	binny	Before	6
gut_4.5Gbp	binny	Before	18
gut_4.5Gbp	binny	Before	13
gut_4.5Gbp	binny	Before	8
gut_4.5Gbp	binny	Before	2
gut_4.5Gbp	binny	Before	8
gut_4.5Gbp	binny	Before	10
gut_4.5Gbp	binny	Before	6
gut_4.5Gbp	binny	Before	4
gut_4.5Gbp	binny	Before	13
gut_4.5Gbp	comebin	Before	15
gut_4.5Gbp	comebin	Before	12
gut_4.5Gbp	comebin	Before	22
gut_4.5Gbp	comebin	Before	19
gut_4.5Gbp	comebin	Before	14
gut_4.5Gbp	comebin	Before	17
gut_4.5Gbp	comebin	Before	19
gut_4.5Gbp	comebin	Before	11
gut_4.5Gbp	comebin	Before	4
gut_4.5Gbp	comebin	Before	16
gut_4.5Gbp	comebin	Before	15
gut_4.5Gbp	comebin	Before	21
gut_4.5Gbp	comebin	Before	18
gut_4.5Gbp	comebin	Before	10
gut_4.5Gbp	comebin	Before	2
gut_4.5Gbp	comebin	Before	10
gut_4.5Gbp	comebin	Before	13
gut_4.5Gbp	comebin	Before	4
gut_4.5Gbp	comebin	Before	5
gut_4.5Gbp	comebin	Before	12
gut_4.5Gbp	concoct	Before	10
gut_4.5Gbp	concoct	Before	9
gut_4.5Gbp	concoct	Before	16
gut_4.5Gbp	concoct	Before	16
gut_4.5Gbp	concoct	Before	9
gut_4.5Gbp	concoct	Before	10
gut_4.5Gbp	concoct	Before	16
gut_4.5Gbp	concoct	Before	11
gut_4.5Gbp	concoct	Before	5
gut_4.5Gbp	concoct	Before	12
gut_4.5Gbp	concoct	Before	8
gut_4.5Gbp	concoct	Before	16
gut_4.5Gbp	concoct	Before	10
gut_4.5Gbp	concoct	Before	8
gut_4.5Gbp	concoct	Before	0
gut_4.5Gbp	concoct	Before	6
gut_4.5Gbp	concoct	Before	10
gut_4.5Gbp	concoct	Before	4
gut_4.5Gbp	concoct	Before	4
gut_4.5Gbp	concoct	Before	10
gut_4.5Gbp	maxbin2	Before	6
gut_4.5Gbp	maxbin2	Before	5
gut_4.5Gbp	maxbin2	Before	12
gut_4.5Gbp	maxbin2	Before	12
gut_4.5Gbp	maxbin2	Before	7
gut_4.5Gbp	maxbin2	Before	6
gut_4.5Gbp	maxbin2	Before	11
gut_4.5Gbp	maxbin2	Before	7
gut_4.5Gbp	maxbin2	Before	3
gut_4.5Gbp	maxbin2	Before	3
gut_4.5Gbp	maxbin2	Before	5
gut_4.5Gbp	maxbin2	Before	9
gut_4.5Gbp	maxbin2	Before	9
gut_4.5Gbp	maxbin2	Before	3
gut_4.5Gbp	maxbin2	Before	2
gut_4.5Gbp	maxbin2	Before	7
gut_4.5Gbp	maxbin2	Before	4
gut_4.5Gbp	maxbin2	Before	3
gut_4.5Gbp	maxbin2	Before	3
gut_4.5Gbp	maxbin2	Before	9
gut_4.5Gbp	metabat2	Before	9
gut_4.5Gbp	metabat2	Before	6
gut_4.5Gbp	metabat2	Before	14
gut_4.5Gbp	metabat2	Before	12
gut_4.5Gbp	metabat2	Before	8
gut_4.5Gbp	metabat2	Before	7
gut_4.5Gbp	metabat2	Before	11
gut_4.5Gbp	metabat2	Before	7
gut_4.5Gbp	metabat2	Before	2
gut_4.5Gbp	metabat2	Before	9
gut_4.5Gbp	metabat2	Before	6
gut_4.5Gbp	metabat2	Before	11
gut_4.5Gbp	metabat2	Before	12
gut_4.5Gbp	metabat2	Before	3
gut_4.5Gbp	metabat2	Before	2
gut_4.5Gbp	metabat2	Before	7
gut_4.5Gbp	metabat2	Before	7
gut_4.5Gbp	metabat2	Before	1
gut_4.5Gbp	metabat2	Before	3
gut_4.5Gbp	metabat2	Before	6
gut_4.5Gbp	metabinner	Before	10
gut_4.5Gbp	metabinner	Before	4
gut_4.5Gbp	metabinner	Before	16
gut_4.5Gbp	metabinner	Before	13
gut_4.5Gbp	metabinner	Before	10
gut_4.5Gbp	metabinner	Before	13
gut_4.5Gbp	metabinner	Before	12
gut_4.5Gbp	metabinner	Before	9
gut_4.5Gbp	metabinner	Before	5
gut_4.5Gbp	metabinner	Before	9
gut_4.5Gbp	metabinner	Before	8
gut_4.5Gbp	metabinner	Before	13
gut_4.5Gbp	metabinner	Before	12
gut_4.5Gbp	metabinner	Before	8
gut_4.5Gbp	metabinner	Before	2
gut_4.5Gbp	metabinner	Before	9
gut_4.5Gbp	metabinner	Before	9
gut_4.5Gbp	metabinner	Before	0
gut_4.5Gbp	metabinner	Before	2
gut_4.5Gbp	metabinner	Before	11
gut_4.5Gbp	metadecoder	Before	11
gut_4.5Gbp	metadecoder	Before	10
gut_4.5Gbp	metadecoder	Before	14
gut_4.5Gbp	metadecoder	Before	15
gut_4.5Gbp	metadecoder	Before	9
gut_4.5Gbp	metadecoder	Before	9
gut_4.5Gbp	metadecoder	Before	15
gut_4.5Gbp	metadecoder	Before	9
gut_4.5Gbp	metadecoder	Before	4
gut_4.5Gbp	metadecoder	Before	12
gut_4.5Gbp	metadecoder	Before	8
gut_4.5Gbp	metadecoder	Before	13
gut_4.5Gbp	metadecoder	Before	10
gut_4.5Gbp	metadecoder	Before	7
gut_4.5Gbp	metadecoder	Before	2
gut_4.5Gbp	metadecoder	Before	7
gut_4.5Gbp	metadecoder	Before	10
gut_4.5Gbp	metadecoder	Before	3
gut_4.5Gbp	metadecoder	Before	5
gut_4.5Gbp	metadecoder	Before	12
gut_4.5Gbp	semibin2	Before	13
gut_4.5Gbp	semibin2	Before	9
gut_4.5Gbp	semibin2	Before	15
gut_4.5Gbp	semibin2	Before	18
gut_4.5Gbp	semibin2	Before	9
gut_4.5Gbp	semibin2	Before	8
gut_4.5Gbp	semibin2	Before	17
gut_4.5Gbp	semibin2	Before	9
gut_4.5Gbp	semibin2	Before	4
gut_4.5Gbp	semibin2	Before	11
gut_4.5Gbp	semibin2	Before	7
gut_4.5Gbp	semibin2	Before	16
gut_4.5Gbp	semibin2	Before	12
gut_4.5Gbp	semibin2	Before	6
gut_4.5Gbp	semibin2	Before	2
gut_4.5Gbp	semibin2	Before	8
gut_4.5Gbp	semibin2	Before	9
gut_4.5Gbp	semibin2	Before	3
gut_4.5Gbp	semibin2	Before	5
gut_4.5Gbp	semibin2	Before	12
gut_4.5Gbp	semibin2(multi)	Before	14
gut_4.5Gbp	semibin2(multi)	Before	12
gut_4.5Gbp	semibin2(multi)	Before	14
gut_4.5Gbp	semibin2(multi)	Before	19
gut_4.5Gbp	semibin2(multi)	Before	11
gut_4.5Gbp	semibin2(multi)	Before	11
gut_4.5Gbp	semibin2(multi)	Before	15
gut_4.5Gbp	semibin2(multi)	Before	10
gut_4.5Gbp	semibin2(multi)	Before	4
gut_4.5Gbp	semibin2(multi)	Before	11
gut_4.5Gbp	semibin2(multi)	Before	9
gut_4.5Gbp	semibin2(multi)	Before	15
gut_4.5Gbp	semibin2(multi)	Before	15
gut_4.5Gbp	semibin2(multi)	Before	9
gut_4.5Gbp	semibin2(multi)	Before	2
gut_4.5Gbp	semibin2(multi)	Before	9
gut_4.5Gbp	semibin2(multi)	Before	13
gut_4.5Gbp	semibin2(multi)	Before	4
gut_4.5Gbp	semibin2(multi)	Before	5
gut_4.5Gbp	semibin2(multi)	Before	12
gut_4.5Gbp	vamb	Before	5
gut_4.5Gbp	vamb	Before	4
gut_4.5Gbp	vamb	Before	11
gut_4.5Gbp	vamb	Before	12
gut_4.5Gbp	vamb	Before	6
gut_4.5Gbp	vamb	Before	7
gut_4.5Gbp	vamb	Before	9
gut_4.5Gbp	vamb	Before	7
gut_4.5Gbp	vamb	Before	2
gut_4.5Gbp	vamb	Before	7
gut_4.5Gbp	vamb	Before	5
gut_4.5Gbp	vamb	Before	8
gut_4.5Gbp	vamb	Before	8
gut_4.5Gbp	vamb	Before	1
gut_4.5Gbp	vamb	Before	1
gut_4.5Gbp	vamb	Before	6
gut_4.5Gbp	vamb	Before	3
gut_4.5Gbp	vamb	Before	1
gut_4.5Gbp	vamb	Before	5
gut_4.5Gbp	vamb	Before	9
gut_4.5Gbp	vamb(multi)	Before	10
gut_4.5Gbp	vamb(multi)	Before	5
gut_4.5Gbp	vamb(multi)	Before	13
gut_4.5Gbp	vamb(multi)	Before	11
gut_4.5Gbp	vamb(multi)	Before	6
gut_4.5Gbp	vamb(multi)	Before	8
gut_4.5Gbp	vamb(multi)	Before	11
gut_4.5Gbp	vamb(multi)	Before	8
gut_4.5Gbp	vamb(multi)	Before	2
gut_4.5Gbp	vamb(multi)	Before	11
gut_4.5Gbp	vamb(multi)	Before	5
gut_4.5Gbp	vamb(multi)	Before	10
gut_4.5Gbp	vamb(multi)	Before	10
gut_4.5Gbp	vamb(multi)	Before	3
gut_4.5Gbp	vamb(multi)	Before	3
gut_4.5Gbp	vamb(multi)	Before	8
gut_4.5Gbp	vamb(multi)	Before	5
gut_4.5Gbp	vamb(multi)	Before	1
gut_4.5Gbp	vamb(multi)	Before	1
gut_4.5Gbp	vamb(multi)	Before	8
gut_4.5Gbp	binny	After	9
gut_4.5Gbp	binny	After	7
gut_4.5Gbp	binny	After	13
gut_4.5Gbp	binny	After	12
gut_4.5Gbp	binny	After	9
gut_4.5Gbp	binny	After	10
gut_4.5Gbp	binny	After	11
gut_4.5Gbp	binny	After	4
gut_4.5Gbp	binny	After	5
gut_4.5Gbp	binny	After	12
gut_4.5Gbp	binny	After	3
gut_4.5Gbp	binny	After	12
gut_4.5Gbp	binny	After	10
gut_4.5Gbp	binny	After	6
gut_4.5Gbp	binny	After	1
gut_4.5Gbp	binny	After	4
gut_4.5Gbp	binny	After	5
gut_4.5Gbp	binny	After	3
gut_4.5Gbp	binny	After	4
gut_4.5Gbp	binny	After	10
gut_4.5Gbp	comebin	After	14
gut_4.5Gbp	comebin	After	10
gut_4.5Gbp	comebin	After	19
gut_4.5Gbp	comebin	After	17
gut_4.5Gbp	comebin	After	11
gut_4.5Gbp	comebin	After	14
gut_4.5Gbp	comebin	After	16
gut_4.5Gbp	comebin	After	8
gut_4.5Gbp	comebin	After	4
gut_4.5Gbp	comebin	After	13
gut_4.5Gbp	comebin	After	13
gut_4.5Gbp	comebin	After	20
gut_4.5Gbp	comebin	After	17
gut_4.5Gbp	comebin	After	9
gut_4.5Gbp	comebin	After	2
gut_4.5Gbp	comebin	After	9
gut_4.5Gbp	comebin	After	12
gut_4.5Gbp	comebin	After	3
gut_4.5Gbp	comebin	After	5
gut_4.5Gbp	comebin	After	12
gut_4.5Gbp	concoct	After	7
gut_4.5Gbp	concoct	After	7
gut_4.5Gbp	concoct	After	10
gut_4.5Gbp	concoct	After	13
gut_4.5Gbp	concoct	After	6
gut_4.5Gbp	concoct	After	6
gut_4.5Gbp	concoct	After	14
gut_4.5Gbp	concoct	After	6
gut_4.5Gbp	concoct	After	5
gut_4.5Gbp	concoct	After	7
gut_4.5Gbp	concoct	After	4
gut_4.5Gbp	concoct	After	10
gut_4.5Gbp	concoct	After	8
gut_4.5Gbp	concoct	After	6
gut_4.5Gbp	concoct	After	0
gut_4.5Gbp	concoct	After	4
gut_4.5Gbp	concoct	After	10
gut_4.5Gbp	concoct	After	4
gut_4.5Gbp	concoct	After	3
gut_4.5Gbp	concoct	After	9
gut_4.5Gbp	maxbin2	After	3
gut_4.5Gbp	maxbin2	After	1
gut_4.5Gbp	maxbin2	After	4
gut_4.5Gbp	maxbin2	After	6
gut_4.5Gbp	maxbin2	After	2
gut_4.5Gbp	maxbin2	After	4
gut_4.5Gbp	maxbin2	After	7
gut_4.5Gbp	maxbin2	After	1
gut_4.5Gbp	maxbin2	After	0
gut_4.5Gbp	maxbin2	After	1
gut_4.5Gbp	maxbin2	After	2
gut_4.5Gbp	maxbin2	After	4
gut_4.5Gbp	maxbin2	After	3
gut_4.5Gbp	maxbin2	After	1
gut_4.5Gbp	maxbin2	After	2
gut_4.5Gbp	maxbin2	After	3
gut_4.5Gbp	maxbin2	After	2
gut_4.5Gbp	maxbin2	After	0
gut_4.5Gbp	maxbin2	After	3
gut_4.5Gbp	maxbin2	After	4
gut_4.5Gbp	metabat2	After	8
gut_4.5Gbp	metabat2	After	6
gut_4.5Gbp	metabat2	After	12
gut_4.5Gbp	metabat2	After	11
gut_4.5Gbp	metabat2	After	7
gut_4.5Gbp	metabat2	After	7
gut_4.5Gbp	metabat2	After	11
gut_4.5Gbp	metabat2	After	6
gut_4.5Gbp	metabat2	After	2
gut_4.5Gbp	metabat2	After	8
gut_4.5Gbp	metabat2	After	6
gut_4.5Gbp	metabat2	After	9
gut_4.5Gbp	metabat2	After	10
gut_4.5Gbp	metabat2	After	3
gut_4.5Gbp	metabat2	After	2
gut_4.5Gbp	metabat2	After	6
gut_4.5Gbp	metabat2	After	6
gut_4.5Gbp	metabat2	After	1
gut_4.5Gbp	metabat2	After	3
gut_4.5Gbp	metabat2	After	5
gut_4.5Gbp	metabinner	After	6
gut_4.5Gbp	metabinner	After	4
gut_4.5Gbp	metabinner	After	9
gut_4.5Gbp	metabinner	After	12
gut_4.5Gbp	metabinner	After	9
gut_4.5Gbp	metabinner	After	6
gut_4.5Gbp	metabinner	After	9
gut_4.5Gbp	metabinner	After	3
gut_4.5Gbp	metabinner	After	4
gut_4.5Gbp	metabinner	After	6
gut_4.5Gbp	metabinner	After	4
gut_4.5Gbp	metabinner	After	9
gut_4.5Gbp	metabinner	After	8
gut_4.5Gbp	metabinner	After	4
gut_4.5Gbp	metabinner	After	1
gut_4.5Gbp	metabinner	After	7
gut_4.5Gbp	metabinner	After	5
gut_4.5Gbp	metabinner	After	0
gut_4.5Gbp	metabinner	After	1
gut_4.5Gbp	metabinner	After	6
gut_4.5Gbp	metadecoder	After	7
gut_4.5Gbp	metadecoder	After	6
gut_4.5Gbp	metadecoder	After	12
gut_4.5Gbp	metadecoder	After	13
gut_4.5Gbp	metadecoder	After	8
gut_4.5Gbp	metadecoder	After	9
gut_4.5Gbp	metadecoder	After	14
gut_4.5Gbp	metadecoder	After	8
gut_4.5Gbp	metadecoder	After	3
gut_4.5Gbp	metadecoder	After	10
gut_4.5Gbp	metadecoder	After	8
gut_4.5Gbp	metadecoder	After	10
gut_4.5Gbp	metadecoder	After	10
gut_4.5Gbp	metadecoder	After	6
gut_4.5Gbp	metadecoder	After	2
gut_4.5Gbp	metadecoder	After	7
gut_4.5Gbp	metadecoder	After	9
gut_4.5Gbp	metadecoder	After	2
gut_4.5Gbp	metadecoder	After	5
gut_4.5Gbp	metadecoder	After	12
gut_4.5Gbp	semibin2	After	8
gut_4.5Gbp	semibin2	After	7
gut_4.5Gbp	semibin2	After	15
gut_4.5Gbp	semibin2	After	16
gut_4.5Gbp	semibin2	After	8
gut_4.5Gbp	semibin2	After	8
gut_4.5Gbp	semibin2	After	16
gut_4.5Gbp	semibin2	After	7
gut_4.5Gbp	semibin2	After	3
gut_4.5Gbp	semibin2	After	11
gut_4.5Gbp	semibin2	After	5
gut_4.5Gbp	semibin2	After	15
gut_4.5Gbp	semibin2	After	12
gut_4.5Gbp	semibin2	After	6
gut_4.5Gbp	semibin2	After	2
gut_4.5Gbp	semibin2	After	8
gut_4.5Gbp	semibin2	After	9
gut_4.5Gbp	semibin2	After	3
gut_4.5Gbp	semibin2	After	5
gut_4.5Gbp	semibin2	After	10
gut_4.5Gbp	semibin2(multi)	After	11
gut_4.5Gbp	semibin2(multi)	After	9
gut_4.5Gbp	semibin2(multi)	After	11
gut_4.5Gbp	semibin2(multi)	After	17
gut_4.5Gbp	semibin2(multi)	After	10
gut_4.5Gbp	semibin2(multi)	After	9
gut_4.5Gbp	semibin2(multi)	After	14
gut_4.5Gbp	semibin2(multi)	After	7
gut_4.5Gbp	semibin2(multi)	After	4
gut_4.5Gbp	semibin2(multi)	After	10
gut_4.5Gbp	semibin2(multi)	After	6
gut_4.5Gbp	semibin2(multi)	After	13
gut_4.5Gbp	semibin2(multi)	After	12
gut_4.5Gbp	semibin2(multi)	After	7
gut_4.5Gbp	semibin2(multi)	After	2
gut_4.5Gbp	semibin2(multi)	After	6
gut_4.5Gbp	semibin2(multi)	After	11
gut_4.5Gbp	semibin2(multi)	After	4
gut_4.5Gbp	semibin2(multi)	After	5
gut_4.5Gbp	semibin2(multi)	After	9
gut_4.5Gbp	vamb	After	3
gut_4.5Gbp	vamb	After	4
gut_4.5Gbp	vamb	After	11
gut_4.5Gbp	vamb	After	12
gut_4.5Gbp	vamb	After	5
gut_4.5Gbp	vamb	After	6
gut_4.5Gbp	vamb	After	9
gut_4.5Gbp	vamb	After	7
gut_4.5Gbp	vamb	After	1
gut_4.5Gbp	vamb	After	7
gut_4.5Gbp	vamb	After	4
gut_4.5Gbp	vamb	After	8
gut_4.5Gbp	vamb	After	8
gut_4.5Gbp	vamb	After	1
gut_4.5Gbp	vamb	After	1
gut_4.5Gbp	vamb	After	6
gut_4.5Gbp	vamb	After	3
gut_4.5Gbp	vamb	After	1
gut_4.5Gbp	vamb	After	5
gut_4.5Gbp	vamb	After	8
gut_4.5Gbp	vamb(multi)	After	10
gut_4.5Gbp	vamb(multi)	After	5
gut_4.5Gbp	vamb(multi)	After	12
gut_4.5Gbp	vamb(multi)	After	11
gut_4.5Gbp	vamb(multi)	After	5
gut_4.5Gbp	vamb(multi)	After	8
gut_4.5Gbp	vamb(multi)	After	11
gut_4.5Gbp	vamb(multi)	After	8
gut_4.5Gbp	vamb(multi)	After	2
gut_4.5Gbp	vamb(multi)	After	10
gut_4.5Gbp	vamb(multi)	After	3
gut_4.5Gbp	vamb(multi)	After	10
gut_4.5Gbp	vamb(multi)	After	10
gut_4.5Gbp	vamb(multi)	After	3
gut_4.5Gbp	vamb(multi)	After	3
gut_4.5Gbp	vamb(multi)	After	8
gut_4.5Gbp	vamb(multi)	After	5
gut_4.5Gbp	vamb(multi)	After	1
gut_4.5Gbp	vamb(multi)	After	1
gut_4.5Gbp	vamb(multi)	After	8
gut_8.5Gbp	binny	Before	13
gut_8.5Gbp	binny	Before	8
gut_8.5Gbp	binny	Before	27
gut_8.5Gbp	binny	Before	33
gut_8.5Gbp	binny	Before	23
gut_8.5Gbp	binny	Before	36
gut_8.5Gbp	binny	Before	18
gut_8.5Gbp	binny	Before	25
gut_8.5Gbp	binny	Before	27
gut_8.5Gbp	binny	Before	14
gut_8.5Gbp	binny	Before	42
gut_8.5Gbp	binny	Before	33
gut_8.5Gbp	binny	Before	34
gut_8.5Gbp	binny	Before	26
gut_8.5Gbp	binny	Before	16
gut_8.5Gbp	binny	Before	20
gut_8.5Gbp	binny	Before	36
gut_8.5Gbp	binny	Before	15
gut_8.5Gbp	binny	Before	25
gut_8.5Gbp	binny	Before	21
gut_8.5Gbp	comebin	Before	27
gut_8.5Gbp	comebin	Before	19
gut_8.5Gbp	comebin	Before	38
gut_8.5Gbp	comebin	Before	38
gut_8.5Gbp	comebin	Before	35
gut_8.5Gbp	comebin	Before	39
gut_8.5Gbp	comebin	Before	34
gut_8.5Gbp	comebin	Before	43
gut_8.5Gbp	comebin	Before	41
gut_8.5Gbp	comebin	Before	18
gut_8.5Gbp	comebin	Before	57
gut_8.5Gbp	comebin	Before	44
gut_8.5Gbp	comebin	Before	44
gut_8.5Gbp	comebin	Before	35
gut_8.5Gbp	comebin	Before	34
gut_8.5Gbp	comebin	Before	30
gut_8.5Gbp	comebin	Before	44
gut_8.5Gbp	comebin	Before	25
gut_8.5Gbp	comebin	Before	38
gut_8.5Gbp	comebin	Before	30
gut_8.5Gbp	concoct	Before	13
gut_8.5Gbp	concoct	Before	10
gut_8.5Gbp	concoct	Before	23
gut_8.5Gbp	concoct	Before	19
gut_8.5Gbp	concoct	Before	16
gut_8.5Gbp	concoct	Before	22
gut_8.5Gbp	concoct	Before	20
gut_8.5Gbp	concoct	Before	24
gut_8.5Gbp	concoct	Before	21
gut_8.5Gbp	concoct	Before	12
gut_8.5Gbp	concoct	Before	30
gut_8.5Gbp	concoct	Before	26
gut_8.5Gbp	concoct	Before	19
gut_8.5Gbp	concoct	Before	24
gut_8.5Gbp	concoct	Before	19
gut_8.5Gbp	concoct	Before	14
gut_8.5Gbp	concoct	Before	21
gut_8.5Gbp	concoct	Before	13
gut_8.5Gbp	concoct	Before	22
gut_8.5Gbp	concoct	Before	22
gut_8.5Gbp	maxbin2	Before	11
gut_8.5Gbp	maxbin2	Before	10
gut_8.5Gbp	maxbin2	Before	15
gut_8.5Gbp	maxbin2	Before	22
gut_8.5Gbp	maxbin2	Before	17
gut_8.5Gbp	maxbin2	Before	18
gut_8.5Gbp	maxbin2	Before	14
gut_8.5Gbp	maxbin2	Before	16
gut_8.5Gbp	maxbin2	Before	16
gut_8.5Gbp	maxbin2	Before	12
gut_8.5Gbp	maxbin2	Before	29
gut_8.5Gbp	maxbin2	Before	23
gut_8.5Gbp	maxbin2	Before	22
gut_8.5Gbp	maxbin2	Before	18
gut_8.5Gbp	maxbin2	Before	13
gut_8.5Gbp	maxbin2	Before	12
gut_8.5Gbp	maxbin2	Before	16
gut_8.5Gbp	maxbin2	Before	8
gut_8.5Gbp	maxbin2	Before	19
gut_8.5Gbp	maxbin2	Before	14
gut_8.5Gbp	metabat2	Before	9
gut_8.5Gbp	metabat2	Before	5
gut_8.5Gbp	metabat2	Before	19
gut_8.5Gbp	metabat2	Before	25
gut_8.5Gbp	metabat2	Before	14
gut_8.5Gbp	metabat2	Before	21
gut_8.5Gbp	metabat2	Before	11
gut_8.5Gbp	metabat2	Before	18
gut_8.5Gbp	metabat2	Before	13
gut_8.5Gbp	metabat2	Before	8
gut_8.5Gbp	metabat2	Before	30
gut_8.5Gbp	metabat2	Before	19
gut_8.5Gbp	metabat2	Before	19
gut_8.5Gbp	metabat2	Before	13
gut_8.5Gbp	metabat2	Before	8
gut_8.5Gbp	metabat2	Before	14
gut_8.5Gbp	metabat2	Before	25
gut_8.5Gbp	metabat2	Before	10
gut_8.5Gbp	metabat2	Before	20
gut_8.5Gbp	metabat2	Before	9
gut_8.5Gbp	metabinner	Before	16
gut_8.5Gbp	metabinner	Before	8
gut_8.5Gbp	metabinner	Before	26
gut_8.5Gbp	metabinner	Before	26
gut_8.5Gbp	metabinner	Before	23
gut_8.5Gbp	metabinner	Before	24
gut_8.5Gbp	metabinner	Before	18
gut_8.5Gbp	metabinner	Before	17
gut_8.5Gbp	metabinner	Before	24
gut_8.5Gbp	metabinner	Before	11
gut_8.5Gbp	metabinner	Before	37
gut_8.5Gbp	metabinner	Before	31
gut_8.5Gbp	metabinner	Before	29
gut_8.5Gbp	metabinner	Before	20
gut_8.5Gbp	metabinner	Before	26
gut_8.5Gbp	metabinner	Before	13
gut_8.5Gbp	metabinner	Before	22
gut_8.5Gbp	metabinner	Before	14
gut_8.5Gbp	metabinner	Before	24
gut_8.5Gbp	metabinner	Before	18
gut_8.5Gbp	metadecoder	Before	16
gut_8.5Gbp	metadecoder	Before	16
gut_8.5Gbp	metadecoder	Before	34
gut_8.5Gbp	metadecoder	Before	34
gut_8.5Gbp	metadecoder	Before	29
gut_8.5Gbp	metadecoder	Before	27
gut_8.5Gbp	metadecoder	Before	25
gut_8.5Gbp	metadecoder	Before	26
gut_8.5Gbp	metadecoder	Before	29
gut_8.5Gbp	metadecoder	Before	15
gut_8.5Gbp	metadecoder	Before	46
gut_8.5Gbp	metadecoder	Before	30
gut_8.5Gbp	metadecoder	Before	34
gut_8.5Gbp	metadecoder	Before	22
gut_8.5Gbp	metadecoder	Before	29
gut_8.5Gbp	metadecoder	Before	23
gut_8.5Gbp	metadecoder	Before	35
gut_8.5Gbp	metadecoder	Before	16
gut_8.5Gbp	metadecoder	Before	32
gut_8.5Gbp	metadecoder	Before	22
gut_8.5Gbp	semibin2	Before	19
gut_8.5Gbp	semibin2	Before	11
gut_8.5Gbp	semibin2	Before	32
gut_8.5Gbp	semibin2	Before	29
gut_8.5Gbp	semibin2	Before	28
gut_8.5Gbp	semibin2	Before	34
gut_8.5Gbp	semibin2	Before	24
gut_8.5Gbp	semibin2	Before	29
gut_8.5Gbp	semibin2	Before	31
gut_8.5Gbp	semibin2	Before	14
gut_8.5Gbp	semibin2	Before	48
gut_8.5Gbp	semibin2	Before	36
gut_8.5Gbp	semibin2	Before	38
gut_8.5Gbp	semibin2	Before	22
gut_8.5Gbp	semibin2	Before	26
gut_8.5Gbp	semibin2	Before	24
gut_8.5Gbp	semibin2	Before	32
gut_8.5Gbp	semibin2	Before	22
gut_8.5Gbp	semibin2	Before	27
gut_8.5Gbp	semibin2	Before	24
gut_8.5Gbp	semibin2(multi)	Before	24
gut_8.5Gbp	semibin2(multi)	Before	16
gut_8.5Gbp	semibin2(multi)	Before	34
gut_8.5Gbp	semibin2(multi)	Before	38
gut_8.5Gbp	semibin2(multi)	Before	33
gut_8.5Gbp	semibin2(multi)	Before	34
gut_8.5Gbp	semibin2(multi)	Before	31
gut_8.5Gbp	semibin2(multi)	Before	35
gut_8.5Gbp	semibin2(multi)	Before	40
gut_8.5Gbp	semibin2(multi)	Before	20
gut_8.5Gbp	semibin2(multi)	Before	51
gut_8.5Gbp	semibin2(multi)	Before	41
gut_8.5Gbp	semibin2(multi)	Before	40
gut_8.5Gbp	semibin2(multi)	Before	29
gut_8.5Gbp	semibin2(multi)	Before	31
gut_8.5Gbp	semibin2(multi)	Before	25
gut_8.5Gbp	semibin2(multi)	Before	39
gut_8.5Gbp	semibin2(multi)	Before	23
gut_8.5Gbp	semibin2(multi)	Before	38
gut_8.5Gbp	semibin2(multi)	Before	29
gut_8.5Gbp	vamb	Before	7
gut_8.5Gbp	vamb	Before	7
gut_8.5Gbp	vamb	Before	18
gut_8.5Gbp	vamb	Before	24
gut_8.5Gbp	vamb	Before	20
gut_8.5Gbp	vamb	Before	16
gut_8.5Gbp	vamb	Before	12
gut_8.5Gbp	vamb	Before	18
gut_8.5Gbp	vamb	Before	19
gut_8.5Gbp	vamb	Before	7
gut_8.5Gbp	vamb	Before	30
gut_8.5Gbp	vamb	Before	19
gut_8.5Gbp	vamb	Before	24
gut_8.5Gbp	vamb	Before	16
gut_8.5Gbp	vamb	Before	18
gut_8.5Gbp	vamb	Before	7
gut_8.5Gbp	vamb	Before	12
gut_8.5Gbp	vamb	Before	5
gut_8.5Gbp	vamb	Before	17
gut_8.5Gbp	vamb	Before	11
gut_8.5Gbp	vamb(multi)	Before	7
gut_8.5Gbp	vamb(multi)	Before	11
gut_8.5Gbp	vamb(multi)	Before	22
gut_8.5Gbp	vamb(multi)	Before	24
gut_8.5Gbp	vamb(multi)	Before	22
gut_8.5Gbp	vamb(multi)	Before	21
gut_8.5Gbp	vamb(multi)	Before	14
gut_8.5Gbp	vamb(multi)	Before	14
gut_8.5Gbp	vamb(multi)	Before	20
gut_8.5Gbp	vamb(multi)	Before	9
gut_8.5Gbp	vamb(multi)	Before	30
gut_8.5Gbp	vamb(multi)	Before	25
gut_8.5Gbp	vamb(multi)	Before	27
gut_8.5Gbp	vamb(multi)	Before	18
gut_8.5Gbp	vamb(multi)	Before	21
gut_8.5Gbp	vamb(multi)	Before	15
gut_8.5Gbp	vamb(multi)	Before	11
gut_8.5Gbp	vamb(multi)	Before	14
gut_8.5Gbp	vamb(multi)	Before	21
gut_8.5Gbp	vamb(multi)	Before	11
gut_8.5Gbp	binny	After	12
gut_8.5Gbp	binny	After	5
gut_8.5Gbp	binny	After	20
gut_8.5Gbp	binny	After	20
gut_8.5Gbp	binny	After	17
gut_8.5Gbp	binny	After	20
gut_8.5Gbp	binny	After	12
gut_8.5Gbp	binny	After	17
gut_8.5Gbp	binny	After	18
gut_8.5Gbp	binny	After	10
gut_8.5Gbp	binny	After	34
gut_8.5Gbp	binny	After	19
gut_8.5Gbp	binny	After	22
gut_8.5Gbp	binny	After	13
gut_8.5Gbp	binny	After	10
gut_8.5Gbp	binny	After	13
gut_8.5Gbp	binny	After	23
gut_8.5Gbp	binny	After	10
gut_8.5Gbp	binny	After	22
gut_8.5Gbp	binny	After	14
gut_8.5Gbp	comebin	After	19
gut_8.5Gbp	comebin	After	16
gut_8.5Gbp	comebin	After	34
gut_8.5Gbp	comebin	After	32
gut_8.5Gbp	comebin	After	30
gut_8.5Gbp	comebin	After	35
gut_8.5Gbp	comebin	After	31
gut_8.5Gbp	comebin	After	33
gut_8.5Gbp	comebin	After	28
gut_8.5Gbp	comebin	After	13
gut_8.5Gbp	comebin	After	48
gut_8.5Gbp	comebin	After	29
gut_8.5Gbp	comebin	After	38
gut_8.5Gbp	comebin	After	23
gut_8.5Gbp	comebin	After	25
gut_8.5Gbp	comebin	After	23
gut_8.5Gbp	comebin	After	40
gut_8.5Gbp	comebin	After	15
gut_8.5Gbp	comebin	After	37
gut_8.5Gbp	comebin	After	28
gut_8.5Gbp	concoct	After	12
gut_8.5Gbp	concoct	After	8
gut_8.5Gbp	concoct	After	17
gut_8.5Gbp	concoct	After	15
gut_8.5Gbp	concoct	After	11
gut_8.5Gbp	concoct	After	12
gut_8.5Gbp	concoct	After	16
gut_8.5Gbp	concoct	After	16
gut_8.5Gbp	concoct	After	17
gut_8.5Gbp	concoct	After	9
gut_8.5Gbp	concoct	After	20
gut_8.5Gbp	concoct	After	19
gut_8.5Gbp	concoct	After	17
gut_8.5Gbp	concoct	After	17
gut_8.5Gbp	concoct	After	13
gut_8.5Gbp	concoct	After	8
gut_8.5Gbp	concoct	After	17
gut_8.5Gbp	concoct	After	6
gut_8.5Gbp	concoct	After	18
gut_8.5Gbp	concoct	After	14
gut_8.5Gbp	maxbin2	After	8
gut_8.5Gbp	maxbin2	After	3
gut_8.5Gbp	maxbin2	After	2
gut_8.5Gbp	maxbin2	After	6
gut_8.5Gbp	maxbin2	After	3
gut_8.5Gbp	maxbin2	After	8
gut_8.5Gbp	maxbin2	After	3
gut_8.5Gbp	maxbin2	After	5
gut_8.5Gbp	maxbin2	After	5
gut_8.5Gbp	maxbin2	After	3
gut_8.5Gbp	maxbin2	After	5
gut_8.5Gbp	maxbin2	After	7
gut_8.5Gbp	maxbin2	After	10
gut_8.5Gbp	maxbin2	After	4
gut_8.5Gbp	maxbin2	After	3
gut_8.5Gbp	maxbin2	After	4
gut_8.5Gbp	maxbin2	After	9
gut_8.5Gbp	maxbin2	After	2
gut_8.5Gbp	maxbin2	After	9
gut_8.5Gbp	maxbin2	After	4
gut_8.5Gbp	metabat2	After	7
gut_8.5Gbp	metabat2	After	5
gut_8.5Gbp	metabat2	After	17
gut_8.5Gbp	metabat2	After	19
gut_8.5Gbp	metabat2	After	13
gut_8.5Gbp	metabat2	After	19
gut_8.5Gbp	metabat2	After	9
gut_8.5Gbp	metabat2	After	17
gut_8.5Gbp	metabat2	After	11
gut_8.5Gbp	metabat2	After	7
gut_8.5Gbp	metabat2	After	27
gut_8.5Gbp	metabat2	After	14
gut_8.5Gbp	metabat2	After	18
gut_8.5Gbp	metabat2	After	13
gut_8.5Gbp	metabat2	After	5
gut_8.5Gbp	metabat2	After	13
gut_8.5Gbp	metabat2	After	20
gut_8.5Gbp	metabat2	After	8
gut_8.5Gbp	metabat2	After	19
gut_8.5Gbp	metabat2	After	7
gut_8.5Gbp	metabinner	After	9
gut_8.5Gbp	metabinner	After	6
gut_8.5Gbp	metabinner	After	11
gut_8.5Gbp	metabinner	After	15
gut_8.5Gbp	metabinner	After	15
gut_8.5Gbp	metabinner	After	14
gut_8.5Gbp	metabinner	After	12
gut_8.5Gbp	metabinner	After	7
gut_8.5Gbp	metabinner	After	15
gut_8.5Gbp	metabinner	After	8
gut_8.5Gbp	metabinner	After	19
gut_8.5Gbp	metabinner	After	15
gut_8.5Gbp	metabinner	After	18
gut_8.5Gbp	metabinner	After	9
gut_8.5Gbp	metabinner	After	11
gut_8.5Gbp	metabinner	After	8
gut_8.5Gbp	metabinner	After	10
gut_8.5Gbp	metabinner	After	7
gut_8.5Gbp	metabinner	After	16
gut_8.5Gbp	metabinner	After	10
gut_8.5Gbp	metadecoder	After	15
gut_8.5Gbp	metadecoder	After	13
gut_8.5Gbp	metadecoder	After	28
gut_8.5Gbp	metadecoder	After	24
gut_8.5Gbp	metadecoder	After	27
gut_8.5Gbp	metadecoder	After	22
gut_8.5Gbp	metadecoder	After	21
gut_8.5Gbp	metadecoder	After	21
gut_8.5Gbp	metadecoder	After	25
gut_8.5Gbp	metadecoder	After	14
gut_8.5Gbp	metadecoder	After	39
gut_8.5Gbp	metadecoder	After	26
gut_8.5Gbp	metadecoder	After	33
gut_8.5Gbp	metadecoder	After	21
gut_8.5Gbp	metadecoder	After	21
gut_8.5Gbp	metadecoder	After	22
gut_8.5Gbp	metadecoder	After	26
gut_8.5Gbp	metadecoder	After	11
gut_8.5Gbp	metadecoder	After	26
gut_8.5Gbp	metadecoder	After	20
gut_8.5Gbp	semibin2	After	17
gut_8.5Gbp	semibin2	After	11
gut_8.5Gbp	semibin2	After	27
gut_8.5Gbp	semibin2	After	22
gut_8.5Gbp	semibin2	After	27
gut_8.5Gbp	semibin2	After	30
gut_8.5Gbp	semibin2	After	21
gut_8.5Gbp	semibin2	After	24
gut_8.5Gbp	semibin2	After	25
gut_8.5Gbp	semibin2	After	13
gut_8.5Gbp	semibin2	After	42
gut_8.5Gbp	semibin2	After	30
gut_8.5Gbp	semibin2	After	34
gut_8.5Gbp	semibin2	After	21
gut_8.5Gbp	semibin2	After	19
gut_8.5Gbp	semibin2	After	19
gut_8.5Gbp	semibin2	After	29
gut_8.5Gbp	semibin2	After	18
gut_8.5Gbp	semibin2	After	27
gut_8.5Gbp	semibin2	After	23
gut_8.5Gbp	semibin2(multi)	After	20
gut_8.5Gbp	semibin2(multi)	After	11
gut_8.5Gbp	semibin2(multi)	After	25
gut_8.5Gbp	semibin2(multi)	After	21
gut_8.5Gbp	semibin2(multi)	After	23
gut_8.5Gbp	semibin2(multi)	After	24
gut_8.5Gbp	semibin2(multi)	After	23
gut_8.5Gbp	semibin2(multi)	After	23
gut_8.5Gbp	semibin2(multi)	After	32
gut_8.5Gbp	semibin2(multi)	After	16
gut_8.5Gbp	semibin2(multi)	After	33
gut_8.5Gbp	semibin2(multi)	After	26
gut_8.5Gbp	semibin2(multi)	After	27
gut_8.5Gbp	semibin2(multi)	After	26
gut_8.5Gbp	semibin2(multi)	After	24
gut_8.5Gbp	semibin2(multi)	After	17
gut_8.5Gbp	semibin2(multi)	After	28
gut_8.5Gbp	semibin2(multi)	After	19
gut_8.5Gbp	semibin2(multi)	After	32
gut_8.5Gbp	semibin2(multi)	After	23
gut_8.5Gbp	vamb	After	6
gut_8.5Gbp	vamb	After	6
gut_8.5Gbp	vamb	After	17
gut_8.5Gbp	vamb	After	21
gut_8.5Gbp	vamb	After	20
gut_8.5Gbp	vamb	After	15
gut_8.5Gbp	vamb	After	12
gut_8.5Gbp	vamb	After	16
gut_8.5Gbp	vamb	After	17
gut_8.5Gbp	vamb	After	6
gut_8.5Gbp	vamb	After	26
gut_8.5Gbp	vamb	After	18
gut_8.5Gbp	vamb	After	23
gut_8.5Gbp	vamb	After	15
gut_8.5Gbp	vamb	After	17
gut_8.5Gbp	vamb	After	7
gut_8.5Gbp	vamb	After	11
gut_8.5Gbp	vamb	After	4
gut_8.5Gbp	vamb	After	17
gut_8.5Gbp	vamb	After	11
gut_8.5Gbp	vamb(multi)	After	7
gut_8.5Gbp	vamb(multi)	After	10
gut_8.5Gbp	vamb(multi)	After	21
gut_8.5Gbp	vamb(multi)	After	21
gut_8.5Gbp	vamb(multi)	After	19
gut_8.5Gbp	vamb(multi)	After	21
gut_8.5Gbp	vamb(multi)	After	14
gut_8.5Gbp	vamb(multi)	After	13
gut_8.5Gbp	vamb(multi)	After	20
gut_8.5Gbp	vamb(multi)	After	8
gut_8.5Gbp	vamb(multi)	After	28
gut_8.5Gbp	vamb(multi)	After	24
gut_8.5Gbp	vamb(multi)	After	24
gut_8.5Gbp	vamb(multi)	After	17
gut_8.5Gbp	vamb(multi)	After	20
gut_8.5Gbp	vamb(multi)	After	15
gut_8.5Gbp	vamb(multi)	After	8
gut_8.5Gbp	vamb(multi)	After	14
gut_8.5Gbp	vamb(multi)	After	19
gut_8.5Gbp	vamb(multi)	After	11
gut_9.4Gbp	binny	Before	17
gut_9.4Gbp	binny	Before	8
gut_9.4Gbp	binny	Before	14
gut_9.4Gbp	binny	Before	17
gut_9.4Gbp	binny	Before	12
gut_9.4Gbp	binny	Before	12
gut_9.4Gbp	binny	Before	9
gut_9.4Gbp	binny	Before	16
gut_9.4Gbp	binny	Before	10
gut_9.4Gbp	binny	Before	8
gut_9.4Gbp	binny	Before	13
gut_9.4Gbp	binny	Before	23
gut_9.4Gbp	binny	Before	13
gut_9.4Gbp	binny	Before	11
gut_9.4Gbp	binny	Before	10
gut_9.4Gbp	binny	Before	10
gut_9.4Gbp	binny	Before	18
gut_9.4Gbp	binny	Before	13
gut_9.4Gbp	binny	Before	11
gut_9.4Gbp	binny	Before	14
gut_9.4Gbp	comebin	Before	34
gut_9.4Gbp	comebin	Before	20
gut_9.4Gbp	comebin	Before	23
gut_9.4Gbp	comebin	Before	22
gut_9.4Gbp	comebin	Before	17
gut_9.4Gbp	comebin	Before	31
gut_9.4Gbp	comebin	Before	11
gut_9.4Gbp	comebin	Before	35
gut_9.4Gbp	comebin	Before	28
gut_9.4Gbp	comebin	Before	17
gut_9.4Gbp	comebin	Before	35
gut_9.4Gbp	comebin	Before	35
gut_9.4Gbp	comebin	Before	27
gut_9.4Gbp	comebin	Before	15
gut_9.4Gbp	comebin	Before	29
gut_9.4Gbp	comebin	Before	16
gut_9.4Gbp	comebin	Before	32
gut_9.4Gbp	comebin	Before	26
gut_9.4Gbp	comebin	Before	21
gut_9.4Gbp	comebin	Before	30
gut_9.4Gbp	concoct	Before	14
gut_9.4Gbp	concoct	Before	12
gut_9.4Gbp	concoct	Before	13
gut_9.4Gbp	concoct	Before	14
gut_9.4Gbp	concoct	Before	11
gut_9.4Gbp	concoct	Before	20
gut_9.4Gbp	concoct	Before	10
gut_9.4Gbp	concoct	Before	19
gut_9.4Gbp	concoct	Before	14
gut_9.4Gbp	concoct	Before	8
gut_9.4Gbp	concoct	Before	13
gut_9.4Gbp	concoct	Before	18
gut_9.4Gbp	concoct	Before	13
gut_9.4Gbp	concoct	Before	6
gut_9.4Gbp	concoct	Before	14
gut_9.4Gbp	concoct	Before	7
gut_9.4Gbp	concoct	Before	15
gut_9.4Gbp	concoct	Before	10
gut_9.4Gbp	concoct	Before	11
gut_9.4Gbp	concoct	Before	22
gut_9.4Gbp	maxbin2	Before	12
gut_9.4Gbp	maxbin2	Before	8
gut_9.4Gbp	maxbin2	Before	9
gut_9.4Gbp	maxbin2	Before	13
gut_9.4Gbp	maxbin2	Before	13
gut_9.4Gbp	maxbin2	Before	11
gut_9.4Gbp	maxbin2	Before	6
gut_9.4Gbp	maxbin2	Before	12
gut_9.4Gbp	maxbin2	Before	9
gut_9.4Gbp	maxbin2	Before	2
gut_9.4Gbp	maxbin2	Before	12
gut_9.4Gbp	maxbin2	Before	14
gut_9.4Gbp	maxbin2	Before	12
gut_9.4Gbp	maxbin2	Before	10
gut_9.4Gbp	maxbin2	Before	10
gut_9.4Gbp	maxbin2	Before	9
gut_9.4Gbp	maxbin2	Before	13
gut_9.4Gbp	maxbin2	Before	12
gut_9.4Gbp	maxbin2	Before	12
gut_9.4Gbp	maxbin2	Before	6
gut_9.4Gbp	metabat2	Before	11
gut_9.4Gbp	metabat2	Before	7
gut_9.4Gbp	metabat2	Before	6
gut_9.4Gbp	metabat2	Before	15
gut_9.4Gbp	metabat2	Before	11
gut_9.4Gbp	metabat2	Before	7
gut_9.4Gbp	metabat2	Before	4
gut_9.4Gbp	metabat2	Before	13
gut_9.4Gbp	metabat2	Before	7
gut_9.4Gbp	metabat2	Before	5
gut_9.4Gbp	metabat2	Before	14
gut_9.4Gbp	metabat2	Before	17
gut_9.4Gbp	metabat2	Before	10
gut_9.4Gbp	metabat2	Before	6
gut_9.4Gbp	metabat2	Before	16
gut_9.4Gbp	metabat2	Before	9
gut_9.4Gbp	metabat2	Before	13
gut_9.4Gbp	metabat2	Before	11
gut_9.4Gbp	metabat2	Before	12
gut_9.4Gbp	metabat2	Before	15
gut_9.4Gbp	metabinner	Before	18
gut_9.4Gbp	metabinner	Before	15
gut_9.4Gbp	metabinner	Before	14
gut_9.4Gbp	metabinner	Before	17
gut_9.4Gbp	metabinner	Before	13
gut_9.4Gbp	metabinner	Before	17
gut_9.4Gbp	metabinner	Before	7
gut_9.4Gbp	metabinner	Before	18
gut_9.4Gbp	metabinner	Before	15
gut_9.4Gbp	metabinner	Before	10
gut_9.4Gbp	metabinner	Before	17
gut_9.4Gbp	metabinner	Before	18
gut_9.4Gbp	metabinner	Before	15
gut_9.4Gbp	metabinner	Before	11
gut_9.4Gbp	metabinner	Before	19
gut_9.4Gbp	metabinner	Before	7
gut_9.4Gbp	metabinner	Before	16
gut_9.4Gbp	metabinner	Before	15
gut_9.4Gbp	metabinner	Before	13
gut_9.4Gbp	metabinner	Before	20
gut_9.4Gbp	metadecoder	Before	24
gut_9.4Gbp	metadecoder	Before	18
gut_9.4Gbp	metadecoder	Before	22
gut_9.4Gbp	metadecoder	Before	16
gut_9.4Gbp	metadecoder	Before	15
gut_9.4Gbp	metadecoder	Before	19
gut_9.4Gbp	metadecoder	Before	9
gut_9.4Gbp	metadecoder	Before	24
gut_9.4Gbp	metadecoder	Before	19
gut_9.4Gbp	metadecoder	Before	10
gut_9.4Gbp	metadecoder	Before	25
gut_9.4Gbp	metadecoder	Before	27
gut_9.4Gbp	metadecoder	Before	20
gut_9.4Gbp	metadecoder	Before	12
gut_9.4Gbp	metadecoder	Before	25
gut_9.4Gbp	metadecoder	Before	12
gut_9.4Gbp	metadecoder	Before	22
gut_9.4Gbp	metadecoder	Before	17
gut_9.4Gbp	metadecoder	Before	18
gut_9.4Gbp	metadecoder	Before	21
gut_9.4Gbp	semibin2	Before	25
gut_9.4Gbp	semibin2	Before	16
gut_9.4Gbp	semibin2	Before	20
gut_9.4Gbp	semibin2	Before	18
gut_9.4Gbp	semibin2	Before	17
gut_9.4Gbp	semibin2	Before	22
gut_9.4Gbp	semibin2	Before	9
gut_9.4Gbp	semibin2	Before	26
gut_9.4Gbp	semibin2	Before	21
gut_9.4Gbp	semibin2	Before	10
gut_9.4Gbp	semibin2	Before	27
gut_9.4Gbp	semibin2	Before	24
gut_9.4Gbp	semibin2	Before	18
gut_9.4Gbp	semibin2	Before	13
gut_9.4Gbp	semibin2	Before	20
gut_9.4Gbp	semibin2	Before	12
gut_9.4Gbp	semibin2	Before	21
gut_9.4Gbp	semibin2	Before	18
gut_9.4Gbp	semibin2	Before	15
gut_9.4Gbp	semibin2	Before	22
gut_9.4Gbp	semibin2(multi)	Before	27
gut_9.4Gbp	semibin2(multi)	Before	16
gut_9.4Gbp	semibin2(multi)	Before	24
gut_9.4Gbp	semibin2(multi)	Before	18
gut_9.4Gbp	semibin2(multi)	Before	20
gut_9.4Gbp	semibin2(multi)	Before	25
gut_9.4Gbp	semibin2(multi)	Before	12
gut_9.4Gbp	semibin2(multi)	Before	28
gut_9.4Gbp	semibin2(multi)	Before	22
gut_9.4Gbp	semibin2(multi)	Before	11
gut_9.4Gbp	semibin2(multi)	Before	29
gut_9.4Gbp	semibin2(multi)	Before	30
gut_9.4Gbp	semibin2(multi)	Before	26
gut_9.4Gbp	semibin2(multi)	Before	13
gut_9.4Gbp	semibin2(multi)	Before	24
gut_9.4Gbp	semibin2(multi)	Before	14
gut_9.4Gbp	semibin2(multi)	Before	33
gut_9.4Gbp	semibin2(multi)	Before	18
gut_9.4Gbp	semibin2(multi)	Before	18
gut_9.4Gbp	semibin2(multi)	Before	25
gut_9.4Gbp	vamb	Before	11
gut_9.4Gbp	vamb	Before	8
gut_9.4Gbp	vamb	Before	8
gut_9.4Gbp	vamb	Before	8
gut_9.4Gbp	vamb	Before	7
gut_9.4Gbp	vamb	Before	13
gut_9.4Gbp	vamb	Before	8
gut_9.4Gbp	vamb	Before	12
gut_9.4Gbp	vamb	Before	9
gut_9.4Gbp	vamb	Before	5
gut_9.4Gbp	vamb	Before	14
gut_9.4Gbp	vamb	Before	15
gut_9.4Gbp	vamb	Before	10
gut_9.4Gbp	vamb	Before	4
gut_9.4Gbp	vamb	Before	12
gut_9.4Gbp	vamb	Before	4
gut_9.4Gbp	vamb	Before	8
gut_9.4Gbp	vamb	Before	12
gut_9.4Gbp	vamb	Before	8
gut_9.4Gbp	vamb	Before	13
gut_9.4Gbp	vamb(multi)	Before	16
gut_9.4Gbp	vamb(multi)	Before	12
gut_9.4Gbp	vamb(multi)	Before	11
gut_9.4Gbp	vamb(multi)	Before	10
gut_9.4Gbp	vamb(multi)	Before	10
gut_9.4Gbp	vamb(multi)	Before	13
gut_9.4Gbp	vamb(multi)	Before	6
gut_9.4Gbp	vamb(multi)	Before	17
gut_9.4Gbp	vamb(multi)	Before	16
gut_9.4Gbp	vamb(multi)	Before	6
gut_9.4Gbp	vamb(multi)	Before	16
gut_9.4Gbp	vamb(multi)	Before	20
gut_9.4Gbp	vamb(multi)	Before	11
gut_9.4Gbp	vamb(multi)	Before	9
gut_9.4Gbp	vamb(multi)	Before	12
gut_9.4Gbp	vamb(multi)	Before	6
gut_9.4Gbp	vamb(multi)	Before	15
gut_9.4Gbp	vamb(multi)	Before	11
gut_9.4Gbp	vamb(multi)	Before	12
gut_9.4Gbp	vamb(multi)	Before	14
gut_9.4Gbp	binny	After	7
gut_9.4Gbp	binny	After	6
gut_9.4Gbp	binny	After	9
gut_9.4Gbp	binny	After	9
gut_9.4Gbp	binny	After	10
gut_9.4Gbp	binny	After	5
gut_9.4Gbp	binny	After	6
gut_9.4Gbp	binny	After	11
gut_9.4Gbp	binny	After	7
gut_9.4Gbp	binny	After	5
gut_9.4Gbp	binny	After	6
gut_9.4Gbp	binny	After	15
gut_9.4Gbp	binny	After	8
gut_9.4Gbp	binny	After	8
gut_9.4Gbp	binny	After	5
gut_9.4Gbp	binny	After	5
gut_9.4Gbp	binny	After	11
gut_9.4Gbp	binny	After	10
gut_9.4Gbp	binny	After	7
gut_9.4Gbp	binny	After	8
gut_9.4Gbp	comebin	After	28
gut_9.4Gbp	comebin	After	16
gut_9.4Gbp	comebin	After	18
gut_9.4Gbp	comebin	After	20
gut_9.4Gbp	comebin	After	14
gut_9.4Gbp	comebin	After	25
gut_9.4Gbp	comebin	After	9
gut_9.4Gbp	comebin	After	20
gut_9.4Gbp	comebin	After	18
gut_9.4Gbp	comebin	After	12
gut_9.4Gbp	comebin	After	27
gut_9.4Gbp	comebin	After	31
gut_9.4Gbp	comebin	After	25
gut_9.4Gbp	comebin	After	9
gut_9.4Gbp	comebin	After	23
gut_9.4Gbp	comebin	After	10
gut_9.4Gbp	comebin	After	30
gut_9.4Gbp	comebin	After	19
gut_9.4Gbp	comebin	After	18
gut_9.4Gbp	comebin	After	22
gut_9.4Gbp	concoct	After	9
gut_9.4Gbp	concoct	After	4
gut_9.4Gbp	concoct	After	8
gut_9.4Gbp	concoct	After	7
gut_9.4Gbp	concoct	After	7
gut_9.4Gbp	concoct	After	11
gut_9.4Gbp	concoct	After	9
gut_9.4Gbp	concoct	After	13
gut_9.4Gbp	concoct	After	8
gut_9.4Gbp	concoct	After	3
gut_9.4Gbp	concoct	After	10
gut_9.4Gbp	concoct	After	12
gut_9.4Gbp	concoct	After	9
gut_9.4Gbp	concoct	After	5
gut_9.4Gbp	concoct	After	9
gut_9.4Gbp	concoct	After	4
gut_9.4Gbp	concoct	After	12
gut_9.4Gbp	concoct	After	8
gut_9.4Gbp	concoct	After	9
gut_9.4Gbp	concoct	After	13
gut_9.4Gbp	maxbin2	After	4
gut_9.4Gbp	maxbin2	After	1
gut_9.4Gbp	maxbin2	After	4
gut_9.4Gbp	maxbin2	After	3
gut_9.4Gbp	maxbin2	After	1
gut_9.4Gbp	maxbin2	After	3
gut_9.4Gbp	maxbin2	After	4
gut_9.4Gbp	maxbin2	After	7
gut_9.4Gbp	maxbin2	After	2
gut_9.4Gbp	maxbin2	After	0
gut_9.4Gbp	maxbin2	After	2
gut_9.4Gbp	maxbin2	After	7
gut_9.4Gbp	maxbin2	After	4
gut_9.4Gbp	maxbin2	After	1
gut_9.4Gbp	maxbin2	After	4
gut_9.4Gbp	maxbin2	After	5
gut_9.4Gbp	maxbin2	After	3
gut_9.4Gbp	maxbin2	After	5
gut_9.4Gbp	maxbin2	After	2
gut_9.4Gbp	maxbin2	After	1
gut_9.4Gbp	metabat2	After	9
gut_9.4Gbp	metabat2	After	5
gut_9.4Gbp	metabat2	After	5
gut_9.4Gbp	metabat2	After	13
gut_9.4Gbp	metabat2	After	10
gut_9.4Gbp	metabat2	After	4
gut_9.4Gbp	metabat2	After	4
gut_9.4Gbp	metabat2	After	12
gut_9.4Gbp	metabat2	After	5
gut_9.4Gbp	metabat2	After	4
gut_9.4Gbp	metabat2	After	11
gut_9.4Gbp	metabat2	After	16
gut_9.4Gbp	metabat2	After	9
gut_9.4Gbp	metabat2	After	6
gut_9.4Gbp	metabat2	After	13
gut_9.4Gbp	metabat2	After	6
gut_9.4Gbp	metabat2	After	10
gut_9.4Gbp	metabat2	After	9
gut_9.4Gbp	metabat2	After	10
gut_9.4Gbp	metabat2	After	12
gut_9.4Gbp	metabinner	After	7
gut_9.4Gbp	metabinner	After	7
gut_9.4Gbp	metabinner	After	7
gut_9.4Gbp	metabinner	After	11
gut_9.4Gbp	metabinner	After	6
gut_9.4Gbp	metabinner	After	11
gut_9.4Gbp	metabinner	After	7
gut_9.4Gbp	metabinner	After	10
gut_9.4Gbp	metabinner	After	6
gut_9.4Gbp	metabinner	After	4
gut_9.4Gbp	metabinner	After	9
gut_9.4Gbp	metabinner	After	12
gut_9.4Gbp	metabinner	After	10
gut_9.4Gbp	metabinner	After	6
gut_9.4Gbp	metabinner	After	12
gut_9.4Gbp	metabinner	After	4
gut_9.4Gbp	metabinner	After	8
gut_9.4Gbp	metabinner	After	8
gut_9.4Gbp	metabinner	After	3
gut_9.4Gbp	metabinner	After	11
gut_9.4Gbp	metadecoder	After	19
gut_9.4Gbp	metadecoder	After	16
gut_9.4Gbp	metadecoder	After	17
gut_9.4Gbp	metadecoder	After	13
gut_9.4Gbp	metadecoder	After	14
gut_9.4Gbp	metadecoder	After	15
gut_9.4Gbp	metadecoder	After	9
gut_9.4Gbp	metadecoder	After	20
gut_9.4Gbp	metadecoder	After	14
gut_9.4Gbp	metadecoder	After	6
gut_9.4Gbp	metadecoder	After	17
gut_9.4Gbp	metadecoder	After	22
gut_9.4Gbp	metadecoder	After	18
gut_9.4Gbp	metadecoder	After	12
gut_9.4Gbp	metadecoder	After	20
gut_9.4Gbp	metadecoder	After	10
gut_9.4Gbp	metadecoder	After	22
gut_9.4Gbp	metadecoder	After	14
gut_9.4Gbp	metadecoder	After	13
gut_9.4Gbp	metadecoder	After	15
gut_9.4Gbp	semibin2	After	21
gut_9.4Gbp	semibin2	After	15
gut_9.4Gbp	semibin2	After	17
gut_9.4Gbp	semibin2	After	17
gut_9.4Gbp	semibin2	After	17
gut_9.4Gbp	semibin2	After	18
gut_9.4Gbp	semibin2	After	9
gut_9.4Gbp	semibin2	After	24
gut_9.4Gbp	semibin2	After	20
gut_9.4Gbp	semibin2	After	8
gut_9.4Gbp	semibin2	After	22
gut_9.4Gbp	semibin2	After	21
gut_9.4Gbp	semibin2	After	16
gut_9.4Gbp	semibin2	After	12
gut_9.4Gbp	semibin2	After	18
gut_9.4Gbp	semibin2	After	12
gut_9.4Gbp	semibin2	After	17
gut_9.4Gbp	semibin2	After	16
gut_9.4Gbp	semibin2	After	13
gut_9.4Gbp	semibin2	After	18
gut_9.4Gbp	semibin2(multi)	After	20
gut_9.4Gbp	semibin2(multi)	After	7
gut_9.4Gbp	semibin2(multi)	After	17
gut_9.4Gbp	semibin2(multi)	After	11
gut_9.4Gbp	semibin2(multi)	After	18
gut_9.4Gbp	semibin2(multi)	After	14
gut_9.4Gbp	semibin2(multi)	After	10
gut_9.4Gbp	semibin2(multi)	After	19
gut_9.4Gbp	semibin2(multi)	After	15
gut_9.4Gbp	semibin2(multi)	After	7
gut_9.4Gbp	semibin2(multi)	After	19
gut_9.4Gbp	semibin2(multi)	After	22
gut_9.4Gbp	semibin2(multi)	After	16
gut_9.4Gbp	semibin2(multi)	After	10
gut_9.4Gbp	semibin2(multi)	After	21
gut_9.4Gbp	semibin2(multi)	After	11
gut_9.4Gbp	semibin2(multi)	After	23
gut_9.4Gbp	semibin2(multi)	After	14
gut_9.4Gbp	semibin2(multi)	After	15
gut_9.4Gbp	semibin2(multi)	After	17
gut_9.4Gbp	vamb	After	11
gut_9.4Gbp	vamb	After	7
gut_9.4Gbp	vamb	After	7
gut_9.4Gbp	vamb	After	8
gut_9.4Gbp	vamb	After	7
gut_9.4Gbp	vamb	After	12
gut_9.4Gbp	vamb	After	8
gut_9.4Gbp	vamb	After	10
gut_9.4Gbp	vamb	After	9
gut_9.4Gbp	vamb	After	5
gut_9.4Gbp	vamb	After	12
gut_9.4Gbp	vamb	After	13
gut_9.4Gbp	vamb	After	10
gut_9.4Gbp	vamb	After	4
gut_9.4Gbp	vamb	After	11
gut_9.4Gbp	vamb	After	4
gut_9.4Gbp	vamb	After	8
gut_9.4Gbp	vamb	After	12
gut_9.4Gbp	vamb	After	7
gut_9.4Gbp	vamb	After	11
gut_9.4Gbp	vamb(multi)	After	14
gut_9.4Gbp	vamb(multi)	After	12
gut_9.4Gbp	vamb(multi)	After	11
gut_9.4Gbp	vamb(multi)	After	9
gut_9.4Gbp	vamb(multi)	After	10
gut_9.4Gbp	vamb(multi)	After	13
gut_9.4Gbp	vamb(multi)	After	6
gut_9.4Gbp	vamb(multi)	After	16
gut_9.4Gbp	vamb(multi)	After	15
gut_9.4Gbp	vamb(multi)	After	6
gut_9.4Gbp	vamb(multi)	After	14
gut_9.4Gbp	vamb(multi)	After	18
gut_9.4Gbp	vamb(multi)	After	11
gut_9.4Gbp	vamb(multi)	After	9
gut_9.4Gbp	vamb(multi)	After	11
gut_9.4Gbp	vamb(multi)	After	6
gut_9.4Gbp	vamb(multi)	After	15
gut_9.4Gbp	vamb(multi)	After	10
gut_9.4Gbp	vamb(multi)	After	12
gut_9.4Gbp	vamb(multi)	After	13
gut_11.6Gbp	binny	Before	9
gut_11.6Gbp	binny	Before	23
gut_11.6Gbp	binny	Before	15
gut_11.6Gbp	binny	Before	28
gut_11.6Gbp	binny	Before	9
gut_11.6Gbp	binny	Before	13
gut_11.6Gbp	binny	Before	20
gut_11.6Gbp	binny	Before	23
gut_11.6Gbp	binny	Before	29
gut_11.6Gbp	binny	Before	12
gut_11.6Gbp	binny	Before	31
gut_11.6Gbp	binny	Before	16
gut_11.6Gbp	binny	Before	11
gut_11.6Gbp	binny	Before	21
gut_11.6Gbp	binny	Before	36
gut_11.6Gbp	binny	Before	15
gut_11.6Gbp	binny	Before	19
gut_11.6Gbp	binny	Before	25
gut_11.6Gbp	binny	Before	15
gut_11.6Gbp	binny	Before	43
gut_11.6Gbp	comebin	Before	25
gut_11.6Gbp	comebin	Before	32
gut_11.6Gbp	comebin	Before	23
gut_11.6Gbp	comebin	Before	39
gut_11.6Gbp	comebin	Before	11
gut_11.6Gbp	comebin	Before	19
gut_11.6Gbp	comebin	Before	34
gut_11.6Gbp	comebin	Before	37
gut_11.6Gbp	comebin	Before	38
gut_11.6Gbp	comebin	Before	21
gut_11.6Gbp	comebin	Before	44
gut_11.6Gbp	comebin	Before	30
gut_11.6Gbp	comebin	Before	14
gut_11.6Gbp	comebin	Before	27
gut_11.6Gbp	comebin	Before	46
gut_11.6Gbp	comebin	Before	29
gut_11.6Gbp	comebin	Before	30
gut_11.6Gbp	comebin	Before	39
gut_11.6Gbp	comebin	Before	24
gut_11.6Gbp	comebin	Before	47
gut_11.6Gbp	concoct	Before	14
gut_11.6Gbp	concoct	Before	13
gut_11.6Gbp	concoct	Before	14
gut_11.6Gbp	concoct	Before	23
gut_11.6Gbp	concoct	Before	8
gut_11.6Gbp	concoct	Before	13
gut_11.6Gbp	concoct	Before	19
gut_11.6Gbp	concoct	Before	20
gut_11.6Gbp	concoct	Before	25
gut_11.6Gbp	concoct	Before	11
gut_11.6Gbp	concoct	Before	26
gut_11.6Gbp	concoct	Before	16
gut_11.6Gbp	concoct	Before	6
gut_11.6Gbp	concoct	Before	17
gut_11.6Gbp	concoct	Before	30
gut_11.6Gbp	concoct	Before	14
gut_11.6Gbp	concoct	Before	18
gut_11.6Gbp	concoct	Before	25
gut_11.6Gbp	concoct	Before	14
gut_11.6Gbp	concoct	Before	23
gut_11.6Gbp	maxbin2	Before	6
gut_11.6Gbp	maxbin2	Before	13
gut_11.6Gbp	maxbin2	Before	8
gut_11.6Gbp	maxbin2	Before	21
gut_11.6Gbp	maxbin2	Before	5
gut_11.6Gbp	maxbin2	Before	7
gut_11.6Gbp	maxbin2	Before	16
gut_11.6Gbp	maxbin2	Before	17
gut_11.6Gbp	maxbin2	Before	14
gut_11.6Gbp	maxbin2	Before	8
gut_11.6Gbp	maxbin2	Before	23
gut_11.6Gbp	maxbin2	Before	9
gut_11.6Gbp	maxbin2	Before	7
gut_11.6Gbp	maxbin2	Before	15
gut_11.6Gbp	maxbin2	Before	20
gut_11.6Gbp	maxbin2	Before	11
gut_11.6Gbp	maxbin2	Before	12
gut_11.6Gbp	maxbin2	Before	16
gut_11.6Gbp	maxbin2	Before	16
gut_11.6Gbp	maxbin2	Before	26
gut_11.6Gbp	metabat2	Before	4
gut_11.6Gbp	metabat2	Before	14
gut_11.6Gbp	metabat2	Before	7
gut_11.6Gbp	metabat2	Before	20
gut_11.6Gbp	metabat2	Before	8
gut_11.6Gbp	metabat2	Before	9
gut_11.6Gbp	metabat2	Before	14
gut_11.6Gbp	metabat2	Before	14
gut_11.6Gbp	metabat2	Before	15
gut_11.6Gbp	metabat2	Before	8
gut_11.6Gbp	metabat2	Before	25
gut_11.6Gbp	metabat2	Before	14
gut_11.6Gbp	metabat2	Before	6
gut_11.6Gbp	metabat2	Before	12
gut_11.6Gbp	metabat2	Before	27
gut_11.6Gbp	metabat2	Before	7
gut_11.6Gbp	metabat2	Before	10
gut_11.6Gbp	metabat2	Before	21
gut_11.6Gbp	metabat2	Before	13
gut_11.6Gbp	metabat2	Before	25
gut_11.6Gbp	metabinner	Before	15
gut_11.6Gbp	metabinner	Before	16
gut_11.6Gbp	metabinner	Before	12
gut_11.6Gbp	metabinner	Before	25
gut_11.6Gbp	metabinner	Before	8
gut_11.6Gbp	metabinner	Before	11
gut_11.6Gbp	metabinner	Before	19
gut_11.6Gbp	metabinner	Before	23
gut_11.6Gbp	metabinner	Before	18
gut_11.6Gbp	metabinner	Before	10
gut_11.6Gbp	metabinner	Before	27
gut_11.6Gbp	metabinner	Before	18
gut_11.6Gbp	metabinner	Before	10
gut_11.6Gbp	metabinner	Before	18
gut_11.6Gbp	metabinner	Before	31
gut_11.6Gbp	metabinner	Before	14
gut_11.6Gbp	metabinner	Before	21
gut_11.6Gbp	metabinner	Before	27
gut_11.6Gbp	metabinner	Before	15
gut_11.6Gbp	metabinner	Before	35
gut_11.6Gbp	metadecoder	Before	15
gut_11.6Gbp	metadecoder	Before	18
gut_11.6Gbp	metadecoder	Before	14
gut_11.6Gbp	metadecoder	Before	32
gut_11.6Gbp	metadecoder	Before	8
gut_11.6Gbp	metadecoder	Before	13
gut_11.6Gbp	metadecoder	Before	23
gut_11.6Gbp	metadecoder	Before	27
gut_11.6Gbp	metadecoder	Before	34
gut_11.6Gbp	metadecoder	Before	14
gut_11.6Gbp	metadecoder	Before	32
gut_11.6Gbp	metadecoder	Before	18
gut_11.6Gbp	metadecoder	Before	11
gut_11.6Gbp	metadecoder	Before	22
gut_11.6Gbp	metadecoder	Before	34
gut_11.6Gbp	metadecoder	Before	16
gut_11.6Gbp	metadecoder	Before	22
gut_11.6Gbp	metadecoder	Before	29
gut_11.6Gbp	metadecoder	Before	24
gut_11.6Gbp	metadecoder	Before	37
gut_11.6Gbp	semibin2	Before	16
gut_11.6Gbp	semibin2	Before	21
gut_11.6Gbp	semibin2	Before	13
gut_11.6Gbp	semibin2	Before	31
gut_11.6Gbp	semibin2	Before	8
gut_11.6Gbp	semibin2	Before	14
gut_11.6Gbp	semibin2	Before	23
gut_11.6Gbp	semibin2	Before	28
gut_11.6Gbp	semibin2	Before	28
gut_11.6Gbp	semibin2	Before	14
gut_11.6Gbp	semibin2	Before	37
gut_11.6Gbp	semibin2	Before	24
gut_11.6Gbp	semibin2	Before	10
gut_11.6Gbp	semibin2	Before	21
gut_11.6Gbp	semibin2	Before	36
gut_11.6Gbp	semibin2	Before	18
gut_11.6Gbp	semibin2	Before	24
gut_11.6Gbp	semibin2	Before	27
gut_11.6Gbp	semibin2	Before	23
gut_11.6Gbp	semibin2	Before	37
gut_11.6Gbp	semibin2(multi)	Before	16
gut_11.6Gbp	semibin2(multi)	Before	27
gut_11.6Gbp	semibin2(multi)	Before	15
gut_11.6Gbp	semibin2(multi)	Before	36
gut_11.6Gbp	semibin2(multi)	Before	9
gut_11.6Gbp	semibin2(multi)	Before	20
gut_11.6Gbp	semibin2(multi)	Before	27
gut_11.6Gbp	semibin2(multi)	Before	34
gut_11.6Gbp	semibin2(multi)	Before	38
gut_11.6Gbp	semibin2(multi)	Before	18
gut_11.6Gbp	semibin2(multi)	Before	39
gut_11.6Gbp	semibin2(multi)	Before	24
gut_11.6Gbp	semibin2(multi)	Before	10
gut_11.6Gbp	semibin2(multi)	Before	24
gut_11.6Gbp	semibin2(multi)	Before	47
gut_11.6Gbp	semibin2(multi)	Before	24
gut_11.6Gbp	semibin2(multi)	Before	26
gut_11.6Gbp	semibin2(multi)	Before	31
gut_11.6Gbp	semibin2(multi)	Before	24
gut_11.6Gbp	semibin2(multi)	Before	46
gut_11.6Gbp	vamb	Before	7
gut_11.6Gbp	vamb	Before	10
gut_11.6Gbp	vamb	Before	9
gut_11.6Gbp	vamb	Before	20
gut_11.6Gbp	vamb	Before	6
gut_11.6Gbp	vamb	Before	5
gut_11.6Gbp	vamb	Before	15
gut_11.6Gbp	vamb	Before	13
gut_11.6Gbp	vamb	Before	13
gut_11.6Gbp	vamb	Before	10
gut_11.6Gbp	vamb	Before	25
gut_11.6Gbp	vamb	Before	14
gut_11.6Gbp	vamb	Before	8
gut_11.6Gbp	vamb	Before	13
gut_11.6Gbp	vamb	Before	23
gut_11.6Gbp	vamb	Before	10
gut_11.6Gbp	vamb	Before	10
gut_11.6Gbp	vamb	Before	17
gut_11.6Gbp	vamb	Before	13
gut_11.6Gbp	vamb	Before	28
gut_11.6Gbp	vamb(multi)	Before	12
gut_11.6Gbp	vamb(multi)	Before	18
gut_11.6Gbp	vamb(multi)	Before	9
gut_11.6Gbp	vamb(multi)	Before	24
gut_11.6Gbp	vamb(multi)	Before	2
gut_11.6Gbp	vamb(multi)	Before	13
gut_11.6Gbp	vamb(multi)	Before	13
gut_11.6Gbp	vamb(multi)	Before	17
gut_11.6Gbp	vamb(multi)	Before	20
gut_11.6Gbp	vamb(multi)	Before	8
gut_11.6Gbp	vamb(multi)	Before	17
gut_11.6Gbp	vamb(multi)	Before	12
gut_11.6Gbp	vamb(multi)	Before	8
gut_11.6Gbp	vamb(multi)	Before	13
gut_11.6Gbp	vamb(multi)	Before	27
gut_11.6Gbp	vamb(multi)	Before	8
gut_11.6Gbp	vamb(multi)	Before	11
gut_11.6Gbp	vamb(multi)	Before	22
gut_11.6Gbp	vamb(multi)	Before	12
gut_11.6Gbp	vamb(multi)	Before	19
gut_11.6Gbp	binny	After	3
gut_11.6Gbp	binny	After	15
gut_11.6Gbp	binny	After	11
gut_11.6Gbp	binny	After	19
gut_11.6Gbp	binny	After	6
gut_11.6Gbp	binny	After	10
gut_11.6Gbp	binny	After	13
gut_11.6Gbp	binny	After	17
gut_11.6Gbp	binny	After	20
gut_11.6Gbp	binny	After	10
gut_11.6Gbp	binny	After	19
gut_11.6Gbp	binny	After	12
gut_11.6Gbp	binny	After	6
gut_11.6Gbp	binny	After	14
gut_11.6Gbp	binny	After	24
gut_11.6Gbp	binny	After	9
gut_11.6Gbp	binny	After	15
gut_11.6Gbp	binny	After	14
gut_11.6Gbp	binny	After	8
[truncated: 977 more rows]

## Sheet: Supple Fig 4
dataset	tool	completeness>50%	completeness>60%	completeness>70%	completeness>80%	completeness>90%	completeness>90% + GUNC filtered
c1000_10Gbp	COMEBin	1305	1195	1077	967	813
c1000_10Gbp	CONCOCT	692	642	592	517	417
c1000_10Gbp	DASTool(CONCOCT, MaxBin2, MetaBAT2)	981	929	878	797	671
c1000_10Gbp	MaxBin2	398	390	379	356	335
c1000_10Gbp	MetaBAT2	850	812	772	708	613
c1000_10Gbp	MetaWRAP(COMEBin, SemiBin2-multi, VAMB-multi)	1381	1294	1163	1036	891
c1000_10Gbp	MetaWRAP(CONCOCT, MaxBin2, MetaBAT2)	1107	1039	939	828	673
c1000_10Gbp	SemiBin2-multi	1151	1064	985	892	786
c1000_10Gbp	VAMB-multi	1220	1150	1054	974	850
gut_7.2Gbp	COMEBin	1091	1011	939	836	617	505
gut_7.2Gbp	CONCOCT	549	519	495	456	371	285
gut_7.2Gbp	DASTool(CONCOCT, MaxBin2, MetaBAT2)	816	761	718	638	471	333
gut_7.2Gbp	MaxBin2	431	400	377	354	291	107
gut_7.2Gbp	MetaBAT2	791	682	569	439	249	204
gut_7.2Gbp	MetaWRAP(CONCOCT, MaxBin2, MetaBAT2)	967	898	828	719	493	381
gut_7.2Gbp	MetaWRAP(COMEBin, SemiBin2-multi, VAMB-multi)	1266	1168	1072	937	697	599
gut_7.2Gbp	SemiBin2-multi	1105	1039	956	830	623	462
gut_7.2Gbp	VAMB-multi	883	806	738	628	352	334
ocean	COMEBin	241	212	190	164	103	85
ocean	CONCOCT	100	88	79	68	45	0
ocean	DASTool(CONCOCT, MaxBin2, MetaBAT2)	167	144	123	106	67	44
ocean	MaxBin2	86	77	75	71	59	23
ocean	MetaBAT2	160	140	122	92	38	34
ocean	MetaWRAP(COMEBin, SemiBin2-multi, VAMB-multi)	286	249	214	171	102	91
ocean	MetaWRAP(CONCOCT, MaxBin2, MetaBAT2)	213	177	155	122	75	55
ocean	SemiBin2-multi	213	186	166	135	68	62
ocean	VAMB-multi	145	126	109	96	55	45
soil	COMEBin	163	123	101	68	36	30
soil	CONCOCT	43	33	27	20	10	1
soil	DASTool(CONCOCT, MaxBin2, MetaBAT2)	75	60	49	37	22	16
soil	MaxBin2	33	23	20	18	15	5
soil	MetaBAT2	70	58	46	30	13	11
soil	MetaWRAP(COMEBin, SemiBin2-multi, VAMB-multi)	224	178	146	96	51	41
soil	MetaWRAP(CONCOCT, MaxBin2, MetaBAT2)	103	76	62	43	25	14
soil	SemiBin2-multi	33	25	20	11	3	3
soil	VAMB-multi	50	46	40	25	15	12
